# Supplementary material for: Increased rates of large‐magnitude explosive eruptions in Japan in the late Neogene and Quaternary
Source: Geochem Geophys Geosyst. 2016 Jul 1;17(7):2467–79. doi: 10.1002/2016GC006362 (PMC5012118; doi:10.1002/2016GC006362)
Supplement: Supplementary file 2 — Data Set S1 [file GGGE-17-2467-s002.xls]

## Sheet: Sediment core ash data
Region	Core code	Depth of ash (mbsf)	Age of ash (Ma)
Sea of Japan	31-301	123.07	1.06832
Sea of Japan	31-301	125.97	1.09349
Sea of Japan	31-301	137	1.18924
Sea of Japan	31-301	160.5	1.39323
Sea of Japan	31-301	161.3	1.40019
Sea of Japan	31-301	175.9	1.53977
Sea of Japan	127-794A	1	0.0296748
Sea of Japan	127-794A	3	0.0890244
Sea of Japan	127-794A	4.14	0.122854
Sea of Japan	127-794A	4.655	0.138136
Sea of Japan	127-794A	6.83	0.202679
Sea of Japan	127-794A	8.47	0.251346
Sea of Japan	127-794A	9.47	0.28102
Sea of Japan	127-794A	12.41	0.368264
Sea of Japan	127-794A	13.7	0.406545
Sea of Japan	127-794A	13.85	0.410996
Sea of Japan	127-794A	13.98	0.414854
Sea of Japan	127-794A	14.25	0.422866
Sea of Japan	127-794A	14.4	0.427317
Sea of Japan	127-794A	15.25	0.452541
Sea of Japan	127-794A	15.93	0.47272
Sea of Japan	127-794A	16.1	0.477764
Sea of Japan	127-794A	16.38	0.486073
Sea of Japan	127-794A	16.72	0.496163
Sea of Japan	127-794A	16.79	0.49824
Sea of Japan	127-794A	17.53	0.520199
Sea of Japan	127-794A	17.92	0.531772
Sea of Japan	127-794A	19.8	0.587561
Sea of Japan	127-794A	20.51	0.60863
Sea of Japan	127-794A	20.57	0.610411
Sea of Japan	127-794A	20.69	0.613972
Sea of Japan	127-794A	20.77	0.616346
Sea of Japan	127-794A	20.93	0.621093
Sea of Japan	127-794A	21.43	0.635931
Sea of Japan	127-794A	21.63	0.641866
Sea of Japan	127-794A	21.87	0.648988
Sea of Japan	127-794A	22.3	0.661748
Sea of Japan	127-794A	22.31	0.662045
Sea of Japan	127-794A	23.2	0.688455
Sea of Japan	127-794A	23.62	0.700919
Sea of Japan	127-794A	24.28	0.720504
Sea of Japan	127-794A	25.48	0.753015
Sea of Japan	127-794A	26.32	0.774985
Sea of Japan	127-794A	26.38	0.776554
Sea of Japan	127-794A	26.42	0.7776
Sea of Japan	127-794A	26.55	0.781
Sea of Japan	127-794A	26.6	0.782308
Sea of Japan	127-794A	27.8	0.813692
Sea of Japan	127-794A	29.85	0.867308
Sea of Japan	127-794A	30.78	0.891631
Sea of Japan	127-794A	30.85	0.893462
Sea of Japan	127-794A	31.15	0.901333
Sea of Japan	127-794A	31.3	0.905333
Sea of Japan	127-794A	32.4	0.934667
Sea of Japan	127-794A	32.45	0.936
Sea of Japan	127-794A	32.52	0.937867
Sea of Japan	127-794A	32.6	0.94
Sea of Japan	127-794A	32.99	0.9504
Sea of Japan	127-794A	33.25	0.957333
Sea of Japan	127-794A	34.98	1.00919
Sea of Japan	127-794A	35.47	1.02544
Sea of Japan	127-794A	35.58	1.02909
Sea of Japan	127-794A	35.64	1.03108
Sea of Japan	127-794A	36.38	1.05563
Sea of Japan	127-794A	36.77	1.06857
Sea of Japan	127-794A	37.93	1.10704
Sea of Japan	127-794A	38.2	1.116
Sea of Japan	127-794A	38.46	1.12462
Sea of Japan	127-794A	38.5	1.12595
Sea of Japan	127-794A	39.82	1.16974
Sea of Japan	127-794A	40.27	1.18466
Sea of Japan	127-794A	40.52	1.19296
Sea of Japan	127-794A	43.05	1.27688
Sea of Japan	127-794A	43.2	1.28185
Sea of Japan	127-794A	46.3	1.38468
Sea of Japan	127-794A	47.39	1.42084
Sea of Japan	127-794A	51.61	1.56082
Sea of Japan	127-794A	51.78	1.56646
Sea of Japan	127-794A	52.445	1.58852
Sea of Japan	127-794A	52.625	1.59449
Sea of Japan	127-794A	53.045	1.60842
Sea of Japan	127-794A	53.775	1.63263
Sea of Japan	127-794A	54.67	1.66367
Sea of Japan	127-794A	54.76	1.66838
Sea of Japan	127-794A	56.6	1.76476
Sea of Japan	127-794A	57.97	1.83652
Sea of Japan	127-794A	61.91	1.99054
Sea of Japan	127-794A	63.01	2.02963
Sea of Japan	127-794A	66.41	2.15048
Sea of Japan	127-794A	69.4	2.25675
Sea of Japan	127-794A	69.53	2.26137
Sea of Japan	127-794A	70.48	2.29513
Sea of Japan	127-794A	71.83	2.34311
Sea of Japan	127-794A	72.16	2.35484
Sea of Japan	127-794A	73.32	2.39607
Sea of Japan	127-794A	74.8	2.44867
Sea of Japan	127-794A	76.3	2.50199
Sea of Japan	127-794A	76.7	2.51063
Sea of Japan	127-794A	77.09	2.52281
Sea of Japan	127-794A	77.35	2.53094
Sea of Japan	127-794A	78.94	2.58062
Sea of Japan	127-794A	80.8	2.63875
Sea of Japan	127-794A	82.16	2.68125
Sea of Japan	127-794A	83	2.7075
Sea of Japan	127-794A	90.3	2.93562
Sea of Japan	127-794A	91.8	2.976
Sea of Japan	127-794A	92.3	2.99
Sea of Japan	127-794A	98.72	3.17758
Sea of Japan	127-794A	101.3	3.23851
Sea of Japan	127-794A	101.59	3.2453
Sea of Japan	127-794A	106.8	3.36723
Sea of Japan	127-794A	110.95	3.47811
Sea of Japan	127-794A	112.83	3.5315
Sea of Japan	127-794A	114.1	3.56757
Sea of Japan	127-794A	117.2	3.65562
Sea of Japan	127-794A	117.9	3.6755
Sea of Japan	127-794A	122	3.79195
Sea of Japan	127-794A	124.22	3.85501
Sea of Japan	127-794A	125.4	3.89687
Sea of Japan	127-794A	125.59	3.90756
Sea of Japan	127-794A	125.7	3.91375
Sea of Japan	127-794A	126.11	3.93681
Sea of Japan	127-794A	126.23	3.94356
Sea of Japan	127-794A	128.4	4.00113
Sea of Japan	127-794A	129.15	4.01486
Sea of Japan	127-794A	129.59	4.02292
Sea of Japan	127-794A	130.03	4.03097
Sea of Japan	127-794A	130.52	4.03994
Sea of Japan	127-794A	131.87	4.06466
Sea of Japan	127-794A	139.79	4.3956
Sea of Japan	127-794A	142.8	4.54059
Sea of Japan	127-794A	146.78	4.69681
Sea of Japan	127-794B	154.65	4.91872
Sea of Japan	127-794B	213.82	6.32671
Sea of Japan	127-794B	338.43	9.13226
Sea of Japan	127-794B	445.44	12.0671
Sea of Japan	127-794B	475.16	12.8822
Sea of Japan	127-794B	477.42	12.9442
Sea of Japan	127-794B	484.33	13.1337
Sea of Japan	127-794B	485.21	13.1579
Sea of Japan	127-794B	485.89	13.1765
Sea of Japan	127-794B	486.22	13.1856
Sea of Japan	127-794B	486.31	13.188
Sea of Japan	127-794B	487.43	13.2188
Sea of Japan	127-794B	487.77	13.2281
Sea of Japan	127-794B	492.69	13.363
Sea of Japan	127-794B	492.8	13.366
Sea of Japan	127-794B	493.1	13.3743
Sea of Japan	127-794B	493.82	13.394
Sea of Japan	127-794B	493.87	13.3954
Sea of Japan	127-794B	494.7	13.4181
Sea of Japan	127-794B	496.09	13.4563
Sea of Japan	127-794B	497.16	13.4856
Sea of Japan	127-794B	497.46	13.4938
Sea of Japan	127-794B	497.7	13.5004
Sea of Japan	127-794B	499.2	13.5416
Sea of Japan	127-794B	500.7	13.5827
Sea of Japan	127-794B	501.3	13.5992
Sea of Japan	127-794B	501.49	13.6044
Sea of Japan	127-794B	502.3	13.6266
Sea of Japan	127-794B	502.38	13.6288
Sea of Japan	127-794B	511.63	13.8825
Sea of Japan	127-794B	511.77	13.8863
Sea of Japan	127-794B	520.68	14.1307
Sea of Japan	127-794B	521.49	14.1529
Sea of Japan	127-794B	521.89	14.1639
Sea of Japan	127-794B	524.49	14.2352
Sea of Japan	127-794B	524.66	14.2398
Sea of Japan	127-794B	525.75	14.2697
Sea of Japan	127-794B	528.15	14.3355
Sea of Japan	127-794B	529	14.3589
Sea of Japan	127-794B	530.48	14.3995
Sea of Japan	127-794B	530.92	14.4707
Sea of Japan	127-795A	1.5	0.0312857
Sea of Japan	127-795A	3	0.0625714
Sea of Japan	127-795A	4.8	0.100114
Sea of Japan	127-795A	5.39	0.11242
Sea of Japan	127-795A	5.5	0.114714
Sea of Japan	127-795A	6.6	0.137657
Sea of Japan	127-795A	7.88	0.164354
Sea of Japan	127-795A	8.84	0.184377
Sea of Japan	127-795A	12.79	0.266763
Sea of Japan	127-795A	13.09	0.27302
Sea of Japan	127-795A	13.28	0.276983
Sea of Japan	127-795A	13.53	0.282197
Sea of Japan	127-795A	18.75	0.391071
Sea of Japan	127-795A	22.33	0.46574
Sea of Japan	127-795A	22.68	0.47304
Sea of Japan	127-795A	22.74	0.474291
Sea of Japan	127-795A	23.82	0.496817
Sea of Japan	127-795A	25.15	0.524557
Sea of Japan	127-795A	26.19	0.546249
Sea of Japan	127-795A	27.22	0.567731
Sea of Japan	127-795A	28.46	0.593594
Sea of Japan	127-795A	29.3	0.611114
Sea of Japan	127-795A	29.53	0.615911
Sea of Japan	127-795A	29.89	0.62342
Sea of Japan	127-795A	30.42	0.634474
Sea of Japan	127-795A	30.81	0.642609
Sea of Japan	127-795A	31.11	0.648866
Sea of Japan	127-795A	33.18	0.69204
Sea of Japan	127-795A	33.5	0.698714
Sea of Japan	127-795A	33.81	0.70518
Sea of Japan	127-795A	33.89	0.706849
Sea of Japan	127-795A	34.02	0.70956
Sea of Japan	127-795A	41.71	0.8337
Sea of Japan	127-795A	42.97	0.853173
Sea of Japan	127-795A	44.31	0.873882
Sea of Japan	127-795A	44.46	0.8762
Sea of Japan	127-795A	44.59	0.878209
Sea of Japan	127-795A	44.74	0.880527
Sea of Japan	127-795A	44.81	0.881609
Sea of Japan	127-795A	45.34	0.8898
Sea of Japan	127-795A	46.06	0.901846
Sea of Japan	127-795A	46.12	0.903692
Sea of Japan	127-795A	46.4	0.912308
Sea of Japan	127-795A	47.5	0.946154
Sea of Japan	127-795A	47.4	0.943077
Sea of Japan	127-795A	47.9	0.958462
Sea of Japan	127-795A	48.35	0.972308
Sea of Japan	127-795A	48.68	0.981417
Sea of Japan	127-795A	50.03	1.00532
Sea of Japan	127-795A	51.56	1.03242
Sea of Japan	127-795A	51.94	1.03915
Sea of Japan	127-795A	53.48	1.06642
Sea of Japan	127-795A	53.9	1.07385
Sea of Japan	127-795A	53.95	1.07474
Sea of Japan	127-795A	54.62	1.0866
Sea of Japan	127-795A	55.16	1.09617
Sea of Japan	127-795A	56.07	1.11228
Sea of Japan	127-795A	56.32	1.11671
Sea of Japan	127-795A	56.5	1.1199
Sea of Japan	127-795A	56.71	1.12361
Sea of Japan	127-795A	56.76	1.1245
Sea of Japan	127-795A	57.52	1.13796
Sea of Japan	127-795A	58.88	1.16204
Sea of Japan	127-795A	59.23	1.16824
Sea of Japan	127-795A	59.32	1.16983
Sea of Japan	127-795A	61.56	1.2095
Sea of Japan	127-795A	64.17	1.25572
Sea of Japan	127-795A	64.55	1.26245
Sea of Japan	127-795A	70.24	1.36321
Sea of Japan	127-795A	70.77	1.37259
Sea of Japan	127-795A	70.95	1.37578
Sea of Japan	127-795A	73.29	1.41722
Sea of Japan	127-795A	73.92	1.42837
Sea of Japan	127-795A	79.17	1.52134
Sea of Japan	127-795A	79.54	1.5279
Sea of Japan	127-795A	80.14	1.53852
Sea of Japan	127-795A	80.26	1.54065
Sea of Japan	127-795A	81.97	1.57093
Sea of Japan	127-795A	82.62	1.58244
Sea of Japan	127-795A	82.92	1.58775
Sea of Japan	127-795A	84.1	1.60865
Sea of Japan	127-795A	95.08	1.83427
Sea of Japan	127-795A	96.2	1.85843
Sea of Japan	127-795A	99.19	1.90885
Sea of Japan	127-795A	100.44	1.92697
Sea of Japan	127-795A	101.04	1.93567
Sea of Japan	127-795A	105.96	2.00699
Sea of Japan	127-795A	108.08	2.03772
Sea of Japan	127-795A	111.12	2.08179
Sea of Japan	127-795A	111.15	2.08222
Sea of Japan	127-795A	113.3	2.11339
Sea of Japan	127-795A	118.71	2.19182
Sea of Japan	127-795A	121.34	2.22994
Sea of Japan	127-795A	136.9	2.4555
Sea of Japan	127-795A	138.13	2.47212
Sea of Japan	127-795A	139.87	2.48812
Sea of Japan	127-795A	142.54	2.51268
Sea of Japan	127-795A	142.67	2.51388
Sea of Japan	127-795A	144.25	2.52841
Sea of Japan	127-795A	144.39	2.5297
Sea of Japan	127-795A	172.06	2.78423
Sea of Japan	127-795A	225.39	3.2748
Sea of Japan	127-795A	226.41	3.28419
Sea of Japan	127-795A	230.12	3.31831
Sea of Japan	127-795A	234.6	3.35953
Sea of Japan	127-795A	237.1	3.38252
Sea of Japan	127-795A	247.08	3.57406
Sea of Japan	127-795B	377.38	6.12381
Sea of Japan	127-795B	394.5	6.403
Sea of Japan	127-795B	404.6	6.70588
Sea of Japan	127-795B	454.29	8.19601
Sea of Japan	127-795B	454.41	8.19961
Sea of Japan	127-795B	456.5	8.26228
Sea of Japan	127-795B	482.3	9.02569
Sea of Japan	127-795B	491.21	9.21646
Sea of Japan	127-795B	535.1	10.1562
Sea of Japan	127-795B	538.99	10.2395
Sea of Japan	127-795B	540	10.2611
Sea of Japan	127-795B	542.04	10.3048
Sea of Japan	127-795B	542.44	10.3133
Sea of Japan	127-795B	543.4	10.3339
Sea of Japan	127-795B	551.35	10.5041
Sea of Japan	127-795B	553.65	10.5533
Sea of Japan	127-795B	555.89	10.6013
Sea of Japan	127-795B	569.07	10.8706
Sea of Japan	127-795B	577.53	11.0391
Sea of Japan	127-795B	577.98	11.0481
Sea of Japan	127-795B	578.25	11.0534
Sea of Japan	127-795B	578.65	11.0614
Sea of Japan	127-795B	579.79	11.0841
Sea of Japan	127-795B	580.15	11.0913
Sea of Japan	127-795B	589.67	11.2808
Sea of Japan	127-795B	604.06	11.5673
Sea of Japan	127-795B	619.57	12.3966
Sea of Japan	127-795B	619.79	12.4092
Sea of Japan	127-796A	1.17	0.0158108
Sea of Japan	127-796A	1.26	0.017027
Sea of Japan	127-796A	1.7	0.022973
Sea of Japan	127-796A	8.53	0.11527
Sea of Japan	127-796A	10.36	0.14
Sea of Japan	127-796A	10.99	0.148514
Sea of Japan	127-796A	12.23	0.16527
Sea of Japan	127-796A	13.15	0.177703
Sea of Japan	127-796A	13.28	0.179459
Sea of Japan	127-796A	22.47	0.305968
Sea of Japan	127-796A	24.14	0.342884
Sea of Japan	127-796A	24.68	0.354821
Sea of Japan	127-796A	25.33	0.369189
Sea of Japan	127-796A	26.4	0.392842
Sea of Japan	127-796A	28.6	0.441474
Sea of Japan	127-796A	32.28	0.522821
Sea of Japan	127-796A	33.3	0.545368
Sea of Japan	127-796A	33.7	0.554211
Sea of Japan	127-796A	40.3	0.700105
Sea of Japan	127-796A	42.08	0.739453
Sea of Japan	127-796A	42.54	0.749621
Sea of Japan	127-796A	42.93	0.758242
Sea of Japan	127-796A	42.74	0.754042
Sea of Japan	127-796A	42.76	0.754484
Sea of Japan	127-796A	49.55	0.904579
Sea of Japan	127-796A	50.05	0.915632
Sea of Japan	127-796A	52.69	1.14641
Sea of Japan	127-796A	57.46	1.66515
Sea of Japan	127-796A	58.49	1.77716
Sea of Japan	127-796A	108.07	3.07884
Sea of Japan	127-796A	110.5	3.14928
Sea of Japan	127-796A	112.59	3.20986
Sea of Japan	127-796A	112.7	3.21304
Sea of Japan	127-796A	114.28	3.25884
Sea of Japan	127-796A	114.74	3.27217
Sea of Japan	127-796A	117.34	3.34754
Sea of Japan	127-796A	117.5	3.35217
Sea of Japan	127-796A	117.74	3.35913
Sea of Japan	127-796A	118.36	3.3771
Sea of Japan	127-796A	118.5	3.38116
Sea of Japan	127-796A	119.1	3.39855
Sea of Japan	127-796A	120.23	3.4313
Sea of Japan	127-796A	121.45	3.46667
Sea of Japan	127-796A	127.15	3.63188
Sea of Japan	127-796A	127.87	3.65275
Sea of Japan	127-796A	129	3.68551
Sea of Japan	127-796A	139.93	4.00232
Sea of Japan	127-796A	148.15	4.24058
Sea of Japan	127-796A	149.06	4.26696
Sea of Japan	127-796A	149.27	4.27304
Sea of Japan	127-796A	149.5	4.27971
Sea of Japan	127-796A	151.23	4.32986
Sea of Japan	127-796A	151.25	4.33043
Sea of Japan	127-796A	151.45	4.33623
Sea of Japan	127-796A	158.6	4.54348
Sea of Japan	127-796A	159.17	4.56
Sea of Japan	127-796A	160.09	4.58667
Sea of Japan	127-796A	160.19	4.58957
Sea of Japan	127-796A	160.44	4.59681
Sea of Japan	127-796A	160.65	4.6029
Sea of Japan	127-796A	160.97	4.61217
Sea of Japan	127-796A	161.02	4.61362
Sea of Japan	127-796A	182.4	5.23333
Sea of Japan	127-796A	183.85	5.27536
Sea of Japan	127-796B	42.14	1.06726
Sea of Japan	127-796B	42.53	1.07713
Sea of Japan	127-796B	55.15	1.39676
Sea of Japan	127-796B	55.9	1.41575
Sea of Japan	127-796B	59.88	1.51655
Sea of Japan	127-796B	283.44	7.88219
Sea of Japan	127-796B	301.16	8.73659
Sea of Japan	127-796B	320.6	9.67393
Sea of Japan	127-796B	323.4	9.80894
Sea of Japan	127-796B	323.62	9.81955
Sea of Japan	127-796B	324.3	9.85234
Sea of Japan	127-796B	324.9	9.88127
Sea of Japan	127-796B	326.22	9.94491
Sea of Japan	127-796B	326.4	9.95359
Sea of Japan	127-796B	326.78	9.97191
Sea of Japan	127-796B	398	13.4059
Sea of Japan	127-796B	431.43	15.0178
Sea of Japan	127-796B	445.91	15.716
Sea of Japan	127-796B	448.15	15.824
Sea of Japan	127-796B	448.32	15.8322
Sea of Japan	127-797B	1.88	0.0358329
Sea of Japan	127-797B	3.18	0.060611
Sea of Japan	127-797B	5.51	0.105021
Sea of Japan	127-797B	7.28	0.138757
Sea of Japan	127-797B	7.69	0.146572
Sea of Japan	127-797B	9.82	0.18717
Sea of Japan	127-797B	15.07	0.287235
Sea of Japan	127-797B	15.13	0.288379
Sea of Japan	127-797B	15.38	0.293144
Sea of Japan	127-797B	15.56	0.296574
Sea of Japan	127-797B	15.68	0.298862
Sea of Japan	127-797B	17.29	0.329548
Sea of Japan	127-797B	20.16	0.384251
Sea of Japan	127-797B	20.98	0.39988
Sea of Japan	127-797B	21.95	0.418368
Sea of Japan	127-797B	23.3	0.444099
Sea of Japan	127-797B	23.65	0.45077
Sea of Japan	127-797B	23.83	0.454201
Sea of Japan	127-797B	24.19	0.461063
Sea of Japan	127-797B	24.9	0.474595
Sea of Japan	127-797B	28.25	0.538446
Sea of Japan	127-797B	28.44	0.542068
Sea of Japan	127-797B	28.63	0.545689
Sea of Japan	127-797B	28.85	0.549883
Sea of Japan	127-797B	29.16	0.555791
Sea of Japan	127-797B	29.22	0.556935
Sea of Japan	127-797B	30.39	0.579235
Sea of Japan	127-797B	30.83	0.587621
Sea of Japan	127-797B	31.71	0.604394
Sea of Japan	127-797B	32.87	0.626504
Sea of Japan	127-797B	32.96	0.628219
Sea of Japan	127-797B	33.75	0.643277
Sea of Japan	127-797B	34.33	0.654332
Sea of Japan	127-797B	35.28	0.672439
Sea of Japan	127-797B	35.34	0.673582
Sea of Japan	127-797B	35.65	0.679491
Sea of Japan	127-797B	36.2	0.689974
Sea of Japan	127-797B	36.62	0.697979
Sea of Japan	127-797B	36.7	0.699504
Sea of Japan	127-797B	36.71	0.699695
Sea of Japan	127-797B	37.15	0.708081
Sea of Japan	127-797B	37.45	0.713799
Sea of Japan	127-797B	37.69	0.718373
Sea of Japan	127-797B	39.83	0.753645
Sea of Japan	127-797B	40.56	0.764927
Sea of Japan	127-797B	41.38	0.7776
Sea of Japan	127-797B	42.47	0.794445
Sea of Japan	127-797B	42.55	0.795682
Sea of Japan	127-797B	42.63	0.796918
Sea of Japan	127-797B	42.67	0.797536
Sea of Japan	127-797B	42.85	0.800318
Sea of Japan	127-797B	43.69	0.8133
Sea of Japan	127-797B	43.72	0.813764
Sea of Japan	127-797B	43.79	0.814845
Sea of Japan	127-797B	45.15	0.835864
Sea of Japan	127-797B	47.33	0.869555
Sea of Japan	127-797B	47.64	0.874345
Sea of Japan	127-797B	47.67	0.874809
Sea of Japan	127-797B	48.93	0.894282
Sea of Japan	127-797B	49.16	0.897836
Sea of Japan	127-797B	49.96	0.9264
Sea of Japan	127-797B	50.07	0.9308
Sea of Japan	127-797B	50.44	0.9456
Sea of Japan	127-797B	50.65	0.954
Sea of Japan	127-797B	50.8	0.96
Sea of Japan	127-797B	50.86	0.9624
Sea of Japan	127-797B	51.65	0.988718
Sea of Japan	127-797B	52.2	1.00242
Sea of Japan	127-797B	52.53	1.01064
Sea of Japan	127-797B	53.11	1.02508
Sea of Japan	127-797B	53.24	1.02832
Sea of Japan	127-797B	53.27	1.02907
Sea of Japan	127-797B	53.42	1.03281
Sea of Japan	127-797B	54.14	1.05074
Sea of Japan	127-797B	58.05	1.14813
Sea of Japan	127-797B	58.18	1.15137
Sea of Japan	127-797B	58.35	1.1556
Sea of Japan	127-797B	59.5	1.18425
Sea of Japan	127-797B	60.77	1.21588
Sea of Japan	127-797B	60.85	1.21788
Sea of Japan	127-797B	61.62	1.23705
Sea of Japan	127-797B	61.8	1.24154
Sea of Japan	127-797B	61.9	1.24403
Sea of Japan	127-797B	66.6	1.3611
Sea of Japan	127-797B	67	1.37106
Sea of Japan	127-797B	69.06	1.42237
Sea of Japan	127-797B	72.42	1.50607
Sea of Japan	127-797B	72.9	1.51802
Sea of Japan	127-797B	75.33	1.57855
Sea of Japan	127-797B	76.71	1.61292
Sea of Japan	127-797B	80.53	1.74188
Sea of Japan	127-797B	90.9	2.00906
Sea of Japan	127-797B	93.6	2.06438
Sea of Japan	127-797B	94.32	2.07913
Sea of Japan	127-797B	98.67	2.16824
Sea of Japan	127-797B	100.61	2.20798
Sea of Japan	127-797B	100.99	2.21577
Sea of Japan	127-797B	105.91	2.31656
Sea of Japan	127-797B	106.33	2.32516
Sea of Japan	127-797B	107.72	2.35364
Sea of Japan	127-797B	107.82	2.35569
Sea of Japan	127-797B	109.82	2.39666
Sea of Japan	127-797B	112.06	2.44255
Sea of Japan	127-797B	115.5	2.545
Sea of Japan	127-797B	117.67	2.6225
Sea of Japan	127-797B	119.07	2.6725
Sea of Japan	127-797B	119.4	2.68429
Sea of Japan	127-797B	119.72	2.69571
Sea of Japan	127-797B	120.02	2.70643
Sea of Japan	127-797B	125.9	2.91643
Sea of Japan	127-797B	126.33	2.92296
Sea of Japan	127-797B	126.88	2.9279
Sea of Japan	127-797B	128.15	2.93929
Sea of Japan	127-797B	130.9	2.96397
Sea of Japan	127-797B	132.4	2.97744
Sea of Japan	127-797B	133.77	2.98973
Sea of Japan	127-797B	135.05	3.00148
Sea of Japan	127-797B	145.72	3.10944
Sea of Japan	127-797B	156.04	3.28749
Sea of Japan	127-797B	156.65	3.3
Sea of Japan	127-797B	157.93	3.32626
Sea of Japan	127-797B	161.82	3.40605
Sea of Japan	127-797B	253.02	5.47146
Sea of Japan	127-797B	440.98	14.4933
Sea of Japan	127-797B	442.01	14.5444
Sea of Japan	127-797B	443.6	14.6233
Sea of Japan	127-797B	449.86	14.934
Sea of Japan	127-797B	460.93	15.4835
Sea of Japan	127-797B	476.03	16.2329
Sea of Japan	127-797B	487.88	16.8211
Sea of Japan	127-797B	488.91	16.8722
Sea of Japan	127-797B	490.17	16.9347
Sea of Japan	127-797B	492.94	17.0722
Sea of Japan	128-798A	1.76	0.0107855
Sea of Japan	128-798A	20.62	0.137544
Sea of Japan	128-798A	23.65	0.15796
Sea of Japan	128-798A	23.77	0.15868
Sea of Japan	128-798A	28.9	0.196726
Sea of Japan	128-798A	28.94	0.197219
Sea of Japan	128-798A	29.41	0.203014
Sea of Japan	128-798A	29.88	0.208808
Sea of Japan	128-798A	29.65	0.205846
Sea of Japan	128-798A	29.75	0.207
Sea of Japan	128-798A	32.82	0.241593
Sea of Japan	128-798A	36.78	0.268424
Sea of Japan	128-798A	37.45	0.272244
Sea of Japan	128-798A	40.45	0.290943
Sea of Japan	128-798A	42.28	0.335636
Sea of Japan	128-798A	43.045	0.346764
Sea of Japan	128-798A	43.77	0.356879
Sea of Japan	128-798A	45.34	0.378737
Sea of Japan	128-798A	45.4	0.379579
Sea of Japan	128-798A	45.45	0.380281
Sea of Japan	128-798A	48.76	0.426512
Sea of Japan	128-798A	53.48	0.483176
Sea of Japan	128-798A	53.67	0.485412
Sea of Japan	128-798A	53.74	0.486235
Sea of Japan	128-798A	53.95	0.488805
Sea of Japan	128-798A	54.4	0.494293
Sea of Japan	128-798A	55.6	0.508927
Sea of Japan	128-798A	55.87	0.51221
Sea of Japan	128-798A	58.99	0.550102
Sea of Japan	128-798A	60.29	0.565536
Sea of Japan	128-798A	62.47	0.592262
Sea of Japan	128-798A	64.04	0.610952
Sea of Japan	128-798A	64.57	0.617324
Sea of Japan	128-798A	66.21	0.637156
Sea of Japan	128-798A	68.16	0.659333
Sea of Japan	128-798A	70.33	0.672571
Sea of Japan	128-798A	70.35	0.672679
Sea of Japan	128-798A	75.08	0.699235
Sea of Japan	128-798A	77.79	0.714559
Sea of Japan	128-798A	83.48	0.780986
Sea of Japan	128-798A	91.78	0.915565
Sea of Japan	128-798A	92.39	0.92077
Sea of Japan	128-798A	93.19	0.926759
Sea of Japan	128-798A	101.3	0.992551
Sea of Japan	128-798A	101.88	0.997647
Sea of Japan	128-798A	110.4	1.07865
Sea of Japan	128-798A	111.43	1.08821
Sea of Japan	128-798A	112.222	1.09555
Sea of Japan	128-798A	114.27	1.13041
Sea of Japan	128-798A	115.162	1.16126
Sea of Japan	128-798A	119.003	1.16121
Sea of Japan	128-798A	122.11	1.19042
Sea of Japan	128-798A	122.335	1.19245
Sea of Japan	128-798A	122.385	1.1929
Sea of Japan	128-798A	123.12	1.1997
Sea of Japan	128-798A	124.97	1.21749
Sea of Japan	128-798A	125.03	1.21806
Sea of Japan	128-798A	137.313	1.29858
Sea of Japan	128-798A	137.79	1.30179
Sea of Japan	128-798A	137.95	1.30293
Sea of Japan	128-798A	138	1.30329
Sea of Japan	128-798B	4.8	0.0418462
Sea of Japan	128-798B	17.43	0.151954
Sea of Japan	128-798B	22.88	0.199467
Sea of Japan	128-798B	24	0.209231
Sea of Japan	128-798B	29.5	0.257179
Sea of Japan	128-798B	31.68	0.276185
Sea of Japan	128-798B	31.88	0.277928
Sea of Japan	128-798B	31.95	0.278538
Sea of Japan	128-798B	32.162	0.280387
Sea of Japan	128-798B	32.464	0.283019
Sea of Japan	128-798B	35.14	0.306349
Sea of Japan	128-798B	35.28	0.307569
Sea of Japan	128-798B	39.45	0.343475
Sea of Japan	128-798B	44.25	0.380541
Sea of Japan	128-798B	44.52	0.382625
Sea of Japan	128-798B	46.47	0.397683
Sea of Japan	128-798B	56.35	0.483495
Sea of Japan	128-798B	56.6	0.48674
Sea of Japan	128-798B	57.183	0.494308
Sea of Japan	128-798B	57.54	0.498942
Sea of Japan	128-798B	62.81	0.567351
Sea of Japan	128-798B	65.88	0.607202
Sea of Japan	128-798B	66.82	0.619404
Sea of Japan	128-798B	70.4	0.665875
Sea of Japan	128-798B	70.44	0.666394
Sea of Japan	128-798B	72.37	0.691447
Sea of Japan	128-798B	72.57	0.694043
Sea of Japan	128-798B	74.83	0.72338
Sea of Japan	128-798B	74.875	0.723964
Sea of Japan	128-798B	78.705	0.73
Sea of Japan	128-798B	79.095	0.73
Sea of Japan	128-798B	79.28	0.73
Sea of Japan	128-798B	79.36	0.73
Sea of Japan	128-798B	81.71	0.765781
Sea of Japan	128-798B	84.49	0.81079
Sea of Japan	128-798B	95.22	0.98
Sea of Japan	128-798B	114.16	1.13802
Sea of Japan	128-798B	113.94	1.13565
Sea of Japan	128-798B	115.45	1.15193
Sea of Japan	128-798B	120.39	1.20315
Sea of Japan	128-798B	121.14	1.20807
Sea of Japan	128-798B	121.995	1.21368
Sea of Japan	128-798B	123.64	1.22448
Sea of Japan	128-798B	125.51	1.23675
Sea of Japan	128-798B	124.64	1.23104
Sea of Japan	128-798B	125.3	1.23537
Sea of Japan	128-798B	126.37	1.2424
Sea of Japan	128-798B	129.9	1.26556
Sea of Japan	128-798B	130.12	1.26701
Sea of Japan	128-798B	134.76	1.29746
Sea of Japan	128-798B	135.7	1.30363
Sea of Japan	128-798B	142.1	1.34563
Sea of Japan	128-798B	160.02	1.46324
Sea of Japan	128-798B	169.97	1.52854
Sea of Japan	128-798B	170.17	1.52986
Sea of Japan	128-798B	170.39	1.5313
Sea of Japan	128-798B	170.57	1.53248
Sea of Japan	128-798B	170.69	1.53327
Sea of Japan	128-798B	172.83	1.54731
Sea of Japan	128-798B	174.81	1.56031
Sea of Japan	128-798B	175.425	1.56434
Sea of Japan	128-798B	176.83	1.57357
Sea of Japan	128-798B	178.83	1.58669
Sea of Japan	128-798B	194.64	1.66
Sea of Japan	128-798B	230.725	2.04997
Sea of Japan	128-798B	281.36	2.38086
Sea of Japan	128-798B	281.98	2.38491
Sea of Japan	128-798B	288.525	2.42769
Sea of Japan	128-798B	292.81	2.45569
Sea of Japan	128-798B	293.81	2.46222
Sea of Japan	128-798B	295.51	2.47
Sea of Japan	128-798B	295.61	2.47
Sea of Japan	128-798B	296.62	2.47
Sea of Japan	128-798B	296.675	2.47
Sea of Japan	128-798B	298.22	2.47652
Sea of Japan	128-798B	404.28	3.07356
Sea of Japan	128-798B	413.94	3.1194
Sea of Japan	128-798B	414.65	3.1265
Sea of Japan	128-798C	3.78	0.0231525
Sea of Japan	128-798C	4.78	0.0299322
Sea of Japan	128-798C	10.23	0.0761488
Sea of Japan	128-798C	10.3	0.0768001
Sea of Japan	128-798C	16.4	0.13356
Sea of Japan	128-798C	23.305	0.19781
Sea of Japan	128-798C	25.85	0.22149
Sea of Japan	128-798C	32.03	0.278994
Sea of Japan	128-798C	32.24	0.280948
Sea of Japan	128-798C	32.77	0.28588
Sea of Japan	128-798C	32.87	0.28681
Sea of Japan	128-798C	40.45	0.357341
Sea of Japan	128-798C	40.54	0.358179
Sea of Japan	128-798C	40.7	0.359667
Sea of Japan	128-798C	41.37	0.365902
Sea of Japan	128-798C	42.06	0.372322
Sea of Japan	128-798C	43.5	0.385721
Sea of Japan	128-798C	45.6	0.405261
Sea of Japan	128-798C	47.64	0.424243
Sea of Japan	128-798C	47.67	0.424522
Sea of Japan	128-798C	49.19	0.438665
Sea of Japan	128-798C	49.26	0.439317
Sea of Japan	128-798C	54.64	0.489377
Sea of Japan	128-798C	55	0.492727
Sea of Japan	128-798C	55.055	0.493238
Sea of Japan	128-798C	55.65	0.498775
Sea of Japan	128-798C	55.795	0.500124
Sea of Japan	128-798C	55.81	0.500263
Sea of Japan	128-798C	55.98	0.501845
Sea of Japan	128-798C	56.04	0.502404
Sea of Japan	128-798C	56.115	0.503101
Sea of Japan	128-798C	56.192	0.503818
Sea of Japan	128-798C	57.05	0.511801
Sea of Japan	128-798C	57.13	0.512546
Sea of Japan	128-798C	57.39	0.514965
Sea of Japan	128-798C	57.6	0.516919
Sea of Japan	128-798C	57.76	0.518408
Sea of Japan	128-798C	57.795	0.518734
Sea of Japan	128-798C	57.94	0.520083
Sea of Japan	128-798C	58.02	0.520827
Sea of Japan	128-798C	58.12	0.521758
Sea of Japan	128-798C	58.17	0.522223
Sea of Japan	128-798C	58.3	0.523433
Sea of Japan	128-798C	58.53	0.525573
Sea of Japan	128-798C	59.81	0.537483
Sea of Japan	128-798C	60.73	0.546043
Sea of Japan	128-798C	64.33	0.579541
Sea of Japan	128-798C	65.68	0.592102
Sea of Japan	128-798C	65.92	0.594335
Sea of Japan	128-798C	66.45	0.599267
Sea of Japan	128-798C	68.11	0.614713
Sea of Japan	128-798C	72.66	0.65705
Sea of Japan	128-798C	72.715	0.657562
Sea of Japan	128-798C	72.67	0.657143
Sea of Japan	128-798C	72.72	0.657608
Sea of Japan	128-798C	75.22	0.68087
Sea of Japan	128-798C	77.36	0.700783
Sea of Japan	128-798C	78.49	0.711297
Sea of Japan	128-798C	78.7	0.713251
Sea of Japan	128-798C	78.89	0.715019
Sea of Japan	128-798C	79.34	0.719206
Sea of Japan	128-798C	79.5	0.720695
Sea of Japan	128-798C	79.59	0.721533
Sea of Japan	128-798C	80.69	0.733257
Sea of Japan	128-798C	82.25	0.76
Sea of Japan	128-798C	94.71	0.938856
Sea of Japan	128-798C	94.72	0.938933
Sea of Japan	128-798C	95.34	0.943756
Sea of Japan	128-798C	95.47	0.944767
Sea of Japan	128-798C	97.54	0.960867
Sea of Japan	128-798C	97.65	0.961722
Sea of Japan	128-799A	3.45	0.048875
Sea of Japan	128-799A	3.9	0.05525
Sea of Japan	128-799A	7.3	0.103417
Sea of Japan	128-799A	10.07	0.142658
Sea of Japan	128-799A	10.24	0.145067
Sea of Japan	128-799A	10.71	0.151725
Sea of Japan	128-799A	11.22	0.15895
Sea of Japan	128-799A	11.49	0.162775
Sea of Japan	128-799A	14.34	0.20315
Sea of Japan	128-799A	14.71	0.208392
Sea of Japan	128-799A	15.06	0.21335
Sea of Japan	128-799A	15.15	0.214625
Sea of Japan	128-799A	15.38	0.217883
Sea of Japan	128-799A	15.51	0.219725
Sea of Japan	128-799A	15.72	0.2227
Sea of Japan	128-799A	15.8	0.223833
Sea of Japan	128-799A	17.07	0.241825
Sea of Japan	128-799A	21.83	0.309258
Sea of Japan	128-799A	22.51	0.318892
Sea of Japan	128-799A	22.53	0.319175
Sea of Japan	128-799A	23.82	0.33745
Sea of Japan	128-799A	23.86	0.338017
Sea of Japan	128-799A	26.9	0.356571
Sea of Japan	128-799A	27.13	0.357886
Sea of Japan	128-799A	27.23	0.358457
Sea of Japan	128-799A	28.45	0.365429
Sea of Japan	128-799A	28.53	0.365886
Sea of Japan	128-799A	29.07	0.368971
Sea of Japan	128-799A	31.05	0.380286
Sea of Japan	128-799A	31.095	0.380543
Sea of Japan	128-799A	31.385	0.3822
Sea of Japan	128-799A	32.61	0.3892
Sea of Japan	128-799A	36.42	0.410971
Sea of Japan	128-799A	36.7	0.412571
Sea of Japan	128-799A	36.19	0.409657
Sea of Japan	128-799A	41.48	0.439886
Sea of Japan	128-799A	42.01	0.442914
Sea of Japan	128-799A	44.9	0.459429
Sea of Japan	128-799A	47.27	0.47393
Sea of Japan	128-799A	49.95	0.490375
Sea of Japan	128-799A	50.52	0.493873
Sea of Japan	128-799A	50.755	0.495315
Sea of Japan	128-799A	51.35	0.498966
Sea of Japan	128-799A	51.5	0.499886
Sea of Japan	128-799A	53.45	0.511852
Sea of Japan	128-799A	53.5	0.512159
Sea of Japan	128-799A	53.55	0.512466
Sea of Japan	128-799A	56.635	0.531397
Sea of Japan	128-799A	56.865	0.532808
Sea of Japan	128-799A	57.05	0.533943
Sea of Japan	128-799A	57.26	0.535232
Sea of Japan	128-799A	57.33	0.535661
Sea of Japan	128-799A	57.35	0.535784
Sea of Japan	128-799A	62.51	0.567448
Sea of Japan	128-799A	65.35	0.584875
Sea of Japan	128-799A	65.83	0.58782
Sea of Japan	128-799A	67.02	0.595123
Sea of Japan	128-799A	67.11	0.595675
Sea of Japan	128-799A	68.67	0.605248
Sea of Japan	128-799A	69.8	0.612182
Sea of Japan	128-799A	70.75	0.618011
Sea of Japan	128-799A	75.65	0.64808
Sea of Japan	128-799A	77.52	0.659555
Sea of Japan	128-799A	78.15	0.66342
Sea of Japan	128-799A	80.42	0.67735
Sea of Japan	128-799A	80.51	0.677902
Sea of Japan	128-799A	80.62	0.678577
Sea of Japan	128-799A	80.82	0.679805
Sea of Japan	128-799A	84.15	0.700239
Sea of Japan	128-799A	84.7	0.703614
Sea of Japan	128-799A	84.78	0.704105
Sea of Japan	128-799A	86.09	0.712143
Sea of Japan	128-799A	86.3	0.713432
Sea of Japan	128-799A	86.8	0.7165
Sea of Japan	128-799A	86.93	0.717298
Sea of Japan	128-799A	87.76	0.722391
Sea of Japan	128-799A	87.85	0.722943
Sea of Japan	128-799A	89.69	0.73
Sea of Japan	128-799A	89.86	0.73
Sea of Japan	128-799A	89.99	0.73
Sea of Japan	128-799A	91.99	0.8494
Sea of Japan	128-799A	92.84	0.9004
Sea of Japan	128-799A	93.165	0.90835
Sea of Japan	128-799A	93.35	0.9065
Sea of Japan	128-799A	93.4	0.906
Sea of Japan	128-799A	93.58	0.9042
Sea of Japan	128-799A	93.91	0.9009
Sea of Japan	128-799A	94.27	0.9108
Sea of Japan	128-799A	94.85	0.934
Sea of Japan	128-799A	94.89	0.9356
Sea of Japan	128-799A	95.72	0.9688
Sea of Japan	128-799A	96.695	0.987645
Sea of Japan	128-799A	96.97	0.99067
Sea of Japan	128-799A	97.45	0.99595
Sea of Japan	128-799A	97.46	0.99606
Sea of Japan	128-799A	97.49	0.99639
Sea of Japan	128-799A	100.76	1.03236
Sea of Japan	128-799A	109.91	1.13301
Sea of Japan	128-799A	119	1.39714
Sea of Japan	128-799A	120.38	1.48783
Sea of Japan	128-799A	124.8	1.69575
Sea of Japan	128-799A	126.27	1.73617
Sea of Japan	128-799A	143.32	2.15676
Sea of Japan	128-799A	145.06	2.20343
Sea of Japan	128-799A	146.4	2.23936
Sea of Japan	128-799A	146.46	2.24097
Sea of Japan	128-799A	159.47	2.47
Sea of Japan	128-799A	160.46	2.47
Sea of Japan	128-799A	160.49	2.47
Sea of Japan	128-799A	163.83	2.47
Sea of Japan	128-799A	165.41	2.47
Sea of Japan	128-799A	165.82	2.47
Sea of Japan	128-799A	172.56	2.47
Sea of Japan	128-799A	174.67	2.49319
Sea of Japan	128-799A	179.86	2.67285
Sea of Japan	128-799A	199.11	3.22521
Sea of Japan	128-799A	219.6	3.4
Sea of Japan	128-799A	231.45	3.47671
Sea of Japan	128-799A	286.74	4.1343
Sea of Japan	128-799A	310.68	4.41903
Sea of Japan	128-799A	311.54	4.42926
Sea of Japan	128-799A	315.2	4.47279
Sea of Japan	128-799A	321.43	4.54689
Sea of Japan	128-799A	322.2	4.55605
Sea of Japan	128-799A	323.19	4.56782
Sea of Japan	128-799A	344.53	4.82163
Sea of Japan	128-799A	347.66	4.85886
Sea of Japan	128-799A	352.88	4.92094
Sea of Japan	128-799A	395.3	5.43319
Sea of Japan	128-799A	429.18	6.03754
Sea of Japan	128-799A	430.27	6.05698
Sea of Japan	346-U1422A	3.67	0.0309053
Sea of Japan	346-U1422A	8.05	0.0677895
Sea of Japan	346-U1422A	8.5	0.0715789
Sea of Japan	346-U1422B	1.06	0.00892632
Sea of Japan	346-U1422B	2.52	0.0212211
Sea of Japan	346-U1422B	3.29	0.0277053
Sea of Japan	346-U1422B	4.38	0.0368842
Sea of Japan	346-U1422B	4.82	0.0405895
Sea of Japan	346-U1422B	9.24	0.0778105
Sea of Japan	346-U1422C	4.85	0.0408421
Sea of Japan	346-U1422C	4.97	0.0418526
Sea of Japan	346-U1422C	5.81	0.0489263
Sea of Japan	346-U1422C	6.2	0.0522105
Sea of Japan	346-U1422C	10.17	0.0935288
Sea of Japan	346-U1422C	10.41	0.098375
Sea of Japan	346-U1422C	10.765	0.105543
Sea of Japan	346-U1422C	14.02	0.171269
Sea of Japan	346-U1422C	14.795	0.186918
Sea of Japan	346-U1422C	15.168	0.19445
Sea of Japan	346-U1422C	20.532	0.29
Sea of Japan	346-U1422C	20.69	0.29
Sea of Japan	346-U1422C	20.845	0.29
Sea of Japan	346-U1422C	20.99	0.29
Sea of Japan	346-U1422C	21.052	0.29
Sea of Japan	346-U1422C	21.062	0.29
Sea of Japan	346-U1422C	22.89	0.29
Sea of Japan	346-U1422C	23.405	0.29
Sea of Japan	346-U1422C	23.72	0.290877
Sea of Japan	346-U1422C	23.76	0.29263
Sea of Japan	346-U1422C	26.94	0.432039
Sea of Japan	346-U1422C	27.73	0.466672
Sea of Japan	346-U1422C	30.06	0.568818
Sea of Japan	346-U1422C	30.73	0.59819
Sea of Japan	346-U1422C	31.2	0.618795
Sea of Japan	346-U1422C	31.46	0.630193
Sea of Japan	346-U1422C	31.57	0.635015
Sea of Japan	346-U1422C	33.73	0.729708
Sea of Japan	346-U1422C	35.39	0.737354
Sea of Japan	346-U1422C	35.77	0.703506
Sea of Japan	346-U1422C	37.09	0.585928
Sea of Japan	346-U1422C	37.28	0.569004
Sea of Japan	346-U1422C	38.13	0.493291
Sea of Japan	346-U1422C	39.095	0.407334
Sea of Japan	346-U1422C	39.185	0.399318
Sea of Japan	346-U1422C	39.52	0.369478
Sea of Japan	346-U1422C	39.565	0.365469
Sea of Japan	346-U1422C	39.725	0.351218
Sea of Japan	346-U1422C	39.905	0.335184
Sea of Japan	346-U1422C	39.96	0.330285
Sea of Japan	346-U1422C	41.53	0.522695
Sea of Japan	346-U1422C	41.99	0.605979
Sea of Japan	346-U1422C	42.995	0.787937
Sea of Japan	346-U1422C	43.305	0.844063
Sea of Japan	346-U1422C	43.33	0.848589
Sea of Japan	346-U1422C	43.505	0.880274
Sea of Japan	346-U1422C	44.015	0.972611
Sea of Japan	346-U1422C	44.585	0.997937
Sea of Japan	346-U1422C	45.015	1.00675
Sea of Japan	346-U1422C	48.22	1.07241
Sea of Japan	346-U1422C	49.66	1.10255
Sea of Japan	346-U1422C	49.87	1.10695
Sea of Japan	346-U1422C	50.255	1.115
Sea of Japan	346-U1422C	51.09	1.13248
Sea of Japan	346-U1422C	54.275	1.19912
Sea of Japan	346-U1422C	55.835	1.23177
Sea of Japan	346-U1422C	59.665	1.31191
Sea of Japan	346-U1422C	59.46	1.30762
Sea of Japan	346-U1422C	61.41	1.34843
Sea of Japan	346-U1422C	63.878	1.40007
Sea of Japan	346-U1422C	64.18	1.40574
Sea of Japan	346-U1422C	64.5	1.41143
Sea of Japan	346-U1422C	66.74	1.45129
Sea of Japan	346-U1422C	71.605	1.53786
Sea of Japan	346-U1422C	72.475	1.55334
Sea of Japan	346-U1422C	72.765	1.5585
Sea of Japan	346-U1422C	72.935	1.56153
Sea of Japan	346-U1422C	73.365	1.56918
Sea of Japan	346-U1422C	73.57	1.57283
Sea of Japan	346-U1422C	78.2	1.65522
Sea of Japan	346-U1422C	79.34	1.6755
Sea of Japan	346-U1422C	79.87	1.68493
Sea of Japan	346-U1422C	80	1.68725
Sea of Japan	346-U1422C	80.05	1.68814
Sea of Japan	346-U1422C	80.19	1.69063
Sea of Japan	346-U1422C	80.295	1.6925
Sea of Japan	346-U1422C	80.345	1.69339
Sea of Japan	346-U1422C	80.385	1.6941
Sea of Japan	346-U1422C	80.475	1.6957
Sea of Japan	346-U1422C	80.655	1.6989
Sea of Japan	346-U1422C	81.53	1.71447
Sea of Japan	346-U1422C	83.5	1.74953
Sea of Japan	346-U1422C	84.39	1.76537
Sea of Japan	346-U1422C	84.47	1.76679
Sea of Japan	346-U1422C	86.99	1.49181
Sea of Japan	346-U1422C	87.27	1.50496
Sea of Japan	346-U1422C	107.62	2.65059
Sea of Japan	346-U1422C	107.77	2.65764
Sea of Japan	346-U1422C	108.81	2.70649
Sea of Japan	346-U1422C	114.97	2.06821
Sea of Japan	346-U1422C	141.593	2.36197
Sea of Japan	346-U1422C	141.69	2.36251
Sea of Japan	346-U1422C	151.4	2.49091
Sea of Japan	346-U1422C	161.48	2.68193
Sea of Japan	346-U1422C	165.605	2.78914
Sea of Japan	346-U1422C	171.76	2.99977
Sea of Japan	346-U1422C	179.87	3.27729
Sea of Japan	346-U1422C	180.265	3.29081
Sea of Japan	346-U1422C	188.76	3.5815
Sea of Japan	346-U1422D	2.68	0.0225684
Sea of Japan	346-U1422D	4.24	0.0357053
Sea of Japan	346-U1422D	5.05	0.0425263
Sea of Japan	346-U1422D	5.21	0.0438737
Sea of Japan	346-U1422D	6.105	0.0514105
Sea of Japan	346-U1422D	6.49	0.0546526
Sea of Japan	346-U1422D	9.06	0.0762947
Sea of Japan	346-U1422D	9.22	0.0776421
Sea of Japan	346-U1422D	9.9	0.0880769
Sea of Japan	346-U1422D	10.06	0.0913077
Sea of Japan	346-U1422D	10.96	0.109481
Sea of Japan	346-U1422D	14.14	0.173692
Sea of Japan	346-U1422D	15.48	0.20075
Sea of Japan	346-U1422D	15.92	0.209635
Sea of Japan	346-U1422D	21.64	0.29
Sea of Japan	346-U1422D	21.77	0.29
Sea of Japan	346-U1422D	22.722	0.29
Sea of Japan	346-U1422D	22.752	0.29
Sea of Japan	346-U1422D	22.795	0.29
Sea of Japan	346-U1422D	23.657	0.29
Sea of Japan	346-U1422D	23.877	0.29776
Sea of Japan	346-U1422D	24.275	0.315208
Sea of Japan	346-U1422D	27.62	0.46185
Sea of Japan	346-U1422D	28.347	0.493721
Sea of Japan	346-U1422D	36.417	0.645875
Sea of Japan	346-U1422D	38.135	0.492845
Sea of Japan	346-U1422D	38.311	0.477168
Sea of Japan	346-U1422D	39.2	0.397981
Sea of Japan	346-U1422D	40.22	0.307126
Sea of Japan	346-U1422D	40.33	0.305432
Sea of Japan	346-U1422D	40.7	0.372421
Sea of Japan	346-U1422D	41.532	0.523057
Sea of Japan	346-U1422D	41.805	0.572484
Sea of Japan	346-U1422D	42.115	0.628611
Sea of Japan	346-U1422D	43.02	0.792463
Sea of Japan	346-U1422D	43.21	0.826863
Sea of Japan	346-U1422D	43.375	0.856737
Sea of Japan	346-U1422D	43.895	0.950884
Sea of Japan	346-U1422D	44.92	1.0048
Sea of Japan	346-U1422D	45.25	1.01156
Sea of Japan	346-U1422D	46.972	1.04684
Sea of Japan	346-U1422D	47.142	1.05032
Sea of Japan	346-U1422D	48.47	1.07765
Sea of Japan	346-U1422D	50.05	1.11071
Sea of Japan	346-U1422D	50.3	1.11594
Sea of Japan	346-U1422D	50.467	1.11944
Sea of Japan	346-U1422D	51.95	1.15047
Sea of Japan	346-U1422D	52.28	1.15738
Sea of Japan	346-U1422D	52.33	1.15842
Sea of Japan	346-U1422D	53.135	1.17527
Sea of Japan	346-U1422D	54.46	1.203
Sea of Japan	346-U1422D	54.79	1.2099
Sea of Japan	346-U1422D	55.08	1.21597
Sea of Japan	346-U1422D	55.71	1.22915
Sea of Japan	346-U1422D	55.875	1.23261
Sea of Japan	346-U1422D	59.695	1.31254
Sea of Japan	346-U1422D	64.645	1.41401
Sea of Japan	346-U1422D	65.01	1.42051
Sea of Japan	346-U1422D	65.22	1.42424
Sea of Japan	346-U1422D	67.215	1.45974
Sea of Japan	346-U1422D	69.26	1.49613
Sea of Japan	346-U1422D	70.933	1.5259
Sea of Japan	346-U1422D	72.612	1.55578
Sea of Japan	346-U1422D	73.2	1.56624
Sea of Japan	346-U1422D	73.6	1.57336
Sea of Japan	346-U1422D	73.64	1.57407
Sea of Japan	346-U1422D	74.035	1.5811
Sea of Japan	346-U1422D	74.94	1.59721
Sea of Japan	346-U1422D	75.1	1.60005
Sea of Japan	346-U1422D	75.65	1.60984
Sea of Japan	346-U1422D	87.48	1.51483
Sea of Japan	346-U1422D	114.95	2.06791
Sea of Japan	346-U1422D	119.07	2.1294
Sea of Japan	346-U1422E	9.9	0.0880769
Sea of Japan	346-U1422E	10.14	0.0929231
Sea of Japan	346-U1422E	10.48	0.0997885
Sea of Japan	346-U1422E	13.885	0.168543
Sea of Japan	346-U1422E	20.23	0.29
Sea of Japan	346-U1422E	20.38	0.29
Sea of Japan	346-U1422E	20.68	0.29
Sea of Japan	346-U1422E	22.6	0.29
Sea of Japan	346-U1422E	23.16	0.29
Sea of Japan	346-U1422E	23.75	0.292192
Sea of Japan	346-U1422E	24.17	0.310604
Sea of Japan	346-U1422E	27.66	0.463604
Sea of Japan	346-U1422E	28.45	0.498237
Sea of Japan	346-U1422E	31.39	0.627124
Sea of Japan	346-U1422E	31.672	0.639487
Sea of Japan	346-U1422E	36.272	0.65879
Sea of Japan	346-U1422E	38.03	0.502198
Sea of Japan	346-U1422E	38.09	0.496854
Sea of Japan	346-U1422E	39.105	0.406444
Sea of Japan	346-U1422E	39.59	0.363243
Sea of Japan	346-U1422E	39.97	0.329394
Sea of Japan	346-U1422E	40.31	0.301811
Sea of Japan	346-U1422E	41.48	0.513642
Sea of Japan	346-U1422E	41.665	0.547137
Sea of Japan	346-U1422E	41.96	0.600547
Sea of Japan	346-U1422E	42.82	0.756253
Sea of Japan	346-U1422E	43.03	0.794274
Sea of Japan	346-U1422E	43.2	0.825053
Sea of Japan	346-U1422E	43.68	0.911958
Sea of Japan	346-U1422E	44.147	0.988963
Sea of Japan	346-U1422E	44.595	0.998141
Sea of Japan	346-U1422E	44.95	1.00541
Sea of Japan	346-U1422E	48.92	1.08707
Sea of Japan	346-U1422E	49.115	1.09115
Sea of Japan	346-U1422E	49.45	1.09816
Sea of Japan	346-U1422E	50.13	1.11239
Sea of Japan	346-U1422E	51.57	1.14252
Sea of Japan	346-U1422E	51.755	1.14639
Sea of Japan	346-U1422E	51.895	1.14932
Sea of Japan	346-U1422E	51.95	1.15047
Sea of Japan	346-U1422E	52.745	1.16711
Sea of Japan	346-U1422E	54.015	1.19368
Sea of Japan	346-U1422E	54.29	1.19944
Sea of Japan	346-U1422E	54.525	1.20436
Sea of Japan	346-U1422E	54.56	1.20509
Sea of Japan	346-U1422E	58.04	1.27791
Sea of Japan	346-U1422E	59.32	1.30469
Sea of Japan	346-U1422E	64.86	1.41784
Sea of Japan	346-U1422E	65.07	1.42157
Sea of Japan	346-U1422E	68.8	1.48795
Sea of Japan	346-U1422E	71.32	1.53279
Sea of Japan	346-U1422E	73.67	1.57461
Sea of Japan	346-U1422E	74.06	1.58155
Sea of Japan	346-U1422E	75.5	1.60717
Sea of Japan	346-U1422E	75.8	1.61251
Sea of Japan	346-U1422E	76.205	1.61972
Sea of Japan	346-U1422E	81.99	1.72266
Sea of Japan	346-U1422E	83.86	1.75593
Sea of Japan	346-U1422E	85.98	1.48936
Sea of Japan	346-U1422E	86.28	1.45846
Sea of Japan	346-U1423A	4.04	0.0515194
Sea of Japan	346-U1423A	5.27	0.0558657
Sea of Japan	346-U1423A	17.26	0.191942
Sea of Japan	346-U1423A	17.32	0.193244
Sea of Japan	346-U1423A	17.38	0.194545
Sea of Japan	346-U1423A	19.83	0.247696
Sea of Japan	346-U1423A	20.92	0.271343
Sea of Japan	346-U1423A	20.93	0.27156
Sea of Japan	346-U1423A	21.05	0.274163
Sea of Japan	346-U1423A	21.74	0.289132
Sea of Japan	346-U1423A	25.94	0.294356
Sea of Japan	346-U1423A	25.965	0.294382
Sea of Japan	346-U1423A	29.71	0.298304
Sea of Japan	346-U1423A	30.12	0.298733
Sea of Japan	346-U1423A	30.36	0.298984
Sea of Japan	346-U1423A	30.84	0.299487
Sea of Japan	346-U1423A	32.34	0.32735
Sea of Japan	346-U1423A	32.705	0.337234
Sea of Japan	346-U1423A	38.37	0.674879
Sea of Japan	346-U1423A	39.72	0.729793
Sea of Japan	346-U1423A	40.43	0.748187
Sea of Japan	346-U1423A	40.88	0.759845
Sea of Japan	346-U1423A	41.52	0.776425
Sea of Japan	346-U1423A	45.57	0.881347
Sea of Japan	346-U1423A	47.69	0.936269
Sea of Japan	346-U1423A	51.01	1.00239
Sea of Japan	346-U1423A	51.27	1.00312
Sea of Japan	346-U1423A	51.46	1.00364
Sea of Japan	346-U1423A	53.77	1.01007
Sea of Japan	346-U1423A	54.98	1.01344
Sea of Japan	346-U1423A	55.17	1.01396
Sea of Japan	346-U1423A	56.76	1.01839
Sea of Japan	346-U1423A	57.1	1.01933
Sea of Japan	346-U1423A	58.7	1.02378
Sea of Japan	346-U1423A	58.98	1.02456
Sea of Japan	346-U1423A	59.97	1.02732
Sea of Japan	346-U1423A	61.7	1.03213
Sea of Japan	346-U1423A	62.83	1.03527
Sea of Japan	346-U1423A	63.19	1.03627
Sea of Japan	346-U1423A	63.44	1.03697
Sea of Japan	346-U1423A	64.68	1.12842
Sea of Japan	346-U1423A	66.8	1.73504
Sea of Japan	346-U1423A	67.14	1.76982
Sea of Japan	346-U1423A	68.63	1.92225
Sea of Japan	346-U1423A	69.1	1.97033
Sea of Japan	346-U1423A	69.28	1.98875
Sea of Japan	346-U1423A	70.01	1.9761
Sea of Japan	346-U1423A	70.35	1.963
Sea of Japan	346-U1423A	72	1.8994
Sea of Japan	346-U1423A	72.05	1.89748
Sea of Japan	346-U1423A	72.38	1.88476
Sea of Japan	346-U1423A	72.62	1.87551
Sea of Japan	346-U1423A	73.785	1.83061
Sea of Japan	346-U1423A	73.79	1.83041
Sea of Japan	346-U1423A	75.06	1.78146
Sea of Japan	346-U1423A	77.21	1.6986
Sea of Japan	346-U1423A	78.65	1.6431
Sea of Japan	346-U1423A	79.25	1.61997
Sea of Japan	346-U1423A	82.17	1.50743
Sea of Japan	346-U1423A	85.96	1.53308
Sea of Japan	346-U1423A	87.39	1.58474
Sea of Japan	346-U1423A	88.03	1.60786
Sea of Japan	346-U1423A	93.26	1.79678
Sea of Japan	346-U1423A	115.11	2.58606
Sea of Japan	346-U1423A	118.03	2.75759
Sea of Japan	346-U1423A	123.72	3.04254
Sea of Japan	346-U1423A	130.54	3.38408
Sea of Japan	346-U1423A	130.63	3.38859
Sea of Japan	346-U1423A	173.72	4.1
Sea of Japan	346-U1423A	178.94	4.1
Sea of Japan	346-U1423A	179.4	4.1
Sea of Japan	346-U1423A	186.53	4.44901
Sea of Japan	346-U1423A	205.45	4.47293
Sea of Japan	346-U1423B	0.17	0.00263636
Sea of Japan	346-U1423B	2.07	0.0321016
Sea of Japan	346-U1423B	2.21	0.0342727
Sea of Japan	346-U1423B	2.23	0.0345829
Sea of Japan	346-U1423B	2.26	0.0350481
Sea of Japan	346-U1423B	2.45	0.0379947
Sea of Japan	346-U1423B	2.56	0.0397005
Sea of Japan	346-U1423B	2.64	0.0409412
Sea of Japan	346-U1423B	2.67	0.0414064
Sea of Japan	346-U1423B	2.71	0.0420267
Sea of Japan	346-U1423B	3.14	0.0486952
Sea of Japan	346-U1423B	3.48	0.0539679
Sea of Japan	346-U1423B	3.66	0.0567594
Sea of Japan	346-U1423B	3.68	0.0570695
Sea of Japan	346-U1423B	3.77	0.0584652
Sea of Japan	346-U1423B	4.8	0.0744385
Sea of Japan	346-U1423B	5.26	0.0815722
Sea of Japan	346-U1423B	5.42	0.0840535
Sea of Japan	346-U1423B	5.47	0.0848289
Sea of Japan	346-U1423B	5.79	0.0897914
Sea of Japan	346-U1423B	5.94	0.0921176
Sea of Japan	346-U1423B	6.36	0.098631
Sea of Japan	346-U1423B	6.46	0.100182
Sea of Japan	346-U1423B	6.95	0.107781
Sea of Japan	346-U1423B	7	0.108556
Sea of Japan	346-U1423B	7.4	0.114759
Sea of Japan	346-U1423B	7.65	0.118636
Sea of Japan	346-U1423B	8.38	0.129957
Sea of Japan	346-U1423B	8.99	0.139417
Sea of Japan	346-U1423B	9.74	0.151048
Sea of Japan	346-U1423B	11.74	0.182064
Sea of Japan	346-U1423B	11.77	0.182529
Sea of Japan	346-U1423B	12.07	0.187182
Sea of Japan	346-U1423B	12.1	0.187647
Sea of Japan	346-U1423B	12.94	0.200674
Sea of Japan	346-U1423B	13.05	0.20238
Sea of Japan	346-U1423B	13.1	0.203155
Sea of Japan	346-U1423B	13.44	0.208428
Sea of Japan	346-U1423B	13.63	0.211374
Sea of Japan	346-U1423B	13.76	0.21339
Sea of Japan	346-U1423B	13.97	0.216647
Sea of Japan	346-U1423B	14.03	0.217578
Sea of Japan	346-U1423B	14.07	0.218198
Sea of Japan	346-U1423B	14.36	0.222695
Sea of Japan	346-U1423B	17.66	0.273872
Sea of Japan	346-U1423B	17.715	0.274725
Sea of Japan	346-U1423B	17.735	0.275035
Sea of Japan	346-U1423B	17.8	0.276043
Sea of Japan	346-U1423B	17.92	0.277904
Sea of Japan	346-U1423B	18.61	0.288604
Sea of Japan	346-U1423B	19.49	0.302717
Sea of Japan	346-U1423B	20.12	0.312858
Sea of Japan	346-U1423B	20.2	0.314146
Sea of Japan	346-U1423B	20.34	0.3164
Sea of Japan	346-U1423B	20.4	0.317366
Sea of Japan	346-U1423B	20.89	0.325253
Sea of Japan	346-U1423B	21.08	0.328312
Sea of Japan	346-U1423B	21.81	0.340063
Sea of Japan	346-U1423B	22.875	0.357207
Sea of Japan	346-U1423B	23.055	0.360104
Sea of Japan	346-U1423B	25.65	0.401877
Sea of Japan	346-U1423B	25.675	0.402279
Sea of Japan	346-U1423B	30.28	0.476408
Sea of Japan	346-U1423B	30.65	0.482364
Sea of Japan	346-U1423B	30.86	0.485744
Sea of Japan	346-U1423B	31.38	0.494115
Sea of Japan	346-U1423B	32.675	0.514961
Sea of Japan	346-U1423B	39.4	0.623216
Sea of Japan	346-U1423B	39.51	0.624986
Sea of Japan	346-U1423B	42.395	0.671427
Sea of Japan	346-U1423B	45.3	0.735679
Sea of Japan	346-U1423B	46.01	0.758097
Sea of Japan	346-U1423B	51.435	0.929388
Sea of Japan	346-U1423B	51.61	0.934914
Sea of Japan	346-U1423B	55.94	1.07163
Sea of Japan	346-U1423B	56.152	1.07832
Sea of Japan	346-U1423B	59.65	1.18877
Sea of Japan	346-U1423B	60.84	1.22635
Sea of Japan	346-U1423B	63.51	1.31065
Sea of Japan	346-U1423B	63.9	1.32296
Sea of Japan	346-U1423B	64.19	1.33212
Sea of Japan	346-U1423B	66.2	1.39558
Sea of Japan	346-U1423B	68.27	1.46094
Sea of Japan	346-U1423B	68.4	1.46505
Sea of Japan	346-U1423B	69.87	1.51146
Sea of Japan	346-U1423B	70.282	1.52447
Sea of Japan	346-U1423B	70.462	1.53016
Sea of Japan	346-U1423B	70.79	1.54051
Sea of Japan	346-U1423B	70.88	1.54335
Sea of Japan	346-U1423B	72.86	1.60587
Sea of Japan	346-U1423B	73.2	1.61661
Sea of Japan	346-U1423B	73.41	1.62324
Sea of Japan	346-U1423B	74.5	1.65765
Sea of Japan	346-U1423B	76.46	1.71954
Sea of Japan	346-U1423B	76.88	1.7328
Sea of Japan	346-U1423B	78.39	1.78048
Sea of Japan	346-U1423B	80.2	1.83763
Sea of Japan	346-U1423B	80.43	1.84489
Sea of Japan	346-U1423B	80.52	1.84773
Sea of Japan	346-U1423B	82.39	1.90678
Sea of Japan	346-U1423B	84.34	1.96835
Sea of Japan	346-U1423B	86.79	2.0457
Sea of Japan	346-U1423B	88.02	2.08454
Sea of Japan	346-U1423B	93.9	2.2702
Sea of Japan	346-U1423B	114.96	2.93515
Sea of Japan	346-U1423B	116.1	2.97115
Sea of Japan	346-U1423B	116.11	2.97147
Sea of Japan	346-U1423B	123.08	3.19154
Sea of Japan	346-U1423B	145.88	3.75433
Sea of Japan	346-U1423B	165.51	4.00169
Sea of Japan	346-U1423B	174.11	4.11006
Sea of Japan	346-U1423B	180.22	4.18705
Sea of Japan	346-U1423B	187.01	4.27261
Sea of Japan	346-U1423B	205.95	4.49666
Sea of Japan	346-U1423B	206.05	4.49775
Sea of Japan	346-U1423B	206.81	4.50607
Sea of Japan	346-U1423B	216.62	4.61345
Sea of Japan	346-U1423B	222.54	4.67826
Sea of Japan	346-U1423B	235.47	4.76205
Sea of Japan	346-U1423B	235.58	4.76262
Sea of Japan	346-U1423B	236.1	4.76532
Sea of Japan	346-U1423B	236.2	4.76584
Sea of Japan	346-U1423B	237.93	4.77482
Sea of Japan	346-U1423B	19.28	0.299336
Sea of Japan	346-U1423B	21.34	0.332497
Sea of Japan	346-U1423B	26.86	0.421355
Sea of Japan	346-U1423C	116.1	2.62182
Sea of Japan	346-U1423C	122.46	2.97944
Sea of Japan	346-U1423C	140.07	3.70029
Sea of Japan	346-U1423C	140.48	3.70518
Sea of Japan	346-U1423C	155.46	3.8837
Sea of Japan	346-U1423C	173.76	4.1
Sea of Japan	346-U1424A	1.34	0.0198225
Sea of Japan	346-U1424A	2.52	0.0372781
Sea of Japan	346-U1424A	3.98	0.0667832
Sea of Japan	346-U1424A	4.1	0.0701399
Sea of Japan	346-U1424A	4.755	0.0884615
Sea of Japan	346-U1424A	6.06	0.124965
Sea of Japan	346-U1424A	7.78	0.173077
Sea of Japan	346-U1424A	8.4	0.19042
Sea of Japan	346-U1424A	11.34	0.272657
Sea of Japan	346-U1424A	14.37	0.367594
Sea of Japan	346-U1424A	15.67	0.40945
Sea of Japan	346-U1424A	15.88	0.416211
Sea of Japan	346-U1424A	16.82	0.446476
Sea of Japan	346-U1424A	17.01	0.452593
Sea of Japan	346-U1424A	17.195	0.45855
Sea of Japan	346-U1424A	18.03	0.485434
Sea of Japan	346-U1424A	19	0.516665
Sea of Japan	346-U1424A	20.23	0.556267
Sea of Japan	346-U1424A	20.5	0.56496
Sea of Japan	346-U1424A	22.58	0.631929
Sea of Japan	346-U1424A	22.775	0.638208
Sea of Japan	346-U1424A	23	0.645452
Sea of Japan	346-U1424A	23.535	0.662677
Sea of Japan	346-U1424A	24.13	0.681834
Sea of Japan	346-U1424A	24.36	0.689239
Sea of Japan	346-U1424A	27.15	0.779068
Sea of Japan	346-U1424A	30.58	0.718392
Sea of Japan	346-U1424A	31.49	0.701486
Sea of Japan	346-U1424A	31.595	0.702562
Sea of Japan	346-U1424A	31.885	0.732285
Sea of Japan	346-U1424A	32.04	0.748171
Sea of Japan	346-U1424A	32.89	0.835288
Sea of Japan	346-U1424A	33.01	0.847587
Sea of Japan	346-U1424A	33.49	0.896783
Sea of Japan	346-U1424A	33.86	0.934705
Sea of Japan	346-U1424A	34.82	0.994296
Sea of Japan	346-U1424A	35.425	1.00295
Sea of Japan	346-U1424A	37.56	1.03351
Sea of Japan	346-U1424A	38.485	1.04674
Sea of Japan	346-U1424A	38.615	1.0486
Sea of Japan	346-U1424A	38.92	1.05297
Sea of Japan	346-U1424A	39.18	1.05669
Sea of Japan	346-U1424A	40.38	1.07046
Sea of Japan	346-U1424A	41.18	1.061
Sea of Japan	346-U1424A	42.4	1.04656
Sea of Japan	346-U1424A	43.24	1.03663
Sea of Japan	346-U1424A	43.82	1.44976
Sea of Japan	346-U1424A	43.93	1.42894
Sea of Japan	346-U1424A	47.41	1.26237
Sea of Japan	346-U1424A	51.785	1.74688
Sea of Japan	346-U1424A	51.855	1.75463
Sea of Japan	346-U1424A	52.03	1.77401
Sea of Japan	346-U1424A	52.07	1.77844
Sea of Japan	346-U1424A	52.727	1.8512
Sea of Japan	346-U1424A	53.34	1.91909
Sea of Japan	346-U1424A	54.04	1.97471
Sea of Japan	346-U1424A	57.39	1.85661
Sea of Japan	346-U1424A	58	1.83511
Sea of Japan	346-U1424A	59.04	1.79845
Sea of Japan	346-U1424A	70.275	2.20169
Sea of Japan	346-U1424A	70.3	2.20256
Sea of Japan	346-U1424A	72.59	2.28214
Sea of Japan	346-U1424A	72.78	2.28874
Sea of Japan	346-U1424A	72.97	2.29535
Sea of Japan	346-U1424A	73.97	2.3301
Sea of Japan	346-U1424A	75.815	2.39421
Sea of Japan	346-U1424A	76.015	2.40116
Sea of Japan	346-U1424A	76.255	2.4095
Sea of Japan	346-U1424A	77.58	2.45555
Sea of Japan	346-U1424A	89.77	2.8592
Sea of Japan	346-U1424A	94.7	3.01994
Sea of Japan	346-U1424A	96.43	3.06255
Sea of Japan	346-U1424A	97.91	3.09579
Sea of Japan	346-U1424A	104.43	3.30477
Sea of Japan	346-U1424A	107.69	3.39303
Sea of Japan	346-U1424A	107.7	3.39327
Sea of Japan	346-U1424A	108.63	3.41635
Sea of Japan	346-U1424A	112.05	3.50121
Sea of Japan	346-U1424A	112.47	3.51163
Sea of Japan	346-U1424A	113.58	3.53918
Sea of Japan	346-U1424A	115.74	3.59277
Sea of Japan	346-U1424A	116.01	3.59947
Sea of Japan	346-U1424A	116.11	3.6067
Sea of Japan	346-U1424A	118.01	3.69139
Sea of Japan	346-U1424A	120.13	3.78589
Sea of Japan	346-U1424A	120.22	3.7899
Sea of Japan	346-U1424A	132.69	4.58966
Sea of Japan	346-U1424A	132.92	4.58878
Sea of Japan	346-U1424A	133.21	4.5481
Sea of Japan	346-U1424A	133.6	4.49339
Sea of Japan	346-U1424A	135.1	4.28297
Sea of Japan	346-U1424A	135.26	4.26052
Sea of Japan	346-U1424A	137.76	3.90982
Sea of Japan	346-U1424A	138.08	3.93968
Sea of Japan	346-U1424A	138.46	4
Sea of Japan	346-U1424A	140.72	3.98355
Sea of Japan	346-U1424A	140.79	3.92368
Sea of Japan	346-U1424A	149.52	4.50071
Sea of Japan	346-U1424A	156.33	4.69703
Sea of Japan	346-U1424B	1.46	0.0215976
Sea of Japan	346-U1424B	2.48	0.0366864
Sea of Japan	346-U1424B	2.719	0.0402219
Sea of Japan	346-U1424B	6.92	0.149021
Sea of Japan	346-U1424B	7.4	0.162448
Sea of Japan	346-U1424B	10.04	0.236294
Sea of Japan	346-U1424B	14.6	0.374999
Sea of Japan	346-U1424B	16.3	0.429734
Sea of Japan	346-U1424B	16.48	0.435529
Sea of Japan	346-U1424B	18.59	0.503464
Sea of Japan	346-U1424B	22.215	0.620177
Sea of Japan	346-U1424B	23.315	0.655594
Sea of Japan	346-U1424B	23.685	0.667507
Sea of Japan	346-U1424B	24.237	0.685279
Sea of Japan	346-U1424B	25.57	0.728197
Sea of Japan	346-U1424B	27.005	0.7744
Sea of Japan	346-U1424B	27.16	0.77939
Sea of Japan	346-U1424B	27.272	0.779848
Sea of Japan	346-U1424B	27.325	0.778864
Sea of Japan	346-U1424B	28.585	0.755455
Sea of Japan	346-U1424B	28.92	0.749232
Sea of Japan	346-U1424B	28.955	0.748581
Sea of Japan	346-U1424B	32.565	0.801979
Sea of Japan	346-U1424B	32.63	0.808641
Sea of Japan	346-U1424B	32.722	0.81807
Sea of Japan	346-U1424B	32.84	0.830164
Sea of Japan	346-U1424B	33.193	0.866343
Sea of Japan	346-U1424B	33.875	0.936242
Sea of Japan	346-U1424B	34.71	0.992722
Sea of Japan	346-U1424B	36.045	1.01183
Sea of Japan	346-U1424B	36.64	1.02034
Sea of Japan	346-U1424B	38.2	1.04266
Sea of Japan	346-U1424B	39.33	1.05883
Sea of Japan	346-U1424B	39.41	1.05998
Sea of Japan	346-U1424B	39.76	1.06499
Sea of Japan	346-U1424B	40.02	1.06871
Sea of Japan	346-U1424B	41.54	1.05674
Sea of Japan	346-U1424B	43.24	1.03663
Sea of Japan	346-U1424B	43.38	1.03497
Sea of Japan	346-U1424B	47.58	1.2812
Sea of Japan	346-U1424B	53.44	1.93016
Sea of Japan	346-U1424B	54.26	1.96696
Sea of Japan	346-U1424B	54.43	1.96096
Sea of Japan	346-U1424B	55.57	1.92077
Sea of Japan	346-U1424B	55.77	1.91372
Sea of Japan	346-U1424B	56.37	1.89257
Sea of Japan	346-U1424B	57.49	1.85309
Sea of Japan	346-U1424B	57.68	1.84639
Sea of Japan	346-U1424B	57.71	1.84533
Sea of Japan	346-U1424B	58.9	1.80338
Sea of Japan	346-U1424B	65.32	1.99897
Sea of Japan	346-U1424B	66.39	2.05398
Sea of Japan	346-U1424B	69.52	2.17545
Sea of Japan	346-U1424B	71.71	2.25156
Sea of Japan	346-U1424B	72.37	2.27449
Sea of Japan	346-U1424B	73.12	2.30056
Sea of Japan	346-U1424B	73.89	2.32732
Sea of Japan	346-U1424B	74.1	2.33461
Sea of Japan	346-U1424B	75.04	2.36728
Sea of Japan	346-U1424B	76.23	2.40863
Sea of Japan	346-U1424B	76.53	2.41906
Sea of Japan	346-U1424B	76.62	2.42219
Sea of Japan	346-U1424B	78.52	2.48821
Sea of Japan	346-U1424B	80.81	2.56779
Sea of Japan	346-U1424B	97.39	3.08411
Sea of Japan	346-U1424B	97.41	3.08456
Sea of Japan	346-U1424B	107.09	3.37814
Sea of Japan	346-U1424B	109.43	3.4362
Sea of Japan	346-U1424B	109.45	3.4367
Sea of Japan	346-U1424B	109.47	3.43719
Sea of Japan	346-U1424B	110.73	3.46846
Sea of Japan	346-U1424B	111.08	3.47714
Sea of Japan	346-U1424B	113.72	3.54265
Sea of Japan	346-U1424B	114.24	3.55555
Sea of Japan	346-U1424B	117.8	3.68203
Sea of Japan	346-U1424B	120.5	3.80238
Sea of Japan	346-U1424B	122.21	3.8786
Sea of Japan	346-U1424B	123.53	3.95793
Sea of Japan	346-U1424B	127.49	4.23103
Sea of Japan	346-U1424B	128.51	4.30138
Sea of Japan	346-U1424B	129.73	4.38552
Sea of Japan	346-U1424B	131.41	4.50138
Sea of Japan	346-U1424B	131.99	4.54138
Sea of Japan	346-U1424B	132.85	4.5986
Sea of Japan	346-U1424B	133.23	4.54529
Sea of Japan	346-U1424B	135.65	4.20581
Sea of Japan	346-U1424B	140.32	4.29524
Sea of Japan	346-U1424B	141.98	3.77429
Sea of Japan	346-U1424B	145.47	4.3627
Sea of Japan	346-U1424B	153.14	4.65999
Sea of Japan	346-U1424C	26.91	0.771341
Sea of Japan	346-U1424C	26.97	0.773273
Sea of Japan	346-U1424C	27.14	0.778746
Sea of Japan	346-U1424C	27.18	0.780034
Sea of Japan	346-U1424C	27.21	0.781
Sea of Japan	346-U1424C	28.45	0.757963
Sea of Japan	346-U1424C	28.81	0.751275
Sea of Japan	346-U1424C	28.83	0.750904
Sea of Japan	346-U1424C	29.67	0.735298
Sea of Japan	346-U1424C	30.55	0.71895
Sea of Japan	346-U1424C	31.48	0.701672
Sea of Japan	346-U1424C	31.6	0.703075
Sea of Japan	346-U1424C	31.73	0.716399
Sea of Japan	346-U1424C	31.99	0.743046
Sea of Japan	346-U1424C	32.02	0.746121
Sea of Japan	346-U1424C	33.11	0.857836
Sea of Japan	346-U1424C	33.16	0.862961
Sea of Japan	346-U1424C	33.22	0.86911
Sea of Japan	346-U1424C	33.28	0.87526
Sea of Japan	346-U1424C	34.03	0.952128
Sea of Japan	346-U1424C	35.58	1.00517
Sea of Japan	346-U1424C	35.9	1.00975
Sea of Japan	346-U1424C	37.13	1.02735
Sea of Japan	346-U1424C	37.37	1.03079
Sea of Japan	346-U1424C	38.11	1.04138
Sea of Japan	346-U1424C	38.22	1.04295
Sea of Japan	346-U1424C	38.5	1.04696
Sea of Japan	346-U1424C	38.74	1.05039
Sea of Japan	346-U1424C	40.18	1.071
Sea of Japan	346-U1424C	40.57	1.06821
Sea of Japan	346-U1424C	41.3	1.05958
Sea of Japan	346-U1424C	42.34	1.04727
Sea of Japan	346-U1424C	42.84	1.04136
Sea of Japan	346-U1424C	49.526	1.49671
Sea of Japan	346-U1424C	51.38	1.70203
Sea of Japan	346-U1424C	52.45	1.82053
Sea of Japan	346-U1424C	52.625	1.83991
Sea of Japan	346-U1424C	52.675	1.84544
Sea of Japan	346-U1424C	53.295	1.91411
Sea of Japan	346-U1424C	53.369	1.9223
Sea of Japan	346-U1424C	53.495	1.93626
Sea of Japan	346-U1424C	53.559	1.94334
Sea of Japan	346-U1424C	53.94	1.97824
Sea of Japan	346-U1424C	53.958	1.9776
Sea of Japan	346-U1424C	54.013	1.97566
Sea of Japan	346-U1424C	57.13	1.86578
Sea of Japan	346-U1424C	57.34	1.85838
Sea of Japan	346-U1424C	58.735	1.8092
Sea of Japan	346-U1424C	58.745	1.80885
Sea of Japan	346-U1424C	58.84	1.8055
Sea of Japan	346-U1424C	59.645	1.7789
Sea of Japan	346-U1424C	61.77	1.85522
Sea of Japan	346-U1425B	1.9	0.0216401
Sea of Japan	346-U1425B	2.93	0.0333713
Sea of Japan	346-U1425B	7.43	0.216196
Sea of Japan	346-U1425B	10.885	0.29
Sea of Japan	346-U1425B	12.15	0.29
Sea of Japan	346-U1425B	13.805	0.29
Sea of Japan	346-U1425B	14.205	0.29494
Sea of Japan	346-U1425B	15.46	0.320242
Sea of Japan	346-U1425B	15.805	0.327198
Sea of Japan	346-U1425B	18.34	0.378306
Sea of Japan	346-U1425B	18.38	0.379113
Sea of Japan	346-U1425B	18.75	0.386573
Sea of Japan	346-U1425B	20.25	0.416815
Sea of Japan	346-U1425B	21.49	0.441835
Sea of Japan	346-U1425B	21.665	0.445404
Sea of Japan	346-U1425B	21.97	0.451624
Sea of Japan	346-U1425B	24.49	0.503012
Sea of Japan	346-U1425B	25.31	0.519733
Sea of Japan	346-U1425B	26.32	0.540329
Sea of Japan	346-U1425B	28.905	0.593043
Sea of Japan	346-U1425B	29.22	0.599467
Sea of Japan	346-U1425B	29.615	0.607522
Sea of Japan	346-U1425B	29.775	0.610784
Sea of Japan	346-U1425B	29.95	0.614353
Sea of Japan	346-U1425B	32.74	0.671247
Sea of Japan	346-U1425B	33.38	0.684298
Sea of Japan	346-U1425B	33.42	0.685114
Sea of Japan	346-U1425B	33.66	0.690008
Sea of Japan	346-U1425B	36.955	0.798011
Sea of Japan	346-U1425B	37.84	0.834287
Sea of Japan	346-U1425B	38.21	0.849453
Sea of Japan	346-U1425B	38.33	0.854372
Sea of Japan	346-U1425B	39.6	0.90643
Sea of Japan	346-U1425B	39.68	0.909709
Sea of Japan	346-U1425B	39.87	0.917497
Sea of Japan	346-U1425B	41.19	0.971604
Sea of Japan	346-U1425B	41.64	0.99
Sea of Japan	346-U1425B	42.13	1.0096
Sea of Japan	346-U1425B	42.42	1.0212
Sea of Japan	346-U1425B	43.34	1.058
Sea of Japan	346-U1425B	44.7	1.21712
Sea of Japan	346-U1425B	44.77	1.22829
Sea of Japan	346-U1425B	45.99	1.42292
Sea of Japan	346-U1425B	48.635	1.45769
Sea of Japan	346-U1425B	49.465	1.38074
Sea of Japan	346-U1425B	50.39	1.29499
Sea of Japan	346-U1425B	52.21	1.30844
Sea of Japan	346-U1425B	54.51	1.42514
Sea of Japan	346-U1425B	57.05	1.52021
Sea of Japan	346-U1425B	58.07	1.55514
Sea of Japan	346-U1425B	58.375	1.56558
Sea of Japan	346-U1425B	58.465	1.56866
Sea of Japan	346-U1425B	61.22	1.7868
Sea of Japan	346-U1425B	74.52	1.95017
Sea of Japan	346-U1425B	78.975	2.7
Sea of Japan	346-U1425B	82.53	2.7
Sea of Japan	346-U1425B	83.02	2.7
Sea of Japan	346-U1425B	87.19	2.68522
Sea of Japan	346-U1425B	87.56	2.6761
Sea of Japan	346-U1425B	103.22	2.92994
Sea of Japan	346-U1425B	119.63	3.81753
Sea of Japan	346-U1425B	175.79	5.07071
Sea of Japan	346-U1425B	211.63	6.32849
Sea of Japan	346-U1425B	221.82	6.6188
Sea of Japan	346-U1425B	230.69	6.87151
Sea of Japan	346-U1425B	230.76	6.8735
Sea of Japan	346-U1425B	230.97	6.87949
Sea of Japan	346-U1425B	231.09	6.88291
Sea of Japan	346-U1425B	231.73	6.90114
Sea of Japan	346-U1425B	231.87	6.90513
Sea of Japan	346-U1425B	232.18	6.91396
Sea of Japan	346-U1425B	232.36	6.91909
Sea of Japan	346-U1425B	232.56	6.92479
Sea of Japan	346-U1425B	232.78	6.93105
Sea of Japan	346-U1425B	232.83	6.93248
Sea of Japan	346-U1425B	233.12	6.94074
Sea of Japan	346-U1425B	233.745	6.95855
Sea of Japan	346-U1425B	235.125	6.99786
Sea of Japan	346-U1425B	253.63	7.53929
Sea of Japan	346-U1425B	254.105	7.52614
Sea of Japan	346-U1425B	254.86	7.50523
Sea of Japan	346-U1425B	266.211	7.49681
Sea of Japan	346-U1425B	266.96	7.51264
Sea of Japan	346-U1425D	1.95	0.0222096
Sea of Japan	346-U1425D	2.96	0.033713
Sea of Japan	346-U1425D	6.33	0.156059
Sea of Japan	346-U1425D	10.45	0.29
Sea of Japan	346-U1425D	11.72	0.29
Sea of Japan	346-U1425D	11.92	0.29
Sea of Japan	346-U1425D	13.77	0.29
Sea of Japan	346-U1425D	18.25	0.376492
Sea of Japan	346-U1425D	18.975	0.391109
Sea of Japan	346-U1425D	19.09	0.393427
Sea of Japan	346-U1425D	19.42	0.400081
Sea of Japan	346-U1425D	21.01	0.432137
Sea of Japan	346-U1425D	21.27	0.437379
Sea of Japan	346-U1425D	22.275	0.457843
Sea of Japan	346-U1425D	22.46	0.461616
Sea of Japan	346-U1425D	22.76	0.467733
Sea of Japan	346-U1425D	22.85	0.469569
Sea of Japan	346-U1425D	24.44	0.501992
Sea of Japan	346-U1425D	26.03	0.534416
Sea of Japan	346-U1425D	28.7	0.588863
Sea of Japan	346-U1425D	29.04	0.595796
Sea of Japan	346-U1425D	29.8	0.611294
Sea of Japan	346-U1425D	33.18	0.68022
Sea of Japan	346-U1425D	33.22	0.681035
Sea of Japan	346-U1425D	33.44	0.685522
Sea of Japan	346-U1425D	33.47	0.686133
Sea of Japan	346-U1425D	33.49	0.686541
Sea of Japan	346-U1425D	34.26	0.703728
Sea of Japan	346-U1425D	35.97	0.761682
Sea of Japan	346-U1425D	37.18	0.807234
Sea of Japan	346-U1425D	37.57	0.82322
Sea of Japan	346-U1425D	37.69	0.828139
Sea of Japan	346-U1425D	39.09	0.885525
Sea of Japan	346-U1425D	39.29	0.893723
Sea of Japan	346-U1425D	40.59	0.94701
Sea of Japan	346-U1425D	41.56	0.98677
Sea of Japan	346-U1425D	41.92	1.0012
Sea of Japan	346-U1425D	42.8	1.0364
Sea of Japan	346-U1425D	42.82	1.0372
Sea of Japan	346-U1425D	43.7	1.0724
Sea of Japan	346-U1425D	43.79	1.08605
Sea of Japan	346-U1425D	45.07	1.27615
Sea of Japan	346-U1425D	46.17	1.45163
Sea of Japan	346-U1425D	50.175	1.31492
Sea of Japan	346-U1425D	53	1.34852
Sea of Japan	346-U1425D	53.635	1.38074
Sea of Japan	346-U1425D	56.01	1.48459
Sea of Japan	346-U1425D	57.78	1.54521
Sea of Japan	346-U1425D	60.88	1.7827
Sea of Japan	346-U1425D	68.36	1.87283
Sea of Japan	346-U1425D	68.72	1.87716
Sea of Japan	346-U1425D	73.48	1.93452
Sea of Japan	346-U1425D	84.6	2.7
Sea of Japan	346-U1425D	84.985	2.7
Sea of Japan	346-U1425D	95.98	2.70341
Sea of Japan	346-U1425D	96.4	2.70592
Sea of Japan	346-U1425D	96.72	2.70783
Sea of Japan	346-U1425D	102.6	2.89872
Sea of Japan	346-U1425D	102.705	2.90401
Sea of Japan	346-U1425D	156.15	4.67002
Sea of Japan	346-U1425D	156.23	4.67256
Sea of Japan	346-U1425D	156.965	4.69588
Sea of Japan	346-U1425D	162.38	4.93878
Sea of Japan	346-U1425D	176.08	5.08001
Sea of Japan	346-U1425D	181.59	5.25671
Sea of Japan	346-U1425D	197.78	6.07988
Sea of Japan	346-U1425D	210.89	6.30741
Sea of Japan	346-U1425D	238.12	7.1427
Sea of Japan	346-U1425D	238.165	7.1449
Sea of Japan	346-U1425D	238.53	7.16274
Sea of Japan	346-U1425D	252.91	7.55923
Sea of Japan	346-U1425D	337.472	9.15482
Sea of Japan	346-U1425E	2.02	0.0230068
Sea of Japan	346-U1425E	3.05	0.034738
Sea of Japan	346-U1425E	10	0.29
Sea of Japan	346-U1425E	11.26	0.29
Sea of Japan	346-U1425E	12.81	0.29
Sea of Japan	346-U1425E	17.32	0.357742
Sea of Japan	346-U1425E	19.545	0.402601
Sea of Japan	346-U1425E	19.71	0.405927
Sea of Japan	346-U1425E	20.575	0.423367
Sea of Japan	346-U1425E	28.045	0.575506
Sea of Japan	346-U1425E	30.345	0.622408
Sea of Japan	346-U1425E	30.95	0.634745
Sea of Japan	346-U1425E	32.53	0.666965
Sea of Japan	346-U1425E	32.58	0.667984
Sea of Japan	346-U1425E	32.82	0.672878
Sea of Japan	346-U1425E	32.835	0.673184
Sea of Japan	346-U1425E	33.195	0.680525
Sea of Japan	346-U1425E	36.27	0.771849
Sea of Japan	346-U1425E	37.36	0.814612
Sea of Japan	346-U1425E	37.69	0.828139
Sea of Japan	346-U1425E	37.805	0.832852
Sea of Japan	346-U1425E	38.77	0.872408
Sea of Japan	346-U1425E	40.08	0.926105
Sea of Japan	346-U1425E	41.11	0.968325
Sea of Japan	346-U1425E	41.5	0.984311
Sea of Japan	346-U1425E	42.52	1.0252
Sea of Japan	346-U1425E	44.07	1.12538
Sea of Japan	346-U1425E	44.16	1.13802
Sea of Japan	346-U1425E	45.51	1.34634
Sea of Japan	346-U1425E	46.65	1.52821
Sea of Japan	346-U1425E	52.69	1.33279
Sea of Japan	346-U1425E	53.56	1.37694
Sea of Japan	346-U1425E	58.53	1.57089
Sea of Japan	346-U1425E	59.4	1.60068
Sea of Japan	346-U1425E	61.65	1.79198
Sea of Japan	346-U1425E	75.57	1.98207
Sea of Japan	346-U1425E	81.93	2.7
Sea of Japan	346-U1425E	86.64	2.69877
Sea of Japan	346-U1425E	103.07	2.92239
Sea of Japan	346-U1426A	1.76	0.00945455
Sea of Japan	346-U1426A	3.27	0.0247423
Sea of Japan	346-U1426A	4.31	0.0391093
Sea of Japan	346-U1426A	15.53	0.29
Sea of Japan	346-U1426A	16.93	0.29
Sea of Japan	346-U1426A	26.64	0.29
Sea of Japan	346-U1426A	31.87	0.318718
Sea of Japan	346-U1426A	34.84	0.35332
Sea of Japan	346-U1426A	38.86	0.400155
Sea of Japan	346-U1426A	43.91	0.46437
Sea of Japan	346-U1426A	45.86	0.493525
Sea of Japan	346-U1426A	45.925	0.494497
Sea of Japan	346-U1426A	47.63	0.519988
Sea of Japan	346-U1426A	51.11	0.572018
Sea of Japan	346-U1426A	54.43	0.621656
Sea of Japan	346-U1426A	54.467	0.622209
Sea of Japan	346-U1426A	54.48	0.622404
Sea of Japan	346-U1426A	55.36	0.635561
Sea of Japan	346-U1426A	55.66	0.640046
Sea of Japan	346-U1426A	56.51	0.652754
Sea of Japan	346-U1426A	56.69	0.655446
Sea of Japan	346-U1426A	56.91	0.658735
Sea of Japan	346-U1426A	57.97	0.674583
Sea of Japan	346-U1426A	58.87	0.688039
Sea of Japan	346-U1426A	59.57	0.698505
Sea of Japan	346-U1426A	61.78	0.724306
Sea of Japan	346-U1426A	62.8	0.736056
Sea of Japan	346-U1426A	63.41	0.743083
Sea of Japan	346-U1426A	69.52	0.813467
Sea of Japan	346-U1426A	69.55	0.813812
Sea of Japan	346-U1426A	74.374	0.869382
Sea of Japan	346-U1426A	74.41	0.869797
Sea of Japan	346-U1426A	74.99	0.876478
Sea of Japan	346-U1426A	75.035	0.876997
Sea of Japan	346-U1426A	75.62	0.883736
Sea of Japan	346-U1426A	76.02	0.888343
Sea of Japan	346-U1426A	77.649	0.907109
Sea of Japan	346-U1426A	88.705	0.997465
Sea of Japan	346-U1426A	89.03	1.0001
Sea of Japan	346-U1426A	89.15	1.00107
Sea of Japan	346-U1426A	91.35	1.01888
Sea of Japan	346-U1426A	113.08	1.21021
Sea of Japan	346-U1426A	113.23	1.21534
Sea of Japan	346-U1426A	113.27	1.21671
Sea of Japan	346-U1426A	121.16	1.84432
Sea of Japan	346-U1426A	125.53	1.96867
Sea of Japan	346-U1426A	133.82	1.88568
Sea of Japan	346-U1426A	144.38	1.77996
Sea of Japan	346-U1426A	144.44	1.77936
Sea of Japan	346-U1426A	157.57	1.64792
Sea of Japan	346-U1426A	157.83	1.64531
Sea of Japan	346-U1426A	158.75	1.6361
Sea of Japan	346-U1426A	162.48	1.59876
Sea of Japan	346-U1426A	166.62	1.55732
Sea of Japan	346-U1426A	166.66	1.55692
Sea of Japan	346-U1426A	230.89	2.38767
Sea of Japan	346-U1426A	239.24	2.48022
Sea of Japan	346-U1426A	252.79	2.6304
Sea of Japan	346-U1426A	253.33	2.63638
Sea of Japan	346-U1426A	254.06	2.64447
Sea of Japan	346-U1426A	262.05	2.49819
Sea of Japan	346-U1426A	277.45	2.65027
Sea of Japan	346-U1426A	281.11	2.72182
Sea of Japan	346-U1426A	282.93	2.75803
Sea of Japan	346-U1426A	283.52	2.76977
Sea of Japan	346-U1426A	288.415	2.86716
Sea of Japan	346-U1426A	288.48	2.86846
Sea of Japan	346-U1426A	288.82	2.87522
Sea of Japan	346-U1426A	296.1	3.02006
Sea of Japan	346-U1426A	297.32	3.04434
Sea of Japan	346-U1426A	307.76	3.25205
Sea of Japan	346-U1426A	310.71	3.34004
Sea of Japan	346-U1426A	322.6	4.1443
Sea of Japan	346-U1426A	322.68	4.14943
Sea of Japan	346-U1426A	344.82	5.45278
Sea of Japan	346-U1426A	364.26	5.35978
Sea of Japan	346-U1426A	380.8	4.12424
Sea of Japan	346-U1426B	3.67	0.030268
Sea of Japan	346-U1426B	4.74	0.0450495
Sea of Japan	346-U1426B	16.64	0.29
Sea of Japan	346-U1426B	23.41	0.29
Sea of Japan	346-U1426B	25.75	0.29
Sea of Japan	346-U1426B	32.815	0.329728
Sea of Japan	346-U1426B	32.92	0.330951
Sea of Japan	346-U1426B	33.4	0.336544
Sea of Japan	346-U1426C	3.88	0.0331691
Sea of Japan	346-U1426C	4.94	0.0478124
Sea of Japan	346-U1426C	9.82	0.214548
Sea of Japan	346-U1426C	16.565	0.29
Sea of Japan	346-U1426C	36.41	0.371612
Sea of Japan	346-U1426C	38.757	0.398955
Sea of Japan	346-U1426C	38.84	0.399922
Sea of Japan	346-U1426C	48.91	0.539126
Sea of Japan	346-U1426C	49.47	0.547499
Sea of Japan	346-U1426C	56.1	0.646624
Sea of Japan	346-U1426C	56.44	0.651708
Sea of Japan	346-U1426C	59.31	0.694618
Sea of Japan	346-U1426C	61.89	0.725573
Sea of Japan	346-U1426C	62.65	0.734328
Sea of Japan	346-U1426C	62.835	0.736459
Sea of Japan	346-U1426C	63.26	0.741355
Sea of Japan	346-U1426C	69.6	0.814388
Sea of Japan	346-U1426C	69.625	0.814676
Sea of Japan	346-U1426C	73.93	0.864268
Sea of Japan	346-U1426C	74.35	0.869106
Sea of Japan	346-U1426C	74.74	0.873598
Sea of Japan	346-U1426C	74.79	0.874174
Sea of Japan	346-U1426C	75.16	0.878437
Sea of Japan	346-U1426C	76.04	0.888574
Sea of Japan	346-U1426C	78.08	0.911457
Sea of Japan	346-U1426C	88.765	0.99795
Sea of Japan	346-U1426C	88.775	0.998031
Sea of Japan	346-U1426C	89.285	1.00216
Sea of Japan	346-U1426C	89.39	1.00301
Sea of Japan	346-U1426C	90.885	1.01511
Sea of Japan	346-U1426C	90.975	1.01584
Sea of Japan	346-U1426C	105.31	1.13188
Sea of Japan	346-U1426C	112.79	1.20027
Sea of Japan	346-U1426C	112.95	1.20575
Sea of Japan	346-U1426C	112.99	1.20712
Sea of Japan	346-U1426C	121.36	1.86943
Sea of Japan	346-U1426C	123.695	1.98704
Sea of Japan	346-U1426C	124	1.98398
Sea of Japan	346-U1426C	124.02	1.98378
Sea of Japan	346-U1426C	143.59	1.78787
Sea of Japan	346-U1426C	158.93	1.6343
Sea of Japan	346-U1426C	159.13	1.6323
Sea of Japan	346-U1426C	159.55	1.62809
Sea of Japan	346-U1426C	162.65	1.59706
Sea of Japan	346-U1426C	168.21	1.5414
Sea of Japan	346-U1426C	168.5	1.5385
Sea of Japan	346-U1426C	169.04	1.53309
Sea of Japan	346-U1426C	171.69	1.50656
Sea of Japan	346-U1426C	172.68	1.49665
Sea of Japan	346-U1426D	3.67	0.030268
Sea of Japan	346-U1426D	15.21	0.29
Sea of Japan	346-U1426D	17.03	0.29
Sea of Japan	346-U1426D	24.77	0.29
Sea of Japan	346-U1426D	27.79	0.26
Sea of Japan	346-U1426D	34.97	0.354835
Sea of Japan	346-U1426D	39.225	0.404408
Sea of Japan	346-U1426D	40.565	0.420019
Sea of Japan	346-U1426D	43.17	0.453306
Sea of Japan	346-U1426D	45.32	0.485451
Sea of Japan	346-U1426D	48.37	0.531052
Sea of Japan	346-U1426D	54.31	0.619862
Sea of Japan	346-U1426D	54.445	0.62188
Sea of Japan	346-U1426D	55.51	0.637803
Sea of Japan	346-U1426D	55.6	0.639149
Sea of Japan	346-U1426D	56.36	0.650512
Sea of Japan	346-U1426D	56.5	0.652605
Sea of Japan	346-U1426D	56.69	0.655446
Sea of Japan	346-U1426D	57.64	0.669649
Sea of Japan	346-U1426D	62.73	0.73525
Sea of Japan	346-U1426D	62.91	0.737323
Sea of Japan	346-U1426D	63.3	0.741816
Sea of Japan	346-U1426D	68.74	0.804482
Sea of Japan	346-U1426D	70.73	0.827405
Sea of Japan	346-U1426D	70.755	0.827693
Sea of Japan	346-U1426D	74.745	0.873656
Sea of Japan	346-U1426D	74.81	0.874405
Sea of Japan	346-U1426D	75.18	0.878667
Sea of Japan	346-U1426D	75.495	0.882296
Sea of Japan	346-U1426D	75.55	0.882929
Sea of Japan	346-U1426D	76.61	0.89514
Sea of Japan	346-U1426D	77.76	0.908387
Sea of Japan	346-U1426D	77.97	0.910567
Sea of Japan	346-U1426D	79.68	0.924409
Sea of Japan	346-U1426D	91.31	1.01855
Sea of Japan	346-U1426D	91.39	1.0192
Sea of Japan	346-U1427A	10.79	0.0325204
Sea of Japan	346-U1427A	39.32	0.194424
Sea of Japan	346-U1427A	39.36	0.193664
Sea of Japan	346-U1427A	91.23	0.313459
Sea of Japan	346-U1427A	117.31	0.415658
Sea of Japan	346-U1427A	137.91	0.509143
Sea of Japan	346-U1427A	157.35	0.539683
Sea of Japan	346-U1427A	158.765	0.541906
Sea of Japan	346-U1427A	163.88	0.549941
Sea of Japan	346-U1427A	171.96	0.562635
Sea of Japan	346-U1427A	181.59	0.577763
Sea of Japan	346-U1427A	182.26	0.578815
Sea of Japan	346-U1427A	182.43	0.579083
Sea of Japan	346-U1427A	206.84	0.61743
Sea of Japan	346-U1427A	210.3	0.622865
Sea of Japan	346-U1427A	211.155	0.624209
Sea of Japan	346-U1427A	211.83	0.625269
Sea of Japan	346-U1427A	223.51	0.643618
Sea of Japan	346-U1427A	223.56	0.643696
Sea of Japan	346-U1427A	225.725	0.647098
Sea of Japan	346-U1427A	226.95	0.649022
Sea of Japan	346-U1427A	228.16	0.650923
Sea of Japan	346-U1427A	228.67	0.651724
Sea of Japan	346-U1427A	233.73	0.659673
Sea of Japan	346-U1427A	234.03	0.660145
Sea of Japan	346-U1427A	272.07	0.720708
Sea of Japan	346-U1427A	290.99	0.75163
Sea of Japan	346-U1427A	321.265	0.809647
Sea of Japan	346-U1427A	322.685	0.812953
Sea of Japan	346-U1427A	325.52	0.819553
Sea of Japan	346-U1427A	326.08	0.820857
Sea of Japan	346-U1427A	328.82	0.827236
Sea of Japan	346-U1427A	329.82	0.829564
Sea of Japan	346-U1427A	338.49	0.849749
Sea of Japan	346-U1427A	339.72	0.852612
Sea of Japan	346-U1427A	340.815	0.855162
Sea of Japan	346-U1427A	358.2	0.895636
Sea of Japan	346-U1427A	437.45	1.10336
Sea of Japan	346-U1427B	4.54	0.0133878
Sea of Japan	346-U1427B	4.8	0.0141837
Sea of Japan	346-U1427B	7.11	0.0212551
Sea of Japan	346-U1427B	10.63	0.0320306
Sea of Japan	346-U1427B	19.79	0.0856686
Sea of Japan	346-U1427B	39.67	0.187772
Sea of Japan	346-U1427B	47.14	0.98
Sea of Japan	346-U1427B	48.64	0.308328
Sea of Japan	346-U1427B	50.14	0.317874
Sea of Japan	346-U1427B	51.61	0.32723
Sea of Japan	346-U1427B	52.2	0.330984
Sea of Japan	346-U1427B	52.59	0.333466
Sea of Japan	346-U1427B	53.82	0.341294
Sea of Japan	346-U1427B	55.32	0.35084
Sea of Japan	346-U1427B	56.8	0.360259
Sea of Japan	346-U1427B	58.23	0.369359
Sea of Japan	346-U1427B	80.53	0.375285
Sea of Japan	346-U1427B	118.17	0.420565
Sea of Japan	346-U1427B	138.68	0.510353
Sea of Japan	346-U1427B	138.91	0.510714
Sea of Japan	346-U1427B	138.98	0.510824
Sea of Japan	346-U1427B	158.71	0.541819
Sea of Japan	346-U1427B	166.51	0.554073
Sea of Japan	346-U1427B	192.39	0.594729
Sea of Japan	346-U1427B	205.01	0.614555
Sea of Japan	346-U1427B	206.14	0.61633
Sea of Japan	346-U1427B	206.19	0.616409
Sea of Japan	346-U1427B	206.81	0.617383
Sea of Japan	346-U1427B	210.15	0.62263
Sea of Japan	346-U1427B	212.62	0.62651
Sea of Japan	346-U1427B	224.78	0.645613
Sea of Japan	346-U1427B	225.94	0.647435
Sea of Japan	346-U1427B	233.9	0.65994
Sea of Japan	346-U1427B	266.13	0.710999
Sea of Japan	346-U1427B	266.93	0.712307
Sea of Japan	346-U1427B	267.18	0.712715
Sea of Japan	346-U1427B	320.938	0.808886
Sea of Japan	346-U1427B	322.45	0.812406
Sea of Japan	346-U1427B	328.775	0.827131
Sea of Japan	346-U1427B	328.875	0.827364
Sea of Japan	346-U1427B	329.95	0.829867
Sea of Japan	346-U1427B	338.71	0.850261
Sea of Japan	346-U1427B	339.07	0.851099
Sea of Japan	346-U1427B	340.11	0.85352
[truncated: 2,937 more rows]

## Sheet: DSDP Age-Depth models
31-296				31-297			31-301			56-434			56-436			57-438A			57-440B
Data source:	http://doi.pangaea.de/10.1594/PANGAEA.702130?format=html			Data source:	http://doi.pangaea.de/10.1594/PANGAEA.763414?format=html		Data source:	http://doi.pangaea.de/10.1594/PANGAEA.763414?format=html		Data source:	Morris, J et al. (2002): (Table DR1) 10Be data for sediments from DSDP Hole 56-434. doi:10.1594/PANGAEA.713552,		Data source:	Morris, J et al. (2002): (Table DR1) 10Be data for sediments from DSDP Hole 56-436. doi:10.1594/PANGAEA.713553, In Supplement to: Morris, Julie; Valentine, R; Harrison, T (2002): 10Be imaging of sediment accretion and subduction along the northeast Japan and Costa Rica convergent margins. Geology, 30(1), 59-62, doi:10.1130/0091-7613(2002)030<0059:BIOSAA>2.0.CO;2		Data source:	Lazarus, DB et al. (1995): Age model of DSDP Hole 57-438A. doi:10.1594/PANGAEA.133783, In Supplement to: Lazarus, David B; Spencer-Cervato, Cinzia; Pika-Biolzi, Milena; Beckmann, Jean-Pierre; von Salis, Katharina H; Hilbrecht, Hienz; Thierstein, Hans R (1995): Revised chronology of Neogene DSDP holes from the world ocean. Ocean Drilling Program, Texas A&M University, Technical Note, 24, 301 pp, d…		Data source:	Lazarus, DB et al. (1995): Age model of DSDP Hole 57-440B. doi:10.1594/PANGAEA.133785, In Supplement to: Lazarus, David B; Spencer-Cervato, Cinzia; Pika-Biolzi, Milena; Beckmann, Jean-Pierre; von Salis, Katharina H; Hilbrecht, Hienz; Thierstein, Hans R (1995): Revised chronology of Neogene DSDP holes from the world ocean. Ocean Drilling Program, Texas A&M University, Technical Note, 24, 301 pp, d…
Depth (mbsf)	Age (Ma)			Depth (mbsf)	Age (Ma)		Depth (mbsf)	Age (Ma)		Depth (mbsf)	Age (Ma)		Depth (mbsf)	Age (Ma)		Depth (mbsf)	Age (Ma)		Depth (mbsf)	Age (Ma)
5.37	0.16			83.49	0.9		161.28	1.4		0.74	1.3		2.2	0		0.39	0.2		108.72	0.36
8.16	0.24			100.1	1		182.2	1.6		3.3	1.5		3.7	0.16		45.97	0.78		288.37	1.64
10.82	0.31			110.1	1.1		213.45	2		8.3	2.05		19.8	0.25		45.97	2.1		389.54	2.51
15.02	0.44			127.1	1.3		240.59	2.3		54.1	2.8		41.3	0.54		122.2	2.5		595.35	4.49
19.28	0.56			154.7	1.6					111.2	3.4		51.2	0.77		122.2	3.58		720.93	5.69
23.72	0.69			203.39	2.1					130.4	1.6		70.2	1.3		329.27	4.58
34.05	0.99			206.33	2.1					132.1	2		86.2	1.6		414.54	5.57
38.65	1.13			249.95	2.5					140.4	2.5		114.8	2		459.11	6.35
43.48	1.27									197.9	3.7		115	2.2		459.11	8.25
47.13	1.37									254.8	6.2		154	3.8		527.82	8.65
48.82	1.42									263.5	4.7		180	4.5		630.33	8.96
59.77	1.74									264.1	4.3		217.7	5		630.33	10.44
61.83	1.8									273.5	3.9		245.9	5.7		666.6	11.8
69.83	2.15									296.8	2.4					710.75	14.4
74.83	2.37												Data source:	Lazarus, DB et al. (1995): Age model of DSDP Hole 56-436. doi:10.1594/PANGAEA.133781, In Supplement to: Lazarus, David B; Spencer-Cervato, Cinzia; Pika-Biolzi, Milena; Beckmann, Jean-Pierre; von Salis, Katharina H; Hilbrecht, Hienz; Thierstein, Hans R (1995): Revised chronology of Neogene DSDP holes from the world ocean. Ocean Drilling Program, Texas A&M University, Technical Note, 24, 301 pp, do…
81.78	2.68												247.54	6.46
84.33	2.79												310.41	7.5
89.03	3												310.41	11.8
97.03	3.25												346.56	13.19
100.83	3.37
102.9	3.43												56-436 A-D MODEL IS A COMBINATION OF 2 AGE DEPTH MODELS
107.33	3.57
110.33	3.67
115.83	3.84
119.83	3.97
120.93	4
125.5	4.13
134.33	4.39
137.33	4.48
140.68	4.58
144.33	4.69
147.33	4.78
156.29	5.04
165.05	5.3
168.97	5.42
173.87	5.56
182.6	5.82

## Sheet: ODP Age-Depth models 
186-1150			186-1151			185-1149A			190-1173A				190-1174A			190-1174B			190-1175A			190-1176A			190-1177A			190-1178A			128-798A			128-798B			128-798C			128-799			127-794A			127-794B			127-795A
Data source:	TABLE 3: Kamikuri et al., Middle Miocene to Pleistocene radiolarian bio stratigraphy in the NW Pacific Ocean ODP Leg 186, The Island Arc, 13, 191-226.		Data source:	TABLE 3: Kamikuri et al., Middle Miocene to Pleistocene radiolarian bio stratigraphy in the NW Pacific Ocean ODP Leg 186, The Island Arc, 13, 191-226.		Data source:	http://doi.pangaea.de/10.1594/PANGAEA.784130?format=html#download : In Supplement to: Escutia Dotti, Carlota; Canon, M; Gutierrez Pastor, Julia (2006): Data report: 40Ar/39Ar chronology of discrete ash layers in the northwestern Pacific: ODP Sites 1149 and 1179. In: Ludden, JN; Plank, T; Escutia, C (eds.) Proceedings of the Ocean Drilling Program, Scientific Results, College Station, TX (Ocean Dr…		Data source:	http://iodp.tamu.edu/janusweb/paleo/agemodel.cgi?leg=190&site=1173&hole=A			Data source:	Initial reports: http://iodp.tamu.edu/janusweb/paleo/agemodel.cgi?leg=190&site=1174&hole=A		Data source:	http://iodp.tamu.edu/janusweb/paleo/agemodel.cgi?leg=190&site=1174&hole=B		Data source:	http://iodp.tamu.edu/janusweb/paleo/agemodel.cgi?leg=190&site=1175&hole=A		Data source:	http://iodp.tamu.edu/janusweb/paleo/agemodel.cgi?leg=190&site=1176&hole=A		Data source:	http://iodp.tamu.edu/janusweb/paleo/agemodel.cgi?leg=190&site=1177&hole=A		Data source:	http://iodp.tamu.edu/janusweb/paleo/agemodel.cgi?leg=190&site=1178&hole=A		Data source:	Stax, Rainer; Stein, Ruediger (2002): Sedimentation of organic matter from ODP Hole 128-798A. doi:10.1594/PANGAEA.72305		Data source:	Ingle, James C; Suyehiro, Kiyoshi; Shipboard Scientific Party (2005): Depth-age model of ODP Hole 128-798B. doi:10.1594/PANGAEA.797875		Data source:	Dunbar, RB et al. (1992): (Table 1) Age model of ODP Site 128-798C. doi:10.1594/PANGAEA.776499,		Data source:	http://iodp.tamu.edu/janusweb/paleo/agemodel.cgi?leg=128&site=799&hole=A		Data source:	http://iodp.tamu.edu/janusweb/paleo/agemodel.cgi?leg=127&site=794&hole=A		Data source:	http://iodp.tamu.edu/janusweb/paleo/agemodel.cgi?leg=127&site=794&hole=B		Data source:
Depth (mbsf)	Age (Ma)		Depth (mbsf)	Age (Ma)		Depth (mbsf)	Age (Ma)		Depth (mbsf)	Age (Ma)	RATE (Ma/m)		Depth (mbsf)	Age (Ma)		Depth (mbsf)	Age (Ma)		Depth (mbsf)	Age (Ma)		Depth (mbsf)	Age (Ma)		Depth (mbsf)	Age (Ma)		Depth (mbsf)	Age (Ma)		Depth (mbsf)	Age (Ma)		Depth (mbsf)	Age (Ma)		Depth (mbsf)	Age (Ma)		Depth (mbsf)	Age (Ma)		Depth (mbsf)	Age (Ma)		Depth (mbsf)	Age (Ma)		Depth (mbsf)
72.9	0.43		49.5	0.78		4.74	0.29		55.26	0.085	0.00277206		0	0		61.55	0.085		23.42	0.085		11.94	0.085		308.65	1.95		7.59	0.26		3.59	0.022		39	0.34		3.02	0.018		24	0.34		24.6	0.73		25.5	0.73		35
72.91	0.78		77.67	0.99		15.63	0.45		118.39	0.26	0.0196657		59.25	0.085		166.9	0.26		86.86	0.14		59.1	0.14		331.05	2.52		7.6	0.46		4.7	0.03		54.54	0.46		6.56	0.042		45	0.46		31.1	0.9		34	0.98		46
93.03	0.99		78.9	1.07		18.75	0.71		128.56	0.46	0.00727117					292.18	0.46		132.05	0.26		85.64	0.26		357.09	2.55		17.31	2.55		5.16	0.033		75.34	0.73		80.5	0.73		89	0.73		34.1	0.98		55.5	1.66		48.6
96.45	1.07		109.46	1.77		24.03	0.76		175.32	0.8	0.00924609					554.68	0.8		183.05	0.46		89.11	0.46		399.5	4		54.05	3.75		6.57	0.043		79.5	0.73		91	0.91		90	0.73		54.6	1.66		75.4	2.47		87
146.43	1.95		115.55	1.95		27	0.78		203.44	1.06	0.0346715					596.14	1.06		230.73	0.48		109.1	0.46		425.99	5.6		116.13	5.05		8.08	0.054		90	0.9		100	0.98		93	0.91		58.8	1.88		92.4	2.99		97.2
184.85	2.581		167.32	2.581		27.16	0.89		208.92	1.25	0.0189198					641.5	1.77		278.42	0.8		200.64	0.8		502.3	7.8		198.95	5.54		8.41	0.057		90.55	0.91					94	0.9		75.4	2.47		108.3	3.4		137.9
202.54	3.04		191.74	3.04		32.9	0.99		237.99	1.8	0.00603622					642.56	1.8		303.9	1.06		238.59	1.06		526.92	9		351.98	7.4		8.52	0.058		94.65	0.98					96	0.98		89.8	2.92		148.4	4.77		239
265.66	3.58		226.04	4.29		34.8	1.07		262.84	1.95	0.0236123					652.47	1.95		346.43	1.46		291.63	1.8		598.55	10.9					8.6	0.058		99.5	0.98					96	0.98		92.3	2.99		216.9	6.4		327.2
313.94	4.18		282.57	4.48		37.5	1.2		286.98	2.52	3					671.28	2.52		391.47	1.77		407.2	1.95		637.58	11.8					8.66	0.059		119.91	1.2					116	1.2		95.5	3.08		255.7	7.2
431.49	4.29		366.18	4.62		49.6	1.77		286.99	2.55	0.0123254					676.08	2.55		416.77	1.95		425.82	3.8		672.48	13.6					9.58	0.066		190	1.66					123	1.66		98.8	3.18		293.5	7.9
626.41	4.8		483.38	4.8		52.7	1.95		384.35	3.75	0.0303398					739.87	3.75								745.69	15.6					11.08	0.075		200.08	1.66					123.5	1.66		108.2	3.4		530.5	14.4
682.13	4.89		521.61	4.89		56.5	2.145		392.59	4	0.111272					763.35	4								795.57	18.6					12.95	0.088		212	1.88					131.5	1.88		125.1	3.88		540	16
726.21	4.98		571	4.98		66.5	2.58		406.43	5.54	0.0407062					779.69	5.54														14.46	0.097		220.87	1.88					133	1.88		126.7	3.97
778.91	5.23		616.81	5.23		70.17	3.03		447.21	7.2	0.0450161					843.24	7.2														15.5	0.104		229.2	2.04					155	2.47		133.8	4.1
833.34	5.894		681.62	5.894		73	3.04		478.31	8.6	0.0328138					871.05	8.6														15.96	0.107		295	2.47					174	2.47		135.9	4.24
896.46	6.567		744.51	6.137		74.4	3.11		490.5	9	0.0248619					890.41	8.8														16.73	0.112		297.9	2.47					187	2.92		139.9	4.4
915.2	6.8		754.22	6.269		76.1	3.22		515.84	9.63	0.0449958					898.96	9.63														16.96	0.114		320	2.92					195	3.18		140.4	4.47
915.2	7.3		820.23	6.567		77.7	3.33		539.62	10.7	0.0205761					918.52	10.7														17.04	0.114		325.15	2.6					215	3.4		143.8	4.57
972.3	7.43		818.41	6.8		80	3.58		549.34	10.9	0.034078					954.14	10.9														22.21	0.148		330	2.99					225	3.4		148.5	4.77
1038.1	7.6		818.41	7.3		89.6	4.18		575.75	11.8	0.0254958					1067.88	11.8														23.19	0.155		410	3.08					394	5.41
1082.57	8.6		821.14	7.6		90.7	4.29		646.35	13.6	0.00538648					1067.89	12.3														23.31	0.155		420	3.18					431	6.07
1106.78	9.16		935.6	8.6		92.9	4.48		720.61	14	10					1088.99	13.2														23.43	0.156
1164.14	9.9		938.32	9.16		93.8	4.62		720.62	14.1	0.0210638					1106.9	13.4														23.47	0.156
1180.23	11.5		974.66	9.9		95.8	4.8																								23.49	0.157
			1013.59	11.5		96.9	4.89																								24.99	0.166
			1027.41	12.9		98	4.98																								26.49	0.176
			1027.41	13.1		99	5.23																								28.03	0.186
			1028.56	14.4		104.4	5.89																								29.49	0.204
			1028.56	14.6		107.49	6.3																								30.79	0.219
			1058.76	14.9		108.6	6.57																								32.29	0.237
			1101.64	15.9		112.85	6.92																								33.79	0.25
																															35.47	0.26
																															35.59	0.261
																															35.76	0.262
																															35.84	0.263
																															35.94	0.263
																															36.5	0.267
																															37.09	0.27
																															40.78	0.293
																															42.03	0.332
																															43.13	0.348
																															44.86	0.372
																															47.14	0.404
																															48.29	0.42
																															49.95	0.443
																															51.3	0.462
																															52.32	0.469
																															52.43	0.471
																															52.52	0.472
																															52.59	0.473
																															52.7	0.474
																															53.72	0.486
																															55.77	0.511
																															57.34	0.53
																															59.31	0.554
																															60.16	0.564
																															61.26	0.577
																															61.86	0.585
																															63.12	0.6
																															64.38	0.615
																															65.77	0.632
																															67.05	0.647
																															68.22	0.66
																															69.85	0.67
																															70.41	0.673
																															71.49	0.679
																															73.28	0.689
																															74.46	0.696
																															75.61	0.702
																															77.19	0.711
																															78.37	0.718
																															78.5	0.719
																															79.66	0.725
																															81.29	0.743
																															82.17	0.759
																															82.67	0.767
																															84.06	0.791
																															85.44	0.815
																															86.83	0.839
																															88.94	0.875
																															89.25	0.88
																															90.64	0.904
																															92.02	0.918
																															93.89	0.932
																															94.71	0.939
																															95.83	0.948
																															96.79	0.955
																															97.56	0.961
																															98.22	0.966
																															98.56	0.969
																															98.73	0.97
																															98.76	0.97
																															99.49	0.976
																															100.58	0.986
																															101.05	0.99
																															101.54	0.995
																															101.6	0.995
																															101.72	0.996
																															102.4	1.003
																															103.39	1.012
																															105.41	1.031
																															107.25	1.049
																															108.55	1.061
																															110.33	1.078
																															112.27	1.096
																															112.43	1.098
																															113.68	1.11
																															115.27	1.165
																															115.71	1.13
																															116.05	1.133
																															116.25	1.135
																															116.31	1.135
																															116.5	1.137
																															116.59	1.138
																															116.66	1.139
																															116.7	1.139
																															116.78	1.14
																															118.98	1.161
																															119.95	1.17
																															121.62	1.186
																															122.84	1.197
																															123.98	1.208
																															125.65	1.224
																															126.48	1.232
																															127.93	1.234
																															129.65	1.246
																															130.93	1.254
																															132.17	1.263
																															133.52	1.273
																															134.63	1.28
																															135.99	1.29
																															136.26	1.292
																															137.54	1.3
																															139.78	1.316
																															139.99	1.318
																															140.99	1.324
																															141.24	1.326
																															142.36	1.334
																															143.73	1.344
																															144.97	1.352
[truncated: 13 more columns]

## Sheet: IODP Age-Depth models 
315-C0001			315-C0002			316-C0004C			316-C0006C			316-C0007C, D			316-C0008A			319			322-C0011B			322-C0012A			338-C0002J			338-C0002K			338-C0002L			338-C0021B			338-C0022B			333-C0018A			333-C0011C			333-C0011D
Data source:	COMBINATION OF: http://publications.iodp.org/proceedings/314_315_316/123/123_t17.htm#T17 AND http://publications.iodp.org/proceedings/314_315_316/123/123_t15.htm#T15		Data source:	http://publications.iodp.org/proceedings/314_315_316/124/124_t7.htm#T7		Data source:	http://publications.iodp.org/proceedings/314_315_316/133/133_t8.htm#1031925		Data source:	http://publications.iodp.org/proceedings/314_315_316/134/134_t9.htm#1048067 DATA ARE MODIFIED TO REMOVE REORKED INTERVALS AS INDICATED IN SITE REPORTS: http://publications.iodp.org/proceedings/314_315_316/134/134_f31.htm#1006612		Data source:	http://publications.iodp.org/proceedings/314_315_316/135/135_t11.htm#1039968		Data source:	http://publications.iodp.org/proceedings/314_315_316/136/136_t9.htm#1031787		Data source:	http://publications.iodp.org/proceedings/319/103/103_t9.htm		Data source:	http://publications.iodp.org/proceedings/322/103/103_t11.htm#wp1051350		Data source:	http://publications.iodp.org/proceedings/322/EXP_REPT/OVERSIZE/322_104/104_T11.PDF		Data source:	http://publications.iodp.org/proceedings/338/103/103_t20.htm		Data source:	http://publications.iodp.org/proceedings/338/103/103_t27.htm		Data source:	http://publications.iodp.org/proceedings/338/103/103_t28.htm		Data source:	http://publications.iodp.org/proceedings/338/106/106_t5.htm		Data source:	http://publications.iodp.org/proceedings/338/107/107_t8.htm		Data source:	http://publications.iodp.org/proceedings/333/103/103_t8.htm		Data source:	http://publications.iodp.org/proceedings/333/104/104_t8.htm		Data source:	http://publications.iodp.org/proceedings/333/104/104_t8.htm
Depth (mbsf)	Age (Ma)		Depth (mbsf)	Age (Ma)		Depth (mbsf)	Age (Ma)		Depth (mbsf)	Age (Ma)		Depth (mbsf)	Age (Ma)		Depth (mbsf)	Age (Ma)		Depth (mbsf)	Age (Ma)		Depth (mbsf)	Age (Ma)		Depth (mbsf)	Age (Ma)		Depth (mbsf)	Age (Ma)		Depth (mbsf)	Age (Ma)		Depth (mbsf)	Age (Ma)		Depth (mbsf)	Age (Ma)		Depth (mbsf)	Age (Ma)		Depth (mbsf)	Age (Ma)		Depth (mbsf)	Age (Ma)		Depth (mbsf)	Age (Ma)
85.8	0.781		5.85	0.063		11.3	0.44		2.59	0.063		175.06	0.436		11.92	0.063		712.7	0.436		341.44	7.642		86.92	5.0087		906.085	3.26		204.48	0.905		314.49	1.0735		5.88	0.291		6.98	0.291		64.01	0.42		17.36	0.781		27.8	0.988
123	0.988		38.81	0.291		20.95	0.9		10.21	0.291		200.42	0.9		21.31	1.078		782.7	0.905		354.67	7.695		91.84	5.235		907.85	3.65		249.705	1.04		324.23	1.1735		89.48	0.436		28.98	0.436		122.47	0.78					32.04	1.072
134	1.072		38.81	0.436		30.48	1.078		17.76	0.436		253.99	1.04		40.16	1.24		847.7	1.24		394.19	8.108		110.76	6.033		916.28	3.79		280.45	1.107		333.98	1.24		108.48	0.903		38.48	0.903		126.18	0.85					57.34	1.778
174.7	1.778		96.41	0.9		40.16	1.24		67.94	0.9		310.93	1.04		49.81	1.34		900.2	1.34		421.39	8.54		116.01	6.252								390.04	1.34		108.98	1.29		47.98	0.9715		189.68	1.05					62.43	1.945
193.5	1.945		137.46	1.04		74.44	1.46		396.13	1.04		319.86	1.078		155.61	1.46		907.7	1.6		452.67	8.769		116.6	6.436								428.98	1.24		117.98	0.436		57.48	1.0735		193.2	1.07					75.72	2.581
207.8	2.4		158.91	1.078		74.44	1.6		401.08	1.04		332.22	1.24		182.37	1.6		930.2	2.06		484.27	9.098		118.2	6.733								502.74	1.34		136.98	0.903		66.98	1.1735		229.58	1.24					84.76	3.032
208.65	3.59		490.68	1.34		78.9	2.06		437.11	1.078		361.02	1.46		240.81	1.67		955.2	2.393		497	9.61		128.39	7.14											146.48	0.903		76.48	1.29								89.25	3.116
209.69	3.47		588.62	1.46		78.9	2.393		439.61	1.24		361.79	2.06		256.66	2.135		982.7	2.52		508.37	9.987		129.81	7.212											154.98	1.04		84.48	0.9715								95.41	3.207
223.61	4.08		657.07	1.56		78.9	2.512		454.35	1.46		361.79	2.512		267.64	2.393		1057.7	2.87		537.7	10.36		132.7	7.454											164.48	1.155		89.48	1.24								103.97	3.33
232.75	4.31		657.07	1.62		79.95	2.52		454.35	2.06		361.79	2.52		277.32	2.87		1237.7	3.65		548.74	10.81		139.06	7.642											169.49	1.0735		123.6	1.34								126.72	3.596
240.15	4.37		842.97	1.6		93.87	2.87		454.35	2.512		366.57	3.65		287.02	3.65		1277.7	3.79		573.77	11.04		142.65	7.695											175.17	0.9715		132.38	1.865								175.29	4.187
424.56	5.57		842.97	1.67					454.35	2.52		378.4	3.79		320.05	5.59		1287.7	5.59		654.9	11.88		169.9	8.108											183.75	1.24		142.7	1.4645								192.68	4.3
			853.75	2.06					454.35	2.87		392.79	4.13					1487.7	7.077		664.98	12.04		174.89	8.254											194.48	1.34		148.46	1.24								208.32	4.493
			864.81	2.39					476.61	3.65		409.67	5.04					1603.2	7.88		637.93	12.041		178.53	8.3														209.31	1.34								214.35	4.631
			864.81	2.51					486.78	3.79		418.54	5.12								695.15	12.415		183.93	8.769														211.18	1.4645								220.74	4.799
			891.78	2.52					506.46	5.12											719.23	12.73		188.27	9.098														228.47	1.589								227.85	4.896
			864.81	2.87					585.99	5.32											808.96	13.59		190.15	9.321														302.95	1.67								231.99	4.997
			911.84	3.65																	868.58	14.095		194.26	9.717														382.83	2.06								247.97	5.235
			920.24	3.79																				212.74	9.987														406.83	2.393								282.8	6.033
			920.24	5.04																				241.21	11.04																							295.9	6.252
			920.24	5.12																				244.72	11.118																							310.7	6.436
			926.91	5.59																				246.34	11.154																							320.17	6.733
			1050.89	5.9																				254.94	11.554																							330.25	7.14
																								258.59	11.614
																								282.67	12.207
																								336.24	12.878
																								345.85	13.015
																								400.43	14.095
																								405.06	14.194
																								427.56	14.581
																								433.49	14.784
																								476.61	14.877
																								486.43	15.032
																								500.25	15.16
																								505.43	15.974
