# Supplementary material for: Increased rates of large‐magnitude explosive eruptions in Japan in the late Neogene and Quaternary
Source: Geochem Geophys Geosyst. 2016 Jul 1;17(7):2467–79. doi: 10.1002/2016GC006362 (PMC5012118; doi:10.1002/2016GC006362)
Supplement: Supplementary file 3 — Data Set S2 [file GGGE-17-2467-s003.xls]

## Sheet: Tephra_Information
Event	Source volcano	Reference	Distance from source (km)	Tephra Thickness (cm)	Magnitude of eruption
1931 AD	Aniakchak	Nicholson, R.S., Gardner, J.E. and Neal, C.A., 2011. Variations in eruption style during the 1931A. D. eruption of Aniakchak volcano, Alaska. Journal of Volcanology and Geothermal Research, 207(3), pp.69-82.	74	1.3	4.6
1931 AD	Aniakchak	Nicholson, R.S., Gardner, J.E. and Neal, C.A., 2011. Variations in eruption style during the 1931A. D. eruption of Aniakchak volcano, Alaska. Journal of Volcanology and Geothermal Research, 207(3), pp.69-82.	52	10	4.6
1931 AD	Aniakchak	Nicholson, R.S., Gardner, J.E. and Neal, C.A., 2011. Variations in eruption style during the 1931A. D. eruption of Aniakchak volcano, Alaska. Journal of Volcanology and Geothermal Research, 207(3), pp.69-82.	28	10	4.6
1931 AD	Aniakchak	Nicholson, R.S., Gardner, J.E. and Neal, C.A., 2011. Variations in eruption style during the 1931A. D. eruption of Aniakchak volcano, Alaska. Journal of Volcanology and Geothermal Research, 207(3), pp.69-82.	220	0.6	4.6
1931 AD	Aniakchak	Nicholson, R.S., Gardner, J.E. and Neal, C.A., 2011. Variations in eruption style during the 1931A. D. eruption of Aniakchak volcano, Alaska. Journal of Volcanology and Geothermal Research, 207(3), pp.69-82.	79	18	4.6
1931 AD	Aniakchak	Nicholson, R.S., Gardner, J.E. and Neal, C.A., 2011. Variations in eruption style during the 1931A. D. eruption of Aniakchak volcano, Alaska. Journal of Volcanology and Geothermal Research, 207(3), pp.69-82.	231	0.6	4.6
1931 AD	Aniakchak	Nicholson, R.S., Gardner, J.E. and Neal, C.A., 2011. Variations in eruption style during the 1931A. D. eruption of Aniakchak volcano, Alaska. Journal of Volcanology and Geothermal Research, 207(3), pp.69-82.	360	0.6	4.6
2008-08-07	Kasatochi	Waythomas, C.F., Scott, W.E., Prejean, S.G., Schneider, D.J., Izbekov, P. and Nye, C.J., 2010. The 7–8 August 2008 eruption of Kasatochi Volcano, central Aleutian Islands, Alaska. Journal of Geophysical Research: Solid Earth, 115(B12).	7	12	4
2008-08-07	Kasatochi	Waythomas, C.F., Scott, W.E., Prejean, S.G., Schneider, D.J., Izbekov, P. and Nye, C.J., 2010. The 7–8 August 2008 eruption of Kasatochi Volcano, central Aleutian Islands, Alaska. Journal of Geophysical Research: Solid Earth, 115(B12).	25	6	4
2008-08-07	Kasatochi	Waythomas, C.F., Scott, W.E., Prejean, S.G., Schneider, D.J., Izbekov, P. and Nye, C.J., 2010. The 7–8 August 2008 eruption of Kasatochi Volcano, central Aleutian Islands, Alaska. Journal of Geophysical Research: Solid Earth, 115(B12).	32	3	4
2008-08-07	Kasatochi	Waythomas, C.F., Scott, W.E., Prejean, S.G., Schneider, D.J., Izbekov, P. and Nye, C.J., 2010. The 7–8 August 2008 eruption of Kasatochi Volcano, central Aleutian Islands, Alaska. Journal of Geophysical Research: Solid Earth, 115(B12).	32	2	4
2008-08-07	Kasatochi	Waythomas, C.F., Scott, W.E., Prejean, S.G., Schneider, D.J., Izbekov, P. and Nye, C.J., 2010. The 7–8 August 2008 eruption of Kasatochi Volcano, central Aleutian Islands, Alaska. Journal of Geophysical Research: Solid Earth, 115(B12).	44	2	4
2008-08-07	Kasatochi	Waythomas, C.F., Scott, W.E., Prejean, S.G., Schneider, D.J., Izbekov, P. and Nye, C.J., 2010. The 7–8 August 2008 eruption of Kasatochi Volcano, central Aleutian Islands, Alaska. Journal of Geophysical Research: Solid Earth, 115(B12).	42	0.5	4
1992 C	Mt. Spurr	McGimsey, R.G., Neal, C.A. and Riley, C.M., 2001. Areal distribution, thickness, mass, volume, and grain size of tephra-fall deposits from the 1992 eruptions of Crater Peak vent, Mt. Spurr Volcano, Alaska (No. 2001-370). US Geological Survey.	4	20	4
1992 C	Mt. Spurr	McGimsey, R.G., Neal, C.A. and Riley, C.M., 2001. Areal distribution, thickness, mass, volume, and grain size of tephra-fall deposits from the 1992 eruptions of Crater Peak vent, Mt. Spurr Volcano, Alaska (No. 2001-370). US Geological Survey.	7	11	4
1992 C	Mt. Spurr	McGimsey, R.G., Neal, C.A. and Riley, C.M., 2001. Areal distribution, thickness, mass, volume, and grain size of tephra-fall deposits from the 1992 eruptions of Crater Peak vent, Mt. Spurr Volcano, Alaska (No. 2001-370). US Geological Survey.	10	13	4
1992 C	Mt. Spurr	McGimsey, R.G., Neal, C.A. and Riley, C.M., 2001. Areal distribution, thickness, mass, volume, and grain size of tephra-fall deposits from the 1992 eruptions of Crater Peak vent, Mt. Spurr Volcano, Alaska (No. 2001-370). US Geological Survey.	14	0.05	4
1992 C	Mt. Spurr	McGimsey, R.G., Neal, C.A. and Riley, C.M., 2001. Areal distribution, thickness, mass, volume, and grain size of tephra-fall deposits from the 1992 eruptions of Crater Peak vent, Mt. Spurr Volcano, Alaska (No. 2001-370). US Geological Survey.	17	5	4
1992 C	Mt. Spurr	McGimsey, R.G., Neal, C.A. and Riley, C.M., 2001. Areal distribution, thickness, mass, volume, and grain size of tephra-fall deposits from the 1992 eruptions of Crater Peak vent, Mt. Spurr Volcano, Alaska (No. 2001-370). US Geological Survey.	18	0.2	4
1992 C	Mt. Spurr	McGimsey, R.G., Neal, C.A. and Riley, C.M., 2001. Areal distribution, thickness, mass, volume, and grain size of tephra-fall deposits from the 1992 eruptions of Crater Peak vent, Mt. Spurr Volcano, Alaska (No. 2001-370). US Geological Survey.	27	0.2	4
1992 C	Mt. Spurr	McGimsey, R.G., Neal, C.A. and Riley, C.M., 2001. Areal distribution, thickness, mass, volume, and grain size of tephra-fall deposits from the 1992 eruptions of Crater Peak vent, Mt. Spurr Volcano, Alaska (No. 2001-370). US Geological Survey.	42	1	4
1992 C	Mt. Spurr	McGimsey, R.G., Neal, C.A. and Riley, C.M., 2001. Areal distribution, thickness, mass, volume, and grain size of tephra-fall deposits from the 1992 eruptions of Crater Peak vent, Mt. Spurr Volcano, Alaska (No. 2001-370). US Geological Survey.	43	0.1	4
1992 C	Mt. Spurr	McGimsey, R.G., Neal, C.A. and Riley, C.M., 2001. Areal distribution, thickness, mass, volume, and grain size of tephra-fall deposits from the 1992 eruptions of Crater Peak vent, Mt. Spurr Volcano, Alaska (No. 2001-370). US Geological Survey.	100	0.1	4
1992 C	Mt. Spurr	McGimsey, R.G., Neal, C.A. and Riley, C.M., 2001. Areal distribution, thickness, mass, volume, and grain size of tephra-fall deposits from the 1992 eruptions of Crater Peak vent, Mt. Spurr Volcano, Alaska (No. 2001-370). US Geological Survey.	99	0.3	4
1992 C	Mt. Spurr	McGimsey, R.G., Neal, C.A. and Riley, C.M., 2001. Areal distribution, thickness, mass, volume, and grain size of tephra-fall deposits from the 1992 eruptions of Crater Peak vent, Mt. Spurr Volcano, Alaska (No. 2001-370). US Geological Survey.	132	0.2	4
1992 C	Mt. Spurr	McGimsey, R.G., Neal, C.A. and Riley, C.M., 2001. Areal distribution, thickness, mass, volume, and grain size of tephra-fall deposits from the 1992 eruptions of Crater Peak vent, Mt. Spurr Volcano, Alaska (No. 2001-370). US Geological Survey.	131	0.3	4
1992 C	Mt. Spurr	McGimsey, R.G., Neal, C.A. and Riley, C.M., 2001. Areal distribution, thickness, mass, volume, and grain size of tephra-fall deposits from the 1992 eruptions of Crater Peak vent, Mt. Spurr Volcano, Alaska (No. 2001-370). US Geological Survey.	131	0.3	4
1992 C	Mt. Spurr	McGimsey, R.G., Neal, C.A. and Riley, C.M., 2001. Areal distribution, thickness, mass, volume, and grain size of tephra-fall deposits from the 1992 eruptions of Crater Peak vent, Mt. Spurr Volcano, Alaska (No. 2001-370). US Geological Survey.	131	0.3	4
1992 C	Mt. Spurr	McGimsey, R.G., Neal, C.A. and Riley, C.M., 2001. Areal distribution, thickness, mass, volume, and grain size of tephra-fall deposits from the 1992 eruptions of Crater Peak vent, Mt. Spurr Volcano, Alaska (No. 2001-370). US Geological Survey.	184	0.3	4
1992 C	Mt. Spurr	McGimsey, R.G., Neal, C.A. and Riley, C.M., 2001. Areal distribution, thickness, mass, volume, and grain size of tephra-fall deposits from the 1992 eruptions of Crater Peak vent, Mt. Spurr Volcano, Alaska (No. 2001-370). US Geological Survey.	223	0.2	4
1992 C	Mt. Spurr	McGimsey, R.G., Neal, C.A. and Riley, C.M., 2001. Areal distribution, thickness, mass, volume, and grain size of tephra-fall deposits from the 1992 eruptions of Crater Peak vent, Mt. Spurr Volcano, Alaska (No. 2001-370). US Geological Survey.	244	0.2	4
1992 C	Mt. Spurr	McGimsey, R.G., Neal, C.A. and Riley, C.M., 2001. Areal distribution, thickness, mass, volume, and grain size of tephra-fall deposits from the 1992 eruptions of Crater Peak vent, Mt. Spurr Volcano, Alaska (No. 2001-370). US Geological Survey.	266	0.1	4
1992 C	Mt. Spurr	McGimsey, R.G., Neal, C.A. and Riley, C.M., 2001. Areal distribution, thickness, mass, volume, and grain size of tephra-fall deposits from the 1992 eruptions of Crater Peak vent, Mt. Spurr Volcano, Alaska (No. 2001-370). US Geological Survey.	264	0.1	4
1992 C	Mt. Spurr	McGimsey, R.G., Neal, C.A. and Riley, C.M., 2001. Areal distribution, thickness, mass, volume, and grain size of tephra-fall deposits from the 1992 eruptions of Crater Peak vent, Mt. Spurr Volcano, Alaska (No. 2001-370). US Geological Survey.	267	0.5	4
1992 C	Mt. Spurr	McGimsey, R.G., Neal, C.A. and Riley, C.M., 2001. Areal distribution, thickness, mass, volume, and grain size of tephra-fall deposits from the 1992 eruptions of Crater Peak vent, Mt. Spurr Volcano, Alaska (No. 2001-370). US Geological Survey.	269	0.7	4
1992 C	Mt. Spurr	McGimsey, R.G., Neal, C.A. and Riley, C.M., 2001. Areal distribution, thickness, mass, volume, and grain size of tephra-fall deposits from the 1992 eruptions of Crater Peak vent, Mt. Spurr Volcano, Alaska (No. 2001-370). US Geological Survey.	250	0.1	4
1992 C	Mt. Spurr	McGimsey, R.G., Neal, C.A. and Riley, C.M., 2001. Areal distribution, thickness, mass, volume, and grain size of tephra-fall deposits from the 1992 eruptions of Crater Peak vent, Mt. Spurr Volcano, Alaska (No. 2001-370). US Geological Survey.	263	0.2	4
1992 C	Mt. Spurr	McGimsey, R.G., Neal, C.A. and Riley, C.M., 2001. Areal distribution, thickness, mass, volume, and grain size of tephra-fall deposits from the 1992 eruptions of Crater Peak vent, Mt. Spurr Volcano, Alaska (No. 2001-370). US Geological Survey.	283	0.4	4
1992 C	Mt. Spurr	McGimsey, R.G., Neal, C.A. and Riley, C.M., 2001. Areal distribution, thickness, mass, volume, and grain size of tephra-fall deposits from the 1992 eruptions of Crater Peak vent, Mt. Spurr Volcano, Alaska (No. 2001-370). US Geological Survey.	296	0.3	4
1992 C	Mt. Spurr	McGimsey, R.G., Neal, C.A. and Riley, C.M., 2001. Areal distribution, thickness, mass, volume, and grain size of tephra-fall deposits from the 1992 eruptions of Crater Peak vent, Mt. Spurr Volcano, Alaska (No. 2001-370). US Geological Survey.	323	0.3	4
1992 C	Mt. Spurr	McGimsey, R.G., Neal, C.A. and Riley, C.M., 2001. Areal distribution, thickness, mass, volume, and grain size of tephra-fall deposits from the 1992 eruptions of Crater Peak vent, Mt. Spurr Volcano, Alaska (No. 2001-370). US Geological Survey.	348	0.2	4
1992 C	Mt. Spurr	McGimsey, R.G., Neal, C.A. and Riley, C.M., 2001. Areal distribution, thickness, mass, volume, and grain size of tephra-fall deposits from the 1992 eruptions of Crater Peak vent, Mt. Spurr Volcano, Alaska (No. 2001-370). US Geological Survey.	372	0.05	4
Cuauatl	Chichinautzin	Bloomfield, K., 1975. A late-Quaternary monogenetic volcano field in central Mexico. Geologische Rundschau, 64(1), pp.476-497.	2.5	71	4.6
Cuauatl	Chichinautzin	Bloomfield, K., 1975. A late-Quaternary monogenetic volcano field in central Mexico. Geologische Rundschau, 64(1), pp.476-497.	2.9	23	4.6
Cuauatl	Chichinautzin	Bloomfield, K., 1975. A late-Quaternary monogenetic volcano field in central Mexico. Geologische Rundschau, 64(1), pp.476-497.	1.1	100	4.6
Cuauatl	Chichinautzin	Bloomfield, K., 1975. A late-Quaternary monogenetic volcano field in central Mexico. Geologische Rundschau, 64(1), pp.476-497.	1.7	34	4.6
Cuauatl	Chichinautzin	Bloomfield, K., 1975. A late-Quaternary monogenetic volcano field in central Mexico. Geologische Rundschau, 64(1), pp.476-497.	0.5	880	4.6
Cuauatl	Chichinautzin	Bloomfield, K., 1975. A late-Quaternary monogenetic volcano field in central Mexico. Geologische Rundschau, 64(1), pp.476-497.	1	140	4.6
Cuauatl	Chichinautzin	Bloomfield, K., 1975. A late-Quaternary monogenetic volcano field in central Mexico. Geologische Rundschau, 64(1), pp.476-497.	2	320	4.6
Cuauatl	Chichinautzin	Bloomfield, K., 1975. A late-Quaternary monogenetic volcano field in central Mexico. Geologische Rundschau, 64(1), pp.476-497.	2.4	42	4.6
Cuauatl	Chichinautzin	Bloomfield, K., 1975. A late-Quaternary monogenetic volcano field in central Mexico. Geologische Rundschau, 64(1), pp.476-497.	3.5	245	4.6
Cuauatl	Chichinautzin	Bloomfield, K., 1975. A late-Quaternary monogenetic volcano field in central Mexico. Geologische Rundschau, 64(1), pp.476-497.	2.9	50	4.6
Cuauatl	Chichinautzin	Bloomfield, K., 1975. A late-Quaternary monogenetic volcano field in central Mexico. Geologische Rundschau, 64(1), pp.476-497.	2.8	30	4.6
Cuauatl	Chichinautzin	Bloomfield, K., 1975. A late-Quaternary monogenetic volcano field in central Mexico. Geologische Rundschau, 64(1), pp.476-497.	2.8	40	4.6
Cuauatl	Chichinautzin	Bloomfield, K., 1975. A late-Quaternary monogenetic volcano field in central Mexico. Geologische Rundschau, 64(1), pp.476-497.	4.6	42	4.6
Cuauatl	Chichinautzin	Bloomfield, K., 1975. A late-Quaternary monogenetic volcano field in central Mexico. Geologische Rundschau, 64(1), pp.476-497.	3.7	177	4.6
Cuauatl	Chichinautzin	Bloomfield, K., 1975. A late-Quaternary monogenetic volcano field in central Mexico. Geologische Rundschau, 64(1), pp.476-497.	4.2	40	4.6
Cuauatl	Chichinautzin	Bloomfield, K., 1975. A late-Quaternary monogenetic volcano field in central Mexico. Geologische Rundschau, 64(1), pp.476-497.	6.5	52	4.6
Cuauatl	Chichinautzin	Bloomfield, K., 1975. A late-Quaternary monogenetic volcano field in central Mexico. Geologische Rundschau, 64(1), pp.476-497.	5.5	47	4.6
Cuauatl	Chichinautzin	Bloomfield, K., 1975. A late-Quaternary monogenetic volcano field in central Mexico. Geologische Rundschau, 64(1), pp.476-497.	5.9	45	4.6
Cuauatl	Chichinautzin	Bloomfield, K., 1975. A late-Quaternary monogenetic volcano field in central Mexico. Geologische Rundschau, 64(1), pp.476-497.	6.8	30	4.6
Cuauatl	Chichinautzin	Bloomfield, K., 1975. A late-Quaternary monogenetic volcano field in central Mexico. Geologische Rundschau, 64(1), pp.476-497.	7.2	165	4.6
Cuauatl	Chichinautzin	Bloomfield, K., 1975. A late-Quaternary monogenetic volcano field in central Mexico. Geologische Rundschau, 64(1), pp.476-497.	7.6	25	4.6
Cuauatl	Chichinautzin	Bloomfield, K., 1975. A late-Quaternary monogenetic volcano field in central Mexico. Geologische Rundschau, 64(1), pp.476-497.	7.8	115	4.6
Cuauatl	Chichinautzin	Bloomfield, K., 1975. A late-Quaternary monogenetic volcano field in central Mexico. Geologische Rundschau, 64(1), pp.476-497.	8.5	63	4.6
Cuauatl	Chichinautzin	Bloomfield, K., 1975. A late-Quaternary monogenetic volcano field in central Mexico. Geologische Rundschau, 64(1), pp.476-497.	9.3	48	4.6
Cuauatl	Chichinautzin	Bloomfield, K., 1975. A late-Quaternary monogenetic volcano field in central Mexico. Geologische Rundschau, 64(1), pp.476-497.	10.1	125	4.6
Cuauatl	Chichinautzin	Bloomfield, K., 1975. A late-Quaternary monogenetic volcano field in central Mexico. Geologische Rundschau, 64(1), pp.476-497.	12.2	35	4.6
Cuauatl	Chichinautzin	Bloomfield, K., 1975. A late-Quaternary monogenetic volcano field in central Mexico. Geologische Rundschau, 64(1), pp.476-497.	13.5	15	4.6
Tezontle	Chichinautzin	Bloomfield, K., 1975. A late-Quaternary monogenetic volcano field in central Mexico. Geologische Rundschau, 64(1), pp.476-497.	1.7	80	4
Tezontle	Chichinautzin	Bloomfield, K., 1975. A late-Quaternary monogenetic volcano field in central Mexico. Geologische Rundschau, 64(1), pp.476-497.	1.9	80	4
Tezontle	Chichinautzin	Bloomfield, K., 1975. A late-Quaternary monogenetic volcano field in central Mexico. Geologische Rundschau, 64(1), pp.476-497.	3.8	24	4
Tezontle	Chichinautzin	Bloomfield, K., 1975. A late-Quaternary monogenetic volcano field in central Mexico. Geologische Rundschau, 64(1), pp.476-497.	5.8	55	4
Tezontle	Chichinautzin	Bloomfield, K., 1975. A late-Quaternary monogenetic volcano field in central Mexico. Geologische Rundschau, 64(1), pp.476-497.	8.4	40	4
TresCruces	Chichinautzin	Bloomfield, K., 1975. A late-Quaternary monogenetic volcano field in central Mexico. Geologische Rundschau, 64(1), pp.476-497.	5.3	40	4.5
TresCruces	Chichinautzin	Bloomfield, K., 1975. A late-Quaternary monogenetic volcano field in central Mexico. Geologische Rundschau, 64(1), pp.476-497.	5.9	42	4.5
TresCruces	Chichinautzin	Bloomfield, K., 1975. A late-Quaternary monogenetic volcano field in central Mexico. Geologische Rundschau, 64(1), pp.476-497.	7.3	15	4.5
TresCruces	Chichinautzin	Bloomfield, K., 1975. A late-Quaternary monogenetic volcano field in central Mexico. Geologische Rundschau, 64(1), pp.476-497.	6.2	45	4.5
TresCruces	Chichinautzin	Bloomfield, K., 1975. A late-Quaternary monogenetic volcano field in central Mexico. Geologische Rundschau, 64(1), pp.476-497.	5.3	120	4.5
TresCruces	Chichinautzin	Bloomfield, K., 1975. A late-Quaternary monogenetic volcano field in central Mexico. Geologische Rundschau, 64(1), pp.476-497.	5.3	120	4.5
TresCruces	Chichinautzin	Bloomfield, K., 1975. A late-Quaternary monogenetic volcano field in central Mexico. Geologische Rundschau, 64(1), pp.476-497.	4.4	12	4.5
TresCruces	Chichinautzin	Bloomfield, K., 1975. A late-Quaternary monogenetic volcano field in central Mexico. Geologische Rundschau, 64(1), pp.476-497.	4.4	165	4.5
TresCruces	Chichinautzin	Bloomfield, K., 1975. A late-Quaternary monogenetic volcano field in central Mexico. Geologische Rundschau, 64(1), pp.476-497.	4.6	133	4.5
TresCruces	Chichinautzin	Bloomfield, K., 1975. A late-Quaternary monogenetic volcano field in central Mexico. Geologische Rundschau, 64(1), pp.476-497.	4.5	140	4.5
1974	Fuego	Rose, W.I., Self, S., Murrow, P.J., Bonadonna, C., Durant, A.J. and Ernst, G.G.J., 2008. Nature and significance of small volume fall deposits at composite volcanoes: Insights from the October 14, 1974 Fuego eruption, Guatemala. Bulletin of Volcanology, 70(9), pp.1043-1067.	7	0.3	4.4
1974	Fuego	Rose, W.I., Self, S., Murrow, P.J., Bonadonna, C., Durant, A.J. and Ernst, G.G.J., 2008. Nature and significance of small volume fall deposits at composite volcanoes: Insights from the October 14, 1974 Fuego eruption, Guatemala. Bulletin of Volcanology, 70(9), pp.1043-1067.	7.3	0.5	4.4
1974	Fuego	Rose, W.I., Self, S., Murrow, P.J., Bonadonna, C., Durant, A.J. and Ernst, G.G.J., 2008. Nature and significance of small volume fall deposits at composite volcanoes: Insights from the October 14, 1974 Fuego eruption, Guatemala. Bulletin of Volcanology, 70(9), pp.1043-1067.	10.8	0.5	4.4
1974	Fuego	Rose, W.I., Self, S., Murrow, P.J., Bonadonna, C., Durant, A.J. and Ernst, G.G.J., 2008. Nature and significance of small volume fall deposits at composite volcanoes: Insights from the October 14, 1974 Fuego eruption, Guatemala. Bulletin of Volcanology, 70(9), pp.1043-1067.	7.7	0.5	4.4
1974	Fuego	Rose, W.I., Self, S., Murrow, P.J., Bonadonna, C., Durant, A.J. and Ernst, G.G.J., 2008. Nature and significance of small volume fall deposits at composite volcanoes: Insights from the October 14, 1974 Fuego eruption, Guatemala. Bulletin of Volcanology, 70(9), pp.1043-1067.	9.6	0.7	4.4
1974	Fuego	Rose, W.I., Self, S., Murrow, P.J., Bonadonna, C., Durant, A.J. and Ernst, G.G.J., 2008. Nature and significance of small volume fall deposits at composite volcanoes: Insights from the October 14, 1974 Fuego eruption, Guatemala. Bulletin of Volcanology, 70(9), pp.1043-1067.	7.7	1	4.4
1974	Fuego	Rose, W.I., Self, S., Murrow, P.J., Bonadonna, C., Durant, A.J. and Ernst, G.G.J., 2008. Nature and significance of small volume fall deposits at composite volcanoes: Insights from the October 14, 1974 Fuego eruption, Guatemala. Bulletin of Volcanology, 70(9), pp.1043-1067.	8.8	1	4.4
1974	Fuego	Rose, W.I., Self, S., Murrow, P.J., Bonadonna, C., Durant, A.J. and Ernst, G.G.J., 2008. Nature and significance of small volume fall deposits at composite volcanoes: Insights from the October 14, 1974 Fuego eruption, Guatemala. Bulletin of Volcanology, 70(9), pp.1043-1067.	9	7	4.4
1974	Fuego	Rose, W.I., Self, S., Murrow, P.J., Bonadonna, C., Durant, A.J. and Ernst, G.G.J., 2008. Nature and significance of small volume fall deposits at composite volcanoes: Insights from the October 14, 1974 Fuego eruption, Guatemala. Bulletin of Volcanology, 70(9), pp.1043-1067.	10	7.5	4.4
1974	Fuego	Rose, W.I., Self, S., Murrow, P.J., Bonadonna, C., Durant, A.J. and Ernst, G.G.J., 2008. Nature and significance of small volume fall deposits at composite volcanoes: Insights from the October 14, 1974 Fuego eruption, Guatemala. Bulletin of Volcanology, 70(9), pp.1043-1067.	5.6	32	4.4
1974	Fuego	Rose, W.I., Self, S., Murrow, P.J., Bonadonna, C., Durant, A.J. and Ernst, G.G.J., 2008. Nature and significance of small volume fall deposits at composite volcanoes: Insights from the October 14, 1974 Fuego eruption, Guatemala. Bulletin of Volcanology, 70(9), pp.1043-1067.	6.6	17	4.4
1974	Fuego	Rose, W.I., Self, S., Murrow, P.J., Bonadonna, C., Durant, A.J. and Ernst, G.G.J., 2008. Nature and significance of small volume fall deposits at composite volcanoes: Insights from the October 14, 1974 Fuego eruption, Guatemala. Bulletin of Volcanology, 70(9), pp.1043-1067.	8	13	4.4
1974	Fuego	Rose, W.I., Self, S., Murrow, P.J., Bonadonna, C., Durant, A.J. and Ernst, G.G.J., 2008. Nature and significance of small volume fall deposits at composite volcanoes: Insights from the October 14, 1974 Fuego eruption, Guatemala. Bulletin of Volcanology, 70(9), pp.1043-1067.	8.1	13	4.4
1974	Fuego	Rose, W.I., Self, S., Murrow, P.J., Bonadonna, C., Durant, A.J. and Ernst, G.G.J., 2008. Nature and significance of small volume fall deposits at composite volcanoes: Insights from the October 14, 1974 Fuego eruption, Guatemala. Bulletin of Volcanology, 70(9), pp.1043-1067.	9.1	9	4.4
1974	Fuego	Rose, W.I., Self, S., Murrow, P.J., Bonadonna, C., Durant, A.J. and Ernst, G.G.J., 2008. Nature and significance of small volume fall deposits at composite volcanoes: Insights from the October 14, 1974 Fuego eruption, Guatemala. Bulletin of Volcanology, 70(9), pp.1043-1067.	11	0.5	4.4
1974	Fuego	Rose, W.I., Self, S., Murrow, P.J., Bonadonna, C., Durant, A.J. and Ernst, G.G.J., 2008. Nature and significance of small volume fall deposits at composite volcanoes: Insights from the October 14, 1974 Fuego eruption, Guatemala. Bulletin of Volcanology, 70(9), pp.1043-1067.	11.6	3	4.4
1974	Fuego	Rose, W.I., Self, S., Murrow, P.J., Bonadonna, C., Durant, A.J. and Ernst, G.G.J., 2008. Nature and significance of small volume fall deposits at composite volcanoes: Insights from the October 14, 1974 Fuego eruption, Guatemala. Bulletin of Volcanology, 70(9), pp.1043-1067.	13.8	1.5	4.4
1974	Fuego	Rose, W.I., Self, S., Murrow, P.J., Bonadonna, C., Durant, A.J. and Ernst, G.G.J., 2008. Nature and significance of small volume fall deposits at composite volcanoes: Insights from the October 14, 1974 Fuego eruption, Guatemala. Bulletin of Volcanology, 70(9), pp.1043-1067.	14	13	4.4
1974	Fuego	Rose, W.I., Self, S., Murrow, P.J., Bonadonna, C., Durant, A.J. and Ernst, G.G.J., 2008. Nature and significance of small volume fall deposits at composite volcanoes: Insights from the October 14, 1974 Fuego eruption, Guatemala. Bulletin of Volcanology, 70(9), pp.1043-1067.	15	14	4.4
1974	Fuego	Rose, W.I., Self, S., Murrow, P.J., Bonadonna, C., Durant, A.J. and Ernst, G.G.J., 2008. Nature and significance of small volume fall deposits at composite volcanoes: Insights from the October 14, 1974 Fuego eruption, Guatemala. Bulletin of Volcanology, 70(9), pp.1043-1067.	16	15	4.4
1974	Fuego	Rose, W.I., Self, S., Murrow, P.J., Bonadonna, C., Durant, A.J. and Ernst, G.G.J., 2008. Nature and significance of small volume fall deposits at composite volcanoes: Insights from the October 14, 1974 Fuego eruption, Guatemala. Bulletin of Volcanology, 70(9), pp.1043-1067.	16	14	4.4
1974	Fuego	Rose, W.I., Self, S., Murrow, P.J., Bonadonna, C., Durant, A.J. and Ernst, G.G.J., 2008. Nature and significance of small volume fall deposits at composite volcanoes: Insights from the October 14, 1974 Fuego eruption, Guatemala. Bulletin of Volcanology, 70(9), pp.1043-1067.	17	11	4.4
1974	Fuego	Rose, W.I., Self, S., Murrow, P.J., Bonadonna, C., Durant, A.J. and Ernst, G.G.J., 2008. Nature and significance of small volume fall deposits at composite volcanoes: Insights from the October 14, 1974 Fuego eruption, Guatemala. Bulletin of Volcanology, 70(9), pp.1043-1067.	18	9	4.4
1974	Fuego	Rose, W.I., Self, S., Murrow, P.J., Bonadonna, C., Durant, A.J. and Ernst, G.G.J., 2008. Nature and significance of small volume fall deposits at composite volcanoes: Insights from the October 14, 1974 Fuego eruption, Guatemala. Bulletin of Volcanology, 70(9), pp.1043-1067.	19	5	4.4
1974	Fuego	Rose, W.I., Self, S., Murrow, P.J., Bonadonna, C., Durant, A.J. and Ernst, G.G.J., 2008. Nature and significance of small volume fall deposits at composite volcanoes: Insights from the October 14, 1974 Fuego eruption, Guatemala. Bulletin of Volcanology, 70(9), pp.1043-1067.	19	2.2	4.4
1974	Fuego	Rose, W.I., Self, S., Murrow, P.J., Bonadonna, C., Durant, A.J. and Ernst, G.G.J., 2008. Nature and significance of small volume fall deposits at composite volcanoes: Insights from the October 14, 1974 Fuego eruption, Guatemala. Bulletin of Volcanology, 70(9), pp.1043-1067.	20	1.1	4.4
1974	Fuego	Rose, W.I., Self, S., Murrow, P.J., Bonadonna, C., Durant, A.J. and Ernst, G.G.J., 2008. Nature and significance of small volume fall deposits at composite volcanoes: Insights from the October 14, 1974 Fuego eruption, Guatemala. Bulletin of Volcanology, 70(9), pp.1043-1067.	22	0.9	4.4
1974	Fuego	Rose, W.I., Self, S., Murrow, P.J., Bonadonna, C., Durant, A.J. and Ernst, G.G.J., 2008. Nature and significance of small volume fall deposits at composite volcanoes: Insights from the October 14, 1974 Fuego eruption, Guatemala. Bulletin of Volcanology, 70(9), pp.1043-1067.	27	0.1	4.4
1974	Fuego	Rose, W.I., Self, S., Murrow, P.J., Bonadonna, C., Durant, A.J. and Ernst, G.G.J., 2008. Nature and significance of small volume fall deposits at composite volcanoes: Insights from the October 14, 1974 Fuego eruption, Guatemala. Bulletin of Volcanology, 70(9), pp.1043-1067.	26	0.8	4.4
1974	Fuego	Rose, W.I., Self, S., Murrow, P.J., Bonadonna, C., Durant, A.J. and Ernst, G.G.J., 2008. Nature and significance of small volume fall deposits at composite volcanoes: Insights from the October 14, 1974 Fuego eruption, Guatemala. Bulletin of Volcanology, 70(9), pp.1043-1067.	26	1.4	4.4
1974	Fuego	Rose, W.I., Self, S., Murrow, P.J., Bonadonna, C., Durant, A.J. and Ernst, G.G.J., 2008. Nature and significance of small volume fall deposits at composite volcanoes: Insights from the October 14, 1974 Fuego eruption, Guatemala. Bulletin of Volcanology, 70(9), pp.1043-1067.	27	1.4	4.4
1974	Fuego	Rose, W.I., Self, S., Murrow, P.J., Bonadonna, C., Durant, A.J. and Ernst, G.G.J., 2008. Nature and significance of small volume fall deposits at composite volcanoes: Insights from the October 14, 1974 Fuego eruption, Guatemala. Bulletin of Volcanology, 70(9), pp.1043-1067.	29	1.7	4.4
1974	Fuego	Rose, W.I., Self, S., Murrow, P.J., Bonadonna, C., Durant, A.J. and Ernst, G.G.J., 2008. Nature and significance of small volume fall deposits at composite volcanoes: Insights from the October 14, 1974 Fuego eruption, Guatemala. Bulletin of Volcanology, 70(9), pp.1043-1067.	31	2	4.4
1974	Fuego	Rose, W.I., Self, S., Murrow, P.J., Bonadonna, C., Durant, A.J. and Ernst, G.G.J., 2008. Nature and significance of small volume fall deposits at composite volcanoes: Insights from the October 14, 1974 Fuego eruption, Guatemala. Bulletin of Volcanology, 70(9), pp.1043-1067.	34	1.3	4.4
1974	Fuego	Rose, W.I., Self, S., Murrow, P.J., Bonadonna, C., Durant, A.J. and Ernst, G.G.J., 2008. Nature and significance of small volume fall deposits at composite volcanoes: Insights from the October 14, 1974 Fuego eruption, Guatemala. Bulletin of Volcanology, 70(9), pp.1043-1067.	38	1.2	4.4
1974	Fuego	Rose, W.I., Self, S., Murrow, P.J., Bonadonna, C., Durant, A.J. and Ernst, G.G.J., 2008. Nature and significance of small volume fall deposits at composite volcanoes: Insights from the October 14, 1974 Fuego eruption, Guatemala. Bulletin of Volcanology, 70(9), pp.1043-1067.	44	0.6	4.4
1974	Fuego	Rose, W.I., Self, S., Murrow, P.J., Bonadonna, C., Durant, A.J. and Ernst, G.G.J., 2008. Nature and significance of small volume fall deposits at composite volcanoes: Insights from the October 14, 1974 Fuego eruption, Guatemala. Bulletin of Volcanology, 70(9), pp.1043-1067.	49	0.6	4.4
1974	Fuego	Rose, W.I., Self, S., Murrow, P.J., Bonadonna, C., Durant, A.J. and Ernst, G.G.J., 2008. Nature and significance of small volume fall deposits at composite volcanoes: Insights from the October 14, 1974 Fuego eruption, Guatemala. Bulletin of Volcanology, 70(9), pp.1043-1067.	48	0.8	4.4
1974	Fuego	Rose, W.I., Self, S., Murrow, P.J., Bonadonna, C., Durant, A.J. and Ernst, G.G.J., 2008. Nature and significance of small volume fall deposits at composite volcanoes: Insights from the October 14, 1974 Fuego eruption, Guatemala. Bulletin of Volcanology, 70(9), pp.1043-1067.	53	0.7	4.4
1974	Fuego	Rose, W.I., Self, S., Murrow, P.J., Bonadonna, C., Durant, A.J. and Ernst, G.G.J., 2008. Nature and significance of small volume fall deposits at composite volcanoes: Insights from the October 14, 1974 Fuego eruption, Guatemala. Bulletin of Volcanology, 70(9), pp.1043-1067.	51	0.5	4.4
1974	Fuego	Rose, W.I., Self, S., Murrow, P.J., Bonadonna, C., Durant, A.J. and Ernst, G.G.J., 2008. Nature and significance of small volume fall deposits at composite volcanoes: Insights from the October 14, 1974 Fuego eruption, Guatemala. Bulletin of Volcanology, 70(9), pp.1043-1067.	53	0.5	4.4
1974	Fuego	Rose, W.I., Self, S., Murrow, P.J., Bonadonna, C., Durant, A.J. and Ernst, G.G.J., 2008. Nature and significance of small volume fall deposits at composite volcanoes: Insights from the October 14, 1974 Fuego eruption, Guatemala. Bulletin of Volcanology, 70(9), pp.1043-1067.	55	0.5	4.4
1974	Fuego	Rose, W.I., Self, S., Murrow, P.J., Bonadonna, C., Durant, A.J. and Ernst, G.G.J., 2008. Nature and significance of small volume fall deposits at composite volcanoes: Insights from the October 14, 1974 Fuego eruption, Guatemala. Bulletin of Volcanology, 70(9), pp.1043-1067.	55	0.5	4.4
1974	Fuego	Rose, W.I., Self, S., Murrow, P.J., Bonadonna, C., Durant, A.J. and Ernst, G.G.J., 2008. Nature and significance of small volume fall deposits at composite volcanoes: Insights from the October 14, 1974 Fuego eruption, Guatemala. Bulletin of Volcanology, 70(9), pp.1043-1067.	54	0.2	4.4
1974	Fuego	Rose, W.I., Self, S., Murrow, P.J., Bonadonna, C., Durant, A.J. and Ernst, G.G.J., 2008. Nature and significance of small volume fall deposits at composite volcanoes: Insights from the October 14, 1974 Fuego eruption, Guatemala. Bulletin of Volcanology, 70(9), pp.1043-1067.	56	0.1	4.4
1974	Fuego	Rose, W.I., Self, S., Murrow, P.J., Bonadonna, C., Durant, A.J. and Ernst, G.G.J., 2008. Nature and significance of small volume fall deposits at composite volcanoes: Insights from the October 14, 1974 Fuego eruption, Guatemala. Bulletin of Volcanology, 70(9), pp.1043-1067.	76	0.1	4.4
II.A1 (Pink pumice)	Popocatepetl	Panfil, M.S., Gardner, T.W. and Hirth, K.G., 1999. Late Holocene stratigraphy of the Tetimpa archaeological sites, northeast flank of Popocatépetl volcano, central Mexico. Geological Society of America Bulletin, 111(2), pp.204-218.	9	5	4.4
II.A1 (Pink pumice)	Popocatepetl	Panfil, M.S., Gardner, T.W. and Hirth, K.G., 1999. Late Holocene stratigraphy of the Tetimpa archaeological sites, northeast flank of Popocatépetl volcano, central Mexico. Geological Society of America Bulletin, 111(2), pp.204-218.	8	25	4.4
II.A1 (Pink pumice)	Popocatepetl	Panfil, M.S., Gardner, T.W. and Hirth, K.G., 1999. Late Holocene stratigraphy of the Tetimpa archaeological sites, northeast flank of Popocatépetl volcano, central Mexico. Geological Society of America Bulletin, 111(2), pp.204-218.	11	28	4.4
II.A1 (Pink pumice)	Popocatepetl	Panfil, M.S., Gardner, T.W. and Hirth, K.G., 1999. Late Holocene stratigraphy of the Tetimpa archaeological sites, northeast flank of Popocatépetl volcano, central Mexico. Geological Society of America Bulletin, 111(2), pp.204-218.	10	16	4.4
II.A1 (Pink pumice)	Popocatepetl	Panfil, M.S., Gardner, T.W. and Hirth, K.G., 1999. Late Holocene stratigraphy of the Tetimpa archaeological sites, northeast flank of Popocatépetl volcano, central Mexico. Geological Society of America Bulletin, 111(2), pp.204-218.	11	17	4.4
II.A1 (Pink pumice)	Popocatepetl	Panfil, M.S., Gardner, T.W. and Hirth, K.G., 1999. Late Holocene stratigraphy of the Tetimpa archaeological sites, northeast flank of Popocatépetl volcano, central Mexico. Geological Society of America Bulletin, 111(2), pp.204-218.	12	19	4.4
II.A1 (Pink pumice)	Popocatepetl	Panfil, M.S., Gardner, T.W. and Hirth, K.G., 1999. Late Holocene stratigraphy of the Tetimpa archaeological sites, northeast flank of Popocatépetl volcano, central Mexico. Geological Society of America Bulletin, 111(2), pp.204-218.	13	18	4.4
II.A1 (Pink pumice)	Popocatepetl	Panfil, M.S., Gardner, T.W. and Hirth, K.G., 1999. Late Holocene stratigraphy of the Tetimpa archaeological sites, northeast flank of Popocatépetl volcano, central Mexico. Geological Society of America Bulletin, 111(2), pp.204-218.	11	13	4.4
II.A1 (Pink pumice)	Popocatepetl	Panfil, M.S., Gardner, T.W. and Hirth, K.G., 1999. Late Holocene stratigraphy of the Tetimpa archaeological sites, northeast flank of Popocatépetl volcano, central Mexico. Geological Society of America Bulletin, 111(2), pp.204-218.	14	15	4.4
II.A1 (Pink pumice)	Popocatepetl	Panfil, M.S., Gardner, T.W. and Hirth, K.G., 1999. Late Holocene stratigraphy of the Tetimpa archaeological sites, northeast flank of Popocatépetl volcano, central Mexico. Geological Society of America Bulletin, 111(2), pp.204-218.	16	7	4.4
II.A1 (Pink pumice)	Popocatepetl	Panfil, M.S., Gardner, T.W. and Hirth, K.G., 1999. Late Holocene stratigraphy of the Tetimpa archaeological sites, northeast flank of Popocatépetl volcano, central Mexico. Geological Society of America Bulletin, 111(2), pp.204-218.	15	15	4.4
II.A1 (Pink pumice)	Popocatepetl	Panfil, M.S., Gardner, T.W. and Hirth, K.G., 1999. Late Holocene stratigraphy of the Tetimpa archaeological sites, northeast flank of Popocatépetl volcano, central Mexico. Geological Society of America Bulletin, 111(2), pp.204-218.	17	14	4.4
II.A1 (Pink pumice)	Popocatepetl	Panfil, M.S., Gardner, T.W. and Hirth, K.G., 1999. Late Holocene stratigraphy of the Tetimpa archaeological sites, northeast flank of Popocatépetl volcano, central Mexico. Geological Society of America Bulletin, 111(2), pp.204-218.	17	8	4.4
II.A1 (Pink pumice)	Popocatepetl	Panfil, M.S., Gardner, T.W. and Hirth, K.G., 1999. Late Holocene stratigraphy of the Tetimpa archaeological sites, northeast flank of Popocatépetl volcano, central Mexico. Geological Society of America Bulletin, 111(2), pp.204-218.	15	12	4.4
II.A1 (Pink pumice)	Popocatepetl	Panfil, M.S., Gardner, T.W. and Hirth, K.G., 1999. Late Holocene stratigraphy of the Tetimpa archaeological sites, northeast flank of Popocatépetl volcano, central Mexico. Geological Society of America Bulletin, 111(2), pp.204-218.	14	12	4.4
II.A1 (Pink pumice)	Popocatepetl	Panfil, M.S., Gardner, T.W. and Hirth, K.G., 1999. Late Holocene stratigraphy of the Tetimpa archaeological sites, northeast flank of Popocatépetl volcano, central Mexico. Geological Society of America Bulletin, 111(2), pp.204-218.	14	17	4.4
II.A1 (Pink pumice)	Popocatepetl	Panfil, M.S., Gardner, T.W. and Hirth, K.G., 1999. Late Holocene stratigraphy of the Tetimpa archaeological sites, northeast flank of Popocatépetl volcano, central Mexico. Geological Society of America Bulletin, 111(2), pp.204-218.	15	9	4.4
II.A1 (Pink pumice)	Popocatepetl	Panfil, M.S., Gardner, T.W. and Hirth, K.G., 1999. Late Holocene stratigraphy of the Tetimpa archaeological sites, northeast flank of Popocatépetl volcano, central Mexico. Geological Society of America Bulletin, 111(2), pp.204-218.	13	8	4.4
II.A1 (Pink pumice)	Popocatepetl	Panfil, M.S., Gardner, T.W. and Hirth, K.G., 1999. Late Holocene stratigraphy of the Tetimpa archaeological sites, northeast flank of Popocatépetl volcano, central Mexico. Geological Society of America Bulletin, 111(2), pp.204-218.	17	9	4.4
II.A1 (Pink pumice)	Popocatepetl	Panfil, M.S., Gardner, T.W. and Hirth, K.G., 1999. Late Holocene stratigraphy of the Tetimpa archaeological sites, northeast flank of Popocatépetl volcano, central Mexico. Geological Society of America Bulletin, 111(2), pp.204-218.	18	3	4.4
II.A1 (Pink pumice)	Popocatepetl	Panfil, M.S., Gardner, T.W. and Hirth, K.G., 1999. Late Holocene stratigraphy of the Tetimpa archaeological sites, northeast flank of Popocatépetl volcano, central Mexico. Geological Society of America Bulletin, 111(2), pp.204-218.	19	7	4.4
II.A1 (Pink pumice)	Popocatepetl	Panfil, M.S., Gardner, T.W. and Hirth, K.G., 1999. Late Holocene stratigraphy of the Tetimpa archaeological sites, northeast flank of Popocatépetl volcano, central Mexico. Geological Society of America Bulletin, 111(2), pp.204-218.	16	10	4.4
II.A1 (Pink pumice)	Popocatepetl	Panfil, M.S., Gardner, T.W. and Hirth, K.G., 1999. Late Holocene stratigraphy of the Tetimpa archaeological sites, northeast flank of Popocatépetl volcano, central Mexico. Geological Society of America Bulletin, 111(2), pp.204-218.	17	5	4.4
II.A1 (Pink pumice)	Popocatepetl	Panfil, M.S., Gardner, T.W. and Hirth, K.G., 1999. Late Holocene stratigraphy of the Tetimpa archaeological sites, northeast flank of Popocatépetl volcano, central Mexico. Geological Society of America Bulletin, 111(2), pp.204-218.	15	8	4.4
II.A1 (Pink pumice)	Popocatepetl	Panfil, M.S., Gardner, T.W. and Hirth, K.G., 1999. Late Holocene stratigraphy of the Tetimpa archaeological sites, northeast flank of Popocatépetl volcano, central Mexico. Geological Society of America Bulletin, 111(2), pp.204-218.	15	5	4.4
II.A1 (Pink pumice)	Popocatepetl	Panfil, M.S., Gardner, T.W. and Hirth, K.G., 1999. Late Holocene stratigraphy of the Tetimpa archaeological sites, northeast flank of Popocatépetl volcano, central Mexico. Geological Society of America Bulletin, 111(2), pp.204-218.	15	6	4.4
II.A1 (Pink pumice)	Popocatepetl	Panfil, M.S., Gardner, T.W. and Hirth, K.G., 1999. Late Holocene stratigraphy of the Tetimpa archaeological sites, northeast flank of Popocatépetl volcano, central Mexico. Geological Society of America Bulletin, 111(2), pp.204-218.	18	4	4.4
II.A1 (Pink pumice)	Popocatepetl	Panfil, M.S., Gardner, T.W. and Hirth, K.G., 1999. Late Holocene stratigraphy of the Tetimpa archaeological sites, northeast flank of Popocatépetl volcano, central Mexico. Geological Society of America Bulletin, 111(2), pp.204-218.	19	4	4.4
II.A1 (Pink pumice)	Popocatepetl	Panfil, M.S., Gardner, T.W. and Hirth, K.G., 1999. Late Holocene stratigraphy of the Tetimpa archaeological sites, northeast flank of Popocatépetl volcano, central Mexico. Geological Society of America Bulletin, 111(2), pp.204-218.	20	4	4.4
II.A1 (Pink pumice)	Popocatepetl	Panfil, M.S., Gardner, T.W. and Hirth, K.G., 1999. Late Holocene stratigraphy of the Tetimpa archaeological sites, northeast flank of Popocatépetl volcano, central Mexico. Geological Society of America Bulletin, 111(2), pp.204-218.	19	3	4.4
II.A1 (Pink pumice)	Popocatepetl	Panfil, M.S., Gardner, T.W. and Hirth, K.G., 1999. Late Holocene stratigraphy of the Tetimpa archaeological sites, northeast flank of Popocatépetl volcano, central Mexico. Geological Society of America Bulletin, 111(2), pp.204-218.	20	3	4.4
II.A1 (Pink pumice)	Popocatepetl	Panfil, M.S., Gardner, T.W. and Hirth, K.G., 1999. Late Holocene stratigraphy of the Tetimpa archaeological sites, northeast flank of Popocatépetl volcano, central Mexico. Geological Society of America Bulletin, 111(2), pp.204-218.	23	3	4.4
II.A1 (Pink pumice)	Popocatepetl	Panfil, M.S., Gardner, T.W. and Hirth, K.G., 1999. Late Holocene stratigraphy of the Tetimpa archaeological sites, northeast flank of Popocatépetl volcano, central Mexico. Geological Society of America Bulletin, 111(2), pp.204-218.	19	2	4.4
II.A1 (Pink pumice)	Popocatepetl	Panfil, M.S., Gardner, T.W. and Hirth, K.G., 1999. Late Holocene stratigraphy of the Tetimpa archaeological sites, northeast flank of Popocatépetl volcano, central Mexico. Geological Society of America Bulletin, 111(2), pp.204-218.	21	2	4.4
Rio Blanco	Rincon de la Vieja	Kempter, K.A., Benner, S.G. and Williams, S.N., 1996. Rincón de la Vieja volcano, Guanacaste province, Costa Rica: geology of the southwestern flank and hazards implications. Journal of volcanology and geothermal research, 71(2), pp.109-127.	8	31	4.4
Rio Blanco	Rincon de la Vieja	Kempter, K.A., Benner, S.G. and Williams, S.N., 1996. Rincón de la Vieja volcano, Guanacaste province, Costa Rica: geology of the southwestern flank and hazards implications. Journal of volcanology and geothermal research, 71(2), pp.109-127.	17	25	4.4
Rio Blanco	Rincon de la Vieja	Kempter, K.A., Benner, S.G. and Williams, S.N., 1996. Rincón de la Vieja volcano, Guanacaste province, Costa Rica: geology of the southwestern flank and hazards implications. Journal of volcanology and geothermal research, 71(2), pp.109-127.	20	24	4.4
Rio Blanco	Rincon de la Vieja	Kempter, K.A., Benner, S.G. and Williams, S.N., 1996. Rincón de la Vieja volcano, Guanacaste province, Costa Rica: geology of the southwestern flank and hazards implications. Journal of volcanology and geothermal research, 71(2), pp.109-127.	17	45	4.4
Rio Blanco	Rincon de la Vieja	Kempter, K.A., Benner, S.G. and Williams, S.N., 1996. Rincón de la Vieja volcano, Guanacaste province, Costa Rica: geology of the southwestern flank and hazards implications. Journal of volcanology and geothermal research, 71(2), pp.109-127.	24	20	4.4
Rio Blanco	Rincon de la Vieja	Kempter, K.A., Benner, S.G. and Williams, S.N., 1996. Rincón de la Vieja volcano, Guanacaste province, Costa Rica: geology of the southwestern flank and hazards implications. Journal of volcanology and geothermal research, 71(2), pp.109-127.	24	16	4.4
Rio Blanco	Rincon de la Vieja	Kempter, K.A., Benner, S.G. and Williams, S.N., 1996. Rincón de la Vieja volcano, Guanacaste province, Costa Rica: geology of the southwestern flank and hazards implications. Journal of volcanology and geothermal research, 71(2), pp.109-127.	28	16	4.4
Rio Blanco	Rincon de la Vieja	Kempter, K.A., Benner, S.G. and Williams, S.N., 1996. Rincón de la Vieja volcano, Guanacaste province, Costa Rica: geology of the southwestern flank and hazards implications. Journal of volcanology and geothermal research, 71(2), pp.109-127.	12	24	4.4
Rio Blanco	Rincon de la Vieja	Kempter, K.A., Benner, S.G. and Williams, S.N., 1996. Rincón de la Vieja volcano, Guanacaste province, Costa Rica: geology of the southwestern flank and hazards implications. Journal of volcanology and geothermal research, 71(2), pp.109-127.	12	14	4.4
Rio Blanco	Rincon de la Vieja	Kempter, K.A., Benner, S.G. and Williams, S.N., 1996. Rincón de la Vieja volcano, Guanacaste province, Costa Rica: geology of the southwestern flank and hazards implications. Journal of volcanology and geothermal research, 71(2), pp.109-127.	14	17	4.4
Rio Blanco	Rincon de la Vieja	Kempter, K.A., Benner, S.G. and Williams, S.N., 1996. Rincón de la Vieja volcano, Guanacaste province, Costa Rica: geology of the southwestern flank and hazards implications. Journal of volcanology and geothermal research, 71(2), pp.109-127.	15	17	4.4
Rio Blanco	Rincon de la Vieja	Kempter, K.A., Benner, S.G. and Williams, S.N., 1996. Rincón de la Vieja volcano, Guanacaste province, Costa Rica: geology of the southwestern flank and hazards implications. Journal of volcanology and geothermal research, 71(2), pp.109-127.	15	18	4.4
Rio Blanco	Rincon de la Vieja	Kempter, K.A., Benner, S.G. and Williams, S.N., 1996. Rincón de la Vieja volcano, Guanacaste province, Costa Rica: geology of the southwestern flank and hazards implications. Journal of volcanology and geothermal research, 71(2), pp.109-127.	26	15	4.4
Rio Blanco	Rincon de la Vieja	Kempter, K.A., Benner, S.G. and Williams, S.N., 1996. Rincón de la Vieja volcano, Guanacaste province, Costa Rica: geology of the southwestern flank and hazards implications. Journal of volcanology and geothermal research, 71(2), pp.109-127.	28	18	4.4
Rio Blanco	Rincon de la Vieja	Kempter, K.A., Benner, S.G. and Williams, S.N., 1996. Rincón de la Vieja volcano, Guanacaste province, Costa Rica: geology of the southwestern flank and hazards implications. Journal of volcanology and geothermal research, 71(2), pp.109-127.	15	44	4.4
Rio Blanco	Rincon de la Vieja	Kempter, K.A., Benner, S.G. and Williams, S.N., 1996. Rincón de la Vieja volcano, Guanacaste province, Costa Rica: geology of the southwestern flank and hazards implications. Journal of volcanology and geothermal research, 71(2), pp.109-127.	15	38	4.4
Rio Blanco	Rincon de la Vieja	Kempter, K.A., Benner, S.G. and Williams, S.N., 1996. Rincón de la Vieja volcano, Guanacaste province, Costa Rica: geology of the southwestern flank and hazards implications. Journal of volcanology and geothermal research, 71(2), pp.109-127.	18	16	4.4
Rio Blanco	Rincon de la Vieja	Kempter, K.A., Benner, S.G. and Williams, S.N., 1996. Rincón de la Vieja volcano, Guanacaste province, Costa Rica: geology of the southwestern flank and hazards implications. Journal of volcanology and geothermal research, 71(2), pp.109-127.	19	25	4.4
Rio Blanco	Rincon de la Vieja	Kempter, K.A., Benner, S.G. and Williams, S.N., 1996. Rincón de la Vieja volcano, Guanacaste province, Costa Rica: geology of the southwestern flank and hazards implications. Journal of volcanology and geothermal research, 71(2), pp.109-127.	21	30	4.4
Rio Blanco	Rincon de la Vieja	Kempter, K.A., Benner, S.G. and Williams, S.N., 1996. Rincón de la Vieja volcano, Guanacaste province, Costa Rica: geology of the southwestern flank and hazards implications. Journal of volcanology and geothermal research, 71(2), pp.109-127.	22	30	4.4
Rio Blanco	Rincon de la Vieja	Kempter, K.A., Benner, S.G. and Williams, S.N., 1996. Rincón de la Vieja volcano, Guanacaste province, Costa Rica: geology of the southwestern flank and hazards implications. Journal of volcanology and geothermal research, 71(2), pp.109-127.	22	25	4.4
Rio Blanco	Rincon de la Vieja	Kempter, K.A., Benner, S.G. and Williams, S.N., 1996. Rincón de la Vieja volcano, Guanacaste province, Costa Rica: geology of the southwestern flank and hazards implications. Journal of volcanology and geothermal research, 71(2), pp.109-127.	25	30	4.4
Rio Blanco	Rincon de la Vieja	Kempter, K.A., Benner, S.G. and Williams, S.N., 1996. Rincón de la Vieja volcano, Guanacaste province, Costa Rica: geology of the southwestern flank and hazards implications. Journal of volcanology and geothermal research, 71(2), pp.109-127.	27	24	4.4
Keanakakoi	Kilauea	McPhie, J., Walker, G.P. and Christiansen, R.L., 1990. Phreatomagmatic and phreatic fall and surge deposits from explosions at Kilauea volcano, Hawaii, 1790 AD: Keanakakoi Ash Member. Bulletin of Volcanology, 52(5), pp.334-354.	3.5	165	4
Keanakakoi	Kilauea	McPhie, J., Walker, G.P. and Christiansen, R.L., 1990. Phreatomagmatic and phreatic fall and surge deposits from explosions at Kilauea volcano, Hawaii, 1790 AD: Keanakakoi Ash Member. Bulletin of Volcanology, 52(5), pp.334-354.	3.3	130	4
Keanakakoi	Kilauea	McPhie, J., Walker, G.P. and Christiansen, R.L., 1990. Phreatomagmatic and phreatic fall and surge deposits from explosions at Kilauea volcano, Hawaii, 1790 AD: Keanakakoi Ash Member. Bulletin of Volcanology, 52(5), pp.334-354.	3.5	150	4
Keanakakoi	Kilauea	McPhie, J., Walker, G.P. and Christiansen, R.L., 1990. Phreatomagmatic and phreatic fall and surge deposits from explosions at Kilauea volcano, Hawaii, 1790 AD: Keanakakoi Ash Member. Bulletin of Volcanology, 52(5), pp.334-354.	3.1	258	4
Keanakakoi	Kilauea	McPhie, J., Walker, G.P. and Christiansen, R.L., 1990. Phreatomagmatic and phreatic fall and surge deposits from explosions at Kilauea volcano, Hawaii, 1790 AD: Keanakakoi Ash Member. Bulletin of Volcanology, 52(5), pp.334-354.	1.8	913	4
Keanakakoi	Kilauea	McPhie, J., Walker, G.P. and Christiansen, R.L., 1990. Phreatomagmatic and phreatic fall and surge deposits from explosions at Kilauea volcano, Hawaii, 1790 AD: Keanakakoi Ash Member. Bulletin of Volcanology, 52(5), pp.334-354.	1.3	634	4
Keanakakoi	Kilauea	McPhie, J., Walker, G.P. and Christiansen, R.L., 1990. Phreatomagmatic and phreatic fall and surge deposits from explosions at Kilauea volcano, Hawaii, 1790 AD: Keanakakoi Ash Member. Bulletin of Volcanology, 52(5), pp.334-354.	1.3	615	4
Keanakakoi	Kilauea	McPhie, J., Walker, G.P. and Christiansen, R.L., 1990. Phreatomagmatic and phreatic fall and surge deposits from explosions at Kilauea volcano, Hawaii, 1790 AD: Keanakakoi Ash Member. Bulletin of Volcanology, 52(5), pp.334-354.	1.5	442	4
Keanakakoi	Kilauea	McPhie, J., Walker, G.P. and Christiansen, R.L., 1990. Phreatomagmatic and phreatic fall and surge deposits from explosions at Kilauea volcano, Hawaii, 1790 AD: Keanakakoi Ash Member. Bulletin of Volcanology, 52(5), pp.334-354.	1.7	100	4
Keanakakoi	Kilauea	McPhie, J., Walker, G.P. and Christiansen, R.L., 1990. Phreatomagmatic and phreatic fall and surge deposits from explosions at Kilauea volcano, Hawaii, 1790 AD: Keanakakoi Ash Member. Bulletin of Volcanology, 52(5), pp.334-354.	1.6	57	4
Keanakakoi	Kilauea	McPhie, J., Walker, G.P. and Christiansen, R.L., 1990. Phreatomagmatic and phreatic fall and surge deposits from explosions at Kilauea volcano, Hawaii, 1790 AD: Keanakakoi Ash Member. Bulletin of Volcanology, 52(5), pp.334-354.	2	50	4
Keanakakoi	Kilauea	McPhie, J., Walker, G.P. and Christiansen, R.L., 1990. Phreatomagmatic and phreatic fall and surge deposits from explosions at Kilauea volcano, Hawaii, 1790 AD: Keanakakoi Ash Member. Bulletin of Volcanology, 52(5), pp.334-354.	2.4	89	4
Keanakakoi	Kilauea	McPhie, J., Walker, G.P. and Christiansen, R.L., 1990. Phreatomagmatic and phreatic fall and surge deposits from explosions at Kilauea volcano, Hawaii, 1790 AD: Keanakakoi Ash Member. Bulletin of Volcanology, 52(5), pp.334-354.	2.9	79	4
Keanakakoi	Kilauea	McPhie, J., Walker, G.P. and Christiansen, R.L., 1990. Phreatomagmatic and phreatic fall and surge deposits from explosions at Kilauea volcano, Hawaii, 1790 AD: Keanakakoi Ash Member. Bulletin of Volcanology, 52(5), pp.334-354.	4.9	60	4
Keanakakoi	Kilauea	McPhie, J., Walker, G.P. and Christiansen, R.L., 1990. Phreatomagmatic and phreatic fall and surge deposits from explosions at Kilauea volcano, Hawaii, 1790 AD: Keanakakoi Ash Member. Bulletin of Volcanology, 52(5), pp.334-354.	4.6	100	4
Keanakakoi	Kilauea	McPhie, J., Walker, G.P. and Christiansen, R.L., 1990. Phreatomagmatic and phreatic fall and surge deposits from explosions at Kilauea volcano, Hawaii, 1790 AD: Keanakakoi Ash Member. Bulletin of Volcanology, 52(5), pp.334-354.	5.8	13	4
Keanakakoi	Kilauea	McPhie, J., Walker, G.P. and Christiansen, R.L., 1990. Phreatomagmatic and phreatic fall and surge deposits from explosions at Kilauea volcano, Hawaii, 1790 AD: Keanakakoi Ash Member. Bulletin of Volcanology, 52(5), pp.334-354.	5.7	16	4
Keanakakoi	Kilauea	McPhie, J., Walker, G.P. and Christiansen, R.L., 1990. Phreatomagmatic and phreatic fall and surge deposits from explosions at Kilauea volcano, Hawaii, 1790 AD: Keanakakoi Ash Member. Bulletin of Volcanology, 52(5), pp.334-354.	5.7	40	4
Keanakakoi	Kilauea	McPhie, J., Walker, G.P. and Christiansen, R.L., 1990. Phreatomagmatic and phreatic fall and surge deposits from explosions at Kilauea volcano, Hawaii, 1790 AD: Keanakakoi Ash Member. Bulletin of Volcanology, 52(5), pp.334-354.	5.9	30	4
Keanakakoi	Kilauea	McPhie, J., Walker, G.P. and Christiansen, R.L., 1990. Phreatomagmatic and phreatic fall and surge deposits from explosions at Kilauea volcano, Hawaii, 1790 AD: Keanakakoi Ash Member. Bulletin of Volcanology, 52(5), pp.334-354.	3.1	103	4
Keanakakoi	Kilauea	McPhie, J., Walker, G.P. and Christiansen, R.L., 1990. Phreatomagmatic and phreatic fall and surge deposits from explosions at Kilauea volcano, Hawaii, 1790 AD: Keanakakoi Ash Member. Bulletin of Volcanology, 52(5), pp.334-354.	3.4	74	4
Keanakakoi	Kilauea	McPhie, J., Walker, G.P. and Christiansen, R.L., 1990. Phreatomagmatic and phreatic fall and surge deposits from explosions at Kilauea volcano, Hawaii, 1790 AD: Keanakakoi Ash Member. Bulletin of Volcanology, 52(5), pp.334-354.	2.2	223	4
Keanakakoi	Kilauea	McPhie, J., Walker, G.P. and Christiansen, R.L., 1990. Phreatomagmatic and phreatic fall and surge deposits from explosions at Kilauea volcano, Hawaii, 1790 AD: Keanakakoi Ash Member. Bulletin of Volcanology, 52(5), pp.334-354.	3	40	4
Keanakakoi	Kilauea	McPhie, J., Walker, G.P. and Christiansen, R.L., 1990. Phreatomagmatic and phreatic fall and surge deposits from explosions at Kilauea volcano, Hawaii, 1790 AD: Keanakakoi Ash Member. Bulletin of Volcanology, 52(5), pp.334-354.	2.1	245	4
Keanakakoi	Kilauea	McPhie, J., Walker, G.P. and Christiansen, R.L., 1990. Phreatomagmatic and phreatic fall and surge deposits from explosions at Kilauea volcano, Hawaii, 1790 AD: Keanakakoi Ash Member. Bulletin of Volcanology, 52(5), pp.334-354.	2.5	192	4
Keanakakoi	Kilauea	McPhie, J., Walker, G.P. and Christiansen, R.L., 1990. Phreatomagmatic and phreatic fall and surge deposits from explosions at Kilauea volcano, Hawaii, 1790 AD: Keanakakoi Ash Member. Bulletin of Volcanology, 52(5), pp.334-354.	3	127	4
Keanakakoi	Kilauea	McPhie, J., Walker, G.P. and Christiansen, R.L., 1990. Phreatomagmatic and phreatic fall and surge deposits from explosions at Kilauea volcano, Hawaii, 1790 AD: Keanakakoi Ash Member. Bulletin of Volcanology, 52(5), pp.334-354.	3.8	61	4
Keanakakoi	Kilauea	McPhie, J., Walker, G.P. and Christiansen, R.L., 1990. Phreatomagmatic and phreatic fall and surge deposits from explosions at Kilauea volcano, Hawaii, 1790 AD: Keanakakoi Ash Member. Bulletin of Volcanology, 52(5), pp.334-354.	4	23	4
Keanakakoi	Kilauea	McPhie, J., Walker, G.P. and Christiansen, R.L., 1990. Phreatomagmatic and phreatic fall and surge deposits from explosions at Kilauea volcano, Hawaii, 1790 AD: Keanakakoi Ash Member. Bulletin of Volcanology, 52(5), pp.334-354.	2.6	30	4
Keanakakoi	Kilauea	McPhie, J., Walker, G.P. and Christiansen, R.L., 1990. Phreatomagmatic and phreatic fall and surge deposits from explosions at Kilauea volcano, Hawaii, 1790 AD: Keanakakoi Ash Member. Bulletin of Volcanology, 52(5), pp.334-354.	1.6	100	4
Keanakakoi	Kilauea	McPhie, J., Walker, G.P. and Christiansen, R.L., 1990. Phreatomagmatic and phreatic fall and surge deposits from explosions at Kilauea volcano, Hawaii, 1790 AD: Keanakakoi Ash Member. Bulletin of Volcanology, 52(5), pp.334-354.	2.2	20	4
Keanakakoi	Kilauea	McPhie, J., Walker, G.P. and Christiansen, R.L., 1990. Phreatomagmatic and phreatic fall and surge deposits from explosions at Kilauea volcano, Hawaii, 1790 AD: Keanakakoi Ash Member. Bulletin of Volcanology, 52(5), pp.334-354.	2.4	48	4
Keanakakoi	Kilauea	McPhie, J., Walker, G.P. and Christiansen, R.L., 1990. Phreatomagmatic and phreatic fall and surge deposits from explosions at Kilauea volcano, Hawaii, 1790 AD: Keanakakoi Ash Member. Bulletin of Volcanology, 52(5), pp.334-354.	2.5	27	4
Keanakakoi	Kilauea	McPhie, J., Walker, G.P. and Christiansen, R.L., 1990. Phreatomagmatic and phreatic fall and surge deposits from explosions at Kilauea volcano, Hawaii, 1790 AD: Keanakakoi Ash Member. Bulletin of Volcanology, 52(5), pp.334-354.	2.4	45	4
Keanakakoi	Kilauea	McPhie, J., Walker, G.P. and Christiansen, R.L., 1990. Phreatomagmatic and phreatic fall and surge deposits from explosions at Kilauea volcano, Hawaii, 1790 AD: Keanakakoi Ash Member. Bulletin of Volcanology, 52(5), pp.334-354.	2.9	37	4
Keanakakoi	Kilauea	McPhie, J., Walker, G.P. and Christiansen, R.L., 1990. Phreatomagmatic and phreatic fall and surge deposits from explosions at Kilauea volcano, Hawaii, 1790 AD: Keanakakoi Ash Member. Bulletin of Volcanology, 52(5), pp.334-354.	4.1	20	4
Keanakakoi	Kilauea	McPhie, J., Walker, G.P. and Christiansen, R.L., 1990. Phreatomagmatic and phreatic fall and surge deposits from explosions at Kilauea volcano, Hawaii, 1790 AD: Keanakakoi Ash Member. Bulletin of Volcanology, 52(5), pp.334-354.	4	23	4
Keanakakoi	Kilauea	McPhie, J., Walker, G.P. and Christiansen, R.L., 1990. Phreatomagmatic and phreatic fall and surge deposits from explosions at Kilauea volcano, Hawaii, 1790 AD: Keanakakoi Ash Member. Bulletin of Volcanology, 52(5), pp.334-354.	3	15	4
Keanakakoi	Kilauea	McPhie, J., Walker, G.P. and Christiansen, R.L., 1990. Phreatomagmatic and phreatic fall and surge deposits from explosions at Kilauea volcano, Hawaii, 1790 AD: Keanakakoi Ash Member. Bulletin of Volcanology, 52(5), pp.334-354.	3.6	12	4
Keanakakoi	Kilauea	McPhie, J., Walker, G.P. and Christiansen, R.L., 1990. Phreatomagmatic and phreatic fall and surge deposits from explosions at Kilauea volcano, Hawaii, 1790 AD: Keanakakoi Ash Member. Bulletin of Volcanology, 52(5), pp.334-354.	3.9	14	4
Keanakakoi	Kilauea	McPhie, J., Walker, G.P. and Christiansen, R.L., 1990. Phreatomagmatic and phreatic fall and surge deposits from explosions at Kilauea volcano, Hawaii, 1790 AD: Keanakakoi Ash Member. Bulletin of Volcanology, 52(5), pp.334-354.	10.5	38	4
Keanakakoi	Kilauea	McPhie, J., Walker, G.P. and Christiansen, R.L., 1990. Phreatomagmatic and phreatic fall and surge deposits from explosions at Kilauea volcano, Hawaii, 1790 AD: Keanakakoi Ash Member. Bulletin of Volcanology, 52(5), pp.334-354.	5.2	8	4
Keanakakoi	Kilauea	McPhie, J., Walker, G.P. and Christiansen, R.L., 1990. Phreatomagmatic and phreatic fall and surge deposits from explosions at Kilauea volcano, Hawaii, 1790 AD: Keanakakoi Ash Member. Bulletin of Volcanology, 52(5), pp.334-354.	5	7	4
Keanakakoi	Kilauea	McPhie, J., Walker, G.P. and Christiansen, R.L., 1990. Phreatomagmatic and phreatic fall and surge deposits from explosions at Kilauea volcano, Hawaii, 1790 AD: Keanakakoi Ash Member. Bulletin of Volcanology, 52(5), pp.334-354.	6.2	3	4
Keanakakoi	Kilauea	McPhie, J., Walker, G.P. and Christiansen, R.L., 1990. Phreatomagmatic and phreatic fall and surge deposits from explosions at Kilauea volcano, Hawaii, 1790 AD: Keanakakoi Ash Member. Bulletin of Volcanology, 52(5), pp.334-354.	7.5	1	4
Keanakakoi	Kilauea	McPhie, J., Walker, G.P. and Christiansen, R.L., 1990. Phreatomagmatic and phreatic fall and surge deposits from explosions at Kilauea volcano, Hawaii, 1790 AD: Keanakakoi Ash Member. Bulletin of Volcanology, 52(5), pp.334-354.	12	9	4
Keanakakoi	Kilauea	McPhie, J., Walker, G.P. and Christiansen, R.L., 1990. Phreatomagmatic and phreatic fall and surge deposits from explosions at Kilauea volcano, Hawaii, 1790 AD: Keanakakoi Ash Member. Bulletin of Volcanology, 52(5), pp.334-354.	7	13	4
Keanakakoi	Kilauea	McPhie, J., Walker, G.P. and Christiansen, R.L., 1990. Phreatomagmatic and phreatic fall and surge deposits from explosions at Kilauea volcano, Hawaii, 1790 AD: Keanakakoi Ash Member. Bulletin of Volcanology, 52(5), pp.334-354.	9.7	10	4
Keanakakoi	Kilauea	McPhie, J., Walker, G.P. and Christiansen, R.L., 1990. Phreatomagmatic and phreatic fall and surge deposits from explosions at Kilauea volcano, Hawaii, 1790 AD: Keanakakoi Ash Member. Bulletin of Volcanology, 52(5), pp.334-354.	9.2	18	4
Keanakakoi	Kilauea	McPhie, J., Walker, G.P. and Christiansen, R.L., 1990. Phreatomagmatic and phreatic fall and surge deposits from explosions at Kilauea volcano, Hawaii, 1790 AD: Keanakakoi Ash Member. Bulletin of Volcanology, 52(5), pp.334-354.	8.7	17	4
Keanakakoi	Kilauea	McPhie, J., Walker, G.P. and Christiansen, R.L., 1990. Phreatomagmatic and phreatic fall and surge deposits from explosions at Kilauea volcano, Hawaii, 1790 AD: Keanakakoi Ash Member. Bulletin of Volcanology, 52(5), pp.334-354.	8.2	19	4
Keanakakoi	Kilauea	McPhie, J., Walker, G.P. and Christiansen, R.L., 1990. Phreatomagmatic and phreatic fall and surge deposits from explosions at Kilauea volcano, Hawaii, 1790 AD: Keanakakoi Ash Member. Bulletin of Volcanology, 52(5), pp.334-354.	7.6	13	4
Keanakakoi	Kilauea	McPhie, J., Walker, G.P. and Christiansen, R.L., 1990. Phreatomagmatic and phreatic fall and surge deposits from explosions at Kilauea volcano, Hawaii, 1790 AD: Keanakakoi Ash Member. Bulletin of Volcanology, 52(5), pp.334-354.	4.9	60	4
Keanakakoi	Kilauea	McPhie, J., Walker, G.P. and Christiansen, R.L., 1990. Phreatomagmatic and phreatic fall and surge deposits from explosions at Kilauea volcano, Hawaii, 1790 AD: Keanakakoi Ash Member. Bulletin of Volcanology, 52(5), pp.334-354.	3.4	74	4
Keanakakoi	Kilauea	McPhie, J., Walker, G.P. and Christiansen, R.L., 1990. Phreatomagmatic and phreatic fall and surge deposits from explosions at Kilauea volcano, Hawaii, 1790 AD: Keanakakoi Ash Member. Bulletin of Volcanology, 52(5), pp.334-354.	3.3	20	4
Keanakakoi	Kilauea	McPhie, J., Walker, G.P. and Christiansen, R.L., 1990. Phreatomagmatic and phreatic fall and surge deposits from explosions at Kilauea volcano, Hawaii, 1790 AD: Keanakakoi Ash Member. Bulletin of Volcanology, 52(5), pp.334-354.	3.5	29	4
Keanakakoi	Kilauea	McPhie, J., Walker, G.P. and Christiansen, R.L., 1990. Phreatomagmatic and phreatic fall and surge deposits from explosions at Kilauea volcano, Hawaii, 1790 AD: Keanakakoi Ash Member. Bulletin of Volcanology, 52(5), pp.334-354.	3.9	16	4
Keanakakoi	Kilauea	McPhie, J., Walker, G.P. and Christiansen, R.L., 1990. Phreatomagmatic and phreatic fall and surge deposits from explosions at Kilauea volcano, Hawaii, 1790 AD: Keanakakoi Ash Member. Bulletin of Volcanology, 52(5), pp.334-354.	5	11	4
Keanakakoi	Kilauea	McPhie, J., Walker, G.P. and Christiansen, R.L., 1990. Phreatomagmatic and phreatic fall and surge deposits from explosions at Kilauea volcano, Hawaii, 1790 AD: Keanakakoi Ash Member. Bulletin of Volcanology, 52(5), pp.334-354.	4.4	35	4
Keanakakoi	Kilauea	McPhie, J., Walker, G.P. and Christiansen, R.L., 1990. Phreatomagmatic and phreatic fall and surge deposits from explosions at Kilauea volcano, Hawaii, 1790 AD: Keanakakoi Ash Member. Bulletin of Volcanology, 52(5), pp.334-354.	5.4	45	4
Keanakakoi	Kilauea	McPhie, J., Walker, G.P. and Christiansen, R.L., 1990. Phreatomagmatic and phreatic fall and surge deposits from explosions at Kilauea volcano, Hawaii, 1790 AD: Keanakakoi Ash Member. Bulletin of Volcanology, 52(5), pp.334-354.	5	12	4
Keanakakoi	Kilauea	McPhie, J., Walker, G.P. and Christiansen, R.L., 1990. Phreatomagmatic and phreatic fall and surge deposits from explosions at Kilauea volcano, Hawaii, 1790 AD: Keanakakoi Ash Member. Bulletin of Volcanology, 52(5), pp.334-354.	6	15	4
Keanakakoi	Kilauea	McPhie, J., Walker, G.P. and Christiansen, R.L., 1990. Phreatomagmatic and phreatic fall and surge deposits from explosions at Kilauea volcano, Hawaii, 1790 AD: Keanakakoi Ash Member. Bulletin of Volcanology, 52(5), pp.334-354.	6.5	25	4
Keanakakoi	Kilauea	McPhie, J., Walker, G.P. and Christiansen, R.L., 1990. Phreatomagmatic and phreatic fall and surge deposits from explosions at Kilauea volcano, Hawaii, 1790 AD: Keanakakoi Ash Member. Bulletin of Volcanology, 52(5), pp.334-354.	6.9	27	4
Uwekahuna	Kilauea	Dzurisin, D., Lockwood, J.P., Casadevall, T.J. and Rubin, M., 1995. The Uwekahuna Ash Member of the Puna Basalt: product of violent phreatomagmatic eruptions at Kilauea volcano, Hawaii, between 2800 and 2100 14 C years ago. Journal of Volcanology and Geothermal Research,66(1), pp.163-184.	1	520	4.2
Uwekahuna	Kilauea	Dzurisin, D., Lockwood, J.P., Casadevall, T.J. and Rubin, M., 1995. The Uwekahuna Ash Member of the Puna Basalt: product of violent phreatomagmatic eruptions at Kilauea volcano, Hawaii, between 2800 and 2100 14 C years ago. Journal of Volcanology and Geothermal Research,66(1), pp.163-184.	1.7	150	4.2
Uwekahuna	Kilauea	Dzurisin, D., Lockwood, J.P., Casadevall, T.J. and Rubin, M., 1995. The Uwekahuna Ash Member of the Puna Basalt: product of violent phreatomagmatic eruptions at Kilauea volcano, Hawaii, between 2800 and 2100 14 C years ago. Journal of Volcanology and Geothermal Research,66(1), pp.163-184.	2.4	170	4.2
Uwekahuna	Kilauea	Dzurisin, D., Lockwood, J.P., Casadevall, T.J. and Rubin, M., 1995. The Uwekahuna Ash Member of the Puna Basalt: product of violent phreatomagmatic eruptions at Kilauea volcano, Hawaii, between 2800 and 2100 14 C years ago. Journal of Volcanology and Geothermal Research,66(1), pp.163-184.	2.9	140	4.2
Uwekahuna	Kilauea	Dzurisin, D., Lockwood, J.P., Casadevall, T.J. and Rubin, M., 1995. The Uwekahuna Ash Member of the Puna Basalt: product of violent phreatomagmatic eruptions at Kilauea volcano, Hawaii, between 2800 and 2100 14 C years ago. Journal of Volcanology and Geothermal Research,66(1), pp.163-184.	3	70	4.2
Uwekahuna	Kilauea	Dzurisin, D., Lockwood, J.P., Casadevall, T.J. and Rubin, M., 1995. The Uwekahuna Ash Member of the Puna Basalt: product of violent phreatomagmatic eruptions at Kilauea volcano, Hawaii, between 2800 and 2100 14 C years ago. Journal of Volcanology and Geothermal Research,66(1), pp.163-184.	1.7	250	4.2
Uwekahuna	Kilauea	Dzurisin, D., Lockwood, J.P., Casadevall, T.J. and Rubin, M., 1995. The Uwekahuna Ash Member of the Puna Basalt: product of violent phreatomagmatic eruptions at Kilauea volcano, Hawaii, between 2800 and 2100 14 C years ago. Journal of Volcanology and Geothermal Research,66(1), pp.163-184.	4	60	4.2
Uwekahuna	Kilauea	Dzurisin, D., Lockwood, J.P., Casadevall, T.J. and Rubin, M., 1995. The Uwekahuna Ash Member of the Puna Basalt: product of violent phreatomagmatic eruptions at Kilauea volcano, Hawaii, between 2800 and 2100 14 C years ago. Journal of Volcanology and Geothermal Research,66(1), pp.163-184.	5.3	105	4.2
Uwekahuna	Kilauea	Dzurisin, D., Lockwood, J.P., Casadevall, T.J. and Rubin, M., 1995. The Uwekahuna Ash Member of the Puna Basalt: product of violent phreatomagmatic eruptions at Kilauea volcano, Hawaii, between 2800 and 2100 14 C years ago. Journal of Volcanology and Geothermal Research,66(1), pp.163-184.	4.8	70	4.2
Uwekahuna	Kilauea	Dzurisin, D., Lockwood, J.P., Casadevall, T.J. and Rubin, M., 1995. The Uwekahuna Ash Member of the Puna Basalt: product of violent phreatomagmatic eruptions at Kilauea volcano, Hawaii, between 2800 and 2100 14 C years ago. Journal of Volcanology and Geothermal Research,66(1), pp.163-184.	6.5	66	4.2
Uwekahuna	Kilauea	Dzurisin, D., Lockwood, J.P., Casadevall, T.J. and Rubin, M., 1995. The Uwekahuna Ash Member of the Puna Basalt: product of violent phreatomagmatic eruptions at Kilauea volcano, Hawaii, between 2800 and 2100 14 C years ago. Journal of Volcanology and Geothermal Research,66(1), pp.163-184.	6.6	40	4.2
Uwekahuna	Kilauea	Dzurisin, D., Lockwood, J.P., Casadevall, T.J. and Rubin, M., 1995. The Uwekahuna Ash Member of the Puna Basalt: product of violent phreatomagmatic eruptions at Kilauea volcano, Hawaii, between 2800 and 2100 14 C years ago. Journal of Volcanology and Geothermal Research,66(1), pp.163-184.	6.2	73	4.2
Uwekahuna	Kilauea	Dzurisin, D., Lockwood, J.P., Casadevall, T.J. and Rubin, M., 1995. The Uwekahuna Ash Member of the Puna Basalt: product of violent phreatomagmatic eruptions at Kilauea volcano, Hawaii, between 2800 and 2100 14 C years ago. Journal of Volcanology and Geothermal Research,66(1), pp.163-184.	6.6	70	4.2
Uwekahuna	Kilauea	Dzurisin, D., Lockwood, J.P., Casadevall, T.J. and Rubin, M., 1995. The Uwekahuna Ash Member of the Puna Basalt: product of violent phreatomagmatic eruptions at Kilauea volcano, Hawaii, between 2800 and 2100 14 C years ago. Journal of Volcanology and Geothermal Research,66(1), pp.163-184.	6	49	4.2
Uwekahuna	Kilauea	Dzurisin, D., Lockwood, J.P., Casadevall, T.J. and Rubin, M., 1995. The Uwekahuna Ash Member of the Puna Basalt: product of violent phreatomagmatic eruptions at Kilauea volcano, Hawaii, between 2800 and 2100 14 C years ago. Journal of Volcanology and Geothermal Research,66(1), pp.163-184.	6.8	70	4.2
Uwekahuna	Kilauea	Dzurisin, D., Lockwood, J.P., Casadevall, T.J. and Rubin, M., 1995. The Uwekahuna Ash Member of the Puna Basalt: product of violent phreatomagmatic eruptions at Kilauea volcano, Hawaii, between 2800 and 2100 14 C years ago. Journal of Volcanology and Geothermal Research,66(1), pp.163-184.	5.4	90	4.2
Uwekahuna	Kilauea	Dzurisin, D., Lockwood, J.P., Casadevall, T.J. and Rubin, M., 1995. The Uwekahuna Ash Member of the Puna Basalt: product of violent phreatomagmatic eruptions at Kilauea volcano, Hawaii, between 2800 and 2100 14 C years ago. Journal of Volcanology and Geothermal Research,66(1), pp.163-184.	6.8	30	4.2
Uwekahuna	Kilauea	Dzurisin, D., Lockwood, J.P., Casadevall, T.J. and Rubin, M., 1995. The Uwekahuna Ash Member of the Puna Basalt: product of violent phreatomagmatic eruptions at Kilauea volcano, Hawaii, between 2800 and 2100 14 C years ago. Journal of Volcanology and Geothermal Research,66(1), pp.163-184.	4.8	57	4.2
Uwekahuna	Kilauea	Dzurisin, D., Lockwood, J.P., Casadevall, T.J. and Rubin, M., 1995. The Uwekahuna Ash Member of the Puna Basalt: product of violent phreatomagmatic eruptions at Kilauea volcano, Hawaii, between 2800 and 2100 14 C years ago. Journal of Volcanology and Geothermal Research,66(1), pp.163-184.	6.8	65	4.2
Uwekahuna	Kilauea	Dzurisin, D., Lockwood, J.P., Casadevall, T.J. and Rubin, M., 1995. The Uwekahuna Ash Member of the Puna Basalt: product of violent phreatomagmatic eruptions at Kilauea volcano, Hawaii, between 2800 and 2100 14 C years ago. Journal of Volcanology and Geothermal Research,66(1), pp.163-184.	6.3	44	4.2
Uwekahuna	Kilauea	Dzurisin, D., Lockwood, J.P., Casadevall, T.J. and Rubin, M., 1995. The Uwekahuna Ash Member of the Puna Basalt: product of violent phreatomagmatic eruptions at Kilauea volcano, Hawaii, between 2800 and 2100 14 C years ago. Journal of Volcanology and Geothermal Research,66(1), pp.163-184.	5.6	70	4.2
Uwekahuna	Kilauea	Dzurisin, D., Lockwood, J.P., Casadevall, T.J. and Rubin, M., 1995. The Uwekahuna Ash Member of the Puna Basalt: product of violent phreatomagmatic eruptions at Kilauea volcano, Hawaii, between 2800 and 2100 14 C years ago. Journal of Volcanology and Geothermal Research,66(1), pp.163-184.	6.9	80	4.2
Uwekahuna	Kilauea	Dzurisin, D., Lockwood, J.P., Casadevall, T.J. and Rubin, M., 1995. The Uwekahuna Ash Member of the Puna Basalt: product of violent phreatomagmatic eruptions at Kilauea volcano, Hawaii, between 2800 and 2100 14 C years ago. Journal of Volcanology and Geothermal Research,66(1), pp.163-184.	7.2	50	4.2
Uwekahuna	Kilauea	Dzurisin, D., Lockwood, J.P., Casadevall, T.J. and Rubin, M., 1995. The Uwekahuna Ash Member of the Puna Basalt: product of violent phreatomagmatic eruptions at Kilauea volcano, Hawaii, between 2800 and 2100 14 C years ago. Journal of Volcanology and Geothermal Research,66(1), pp.163-184.	7.4	44	4.2
Uwekahuna	Kilauea	Dzurisin, D., Lockwood, J.P., Casadevall, T.J. and Rubin, M., 1995. The Uwekahuna Ash Member of the Puna Basalt: product of violent phreatomagmatic eruptions at Kilauea volcano, Hawaii, between 2800 and 2100 14 C years ago. Journal of Volcanology and Geothermal Research,66(1), pp.163-184.	7.5	44	4.2
Uwekahuna	Kilauea	Dzurisin, D., Lockwood, J.P., Casadevall, T.J. and Rubin, M., 1995. The Uwekahuna Ash Member of the Puna Basalt: product of violent phreatomagmatic eruptions at Kilauea volcano, Hawaii, between 2800 and 2100 14 C years ago. Journal of Volcanology and Geothermal Research,66(1), pp.163-184.	6.5	45	4.2
Uwekahuna	Kilauea	Dzurisin, D., Lockwood, J.P., Casadevall, T.J. and Rubin, M., 1995. The Uwekahuna Ash Member of the Puna Basalt: product of violent phreatomagmatic eruptions at Kilauea volcano, Hawaii, between 2800 and 2100 14 C years ago. Journal of Volcanology and Geothermal Research,66(1), pp.163-184.	6	54	4.2
Uwekahuna	Kilauea	Dzurisin, D., Lockwood, J.P., Casadevall, T.J. and Rubin, M., 1995. The Uwekahuna Ash Member of the Puna Basalt: product of violent phreatomagmatic eruptions at Kilauea volcano, Hawaii, between 2800 and 2100 14 C years ago. Journal of Volcanology and Geothermal Research,66(1), pp.163-184.	5.4	60	4.2
Uwekahuna	Kilauea	Dzurisin, D., Lockwood, J.P., Casadevall, T.J. and Rubin, M., 1995. The Uwekahuna Ash Member of the Puna Basalt: product of violent phreatomagmatic eruptions at Kilauea volcano, Hawaii, between 2800 and 2100 14 C years ago. Journal of Volcanology and Geothermal Research,66(1), pp.163-184.	6.8	40	4.2
Uwekahuna	Kilauea	Dzurisin, D., Lockwood, J.P., Casadevall, T.J. and Rubin, M., 1995. The Uwekahuna Ash Member of the Puna Basalt: product of violent phreatomagmatic eruptions at Kilauea volcano, Hawaii, between 2800 and 2100 14 C years ago. Journal of Volcanology and Geothermal Research,66(1), pp.163-184.	6.1	50	4.2
Uwekahuna	Kilauea	Dzurisin, D., Lockwood, J.P., Casadevall, T.J. and Rubin, M., 1995. The Uwekahuna Ash Member of the Puna Basalt: product of violent phreatomagmatic eruptions at Kilauea volcano, Hawaii, between 2800 and 2100 14 C years ago. Journal of Volcanology and Geothermal Research,66(1), pp.163-184.	6.9	58	4.2
Uwekahuna	Kilauea	Dzurisin, D., Lockwood, J.P., Casadevall, T.J. and Rubin, M., 1995. The Uwekahuna Ash Member of the Puna Basalt: product of violent phreatomagmatic eruptions at Kilauea volcano, Hawaii, between 2800 and 2100 14 C years ago. Journal of Volcanology and Geothermal Research,66(1), pp.163-184.	5.4	65	4.2
Uwekahuna	Kilauea	Dzurisin, D., Lockwood, J.P., Casadevall, T.J. and Rubin, M., 1995. The Uwekahuna Ash Member of the Puna Basalt: product of violent phreatomagmatic eruptions at Kilauea volcano, Hawaii, between 2800 and 2100 14 C years ago. Journal of Volcanology and Geothermal Research,66(1), pp.163-184.	6	54	4.2
Uwekahuna	Kilauea	Dzurisin, D., Lockwood, J.P., Casadevall, T.J. and Rubin, M., 1995. The Uwekahuna Ash Member of the Puna Basalt: product of violent phreatomagmatic eruptions at Kilauea volcano, Hawaii, between 2800 and 2100 14 C years ago. Journal of Volcanology and Geothermal Research,66(1), pp.163-184.	6.7	70	4.2
Uwekahuna	Kilauea	Dzurisin, D., Lockwood, J.P., Casadevall, T.J. and Rubin, M., 1995. The Uwekahuna Ash Member of the Puna Basalt: product of violent phreatomagmatic eruptions at Kilauea volcano, Hawaii, between 2800 and 2100 14 C years ago. Journal of Volcanology and Geothermal Research,66(1), pp.163-184.	7	64	4.2
Uwekahuna	Kilauea	Dzurisin, D., Lockwood, J.P., Casadevall, T.J. and Rubin, M., 1995. The Uwekahuna Ash Member of the Puna Basalt: product of violent phreatomagmatic eruptions at Kilauea volcano, Hawaii, between 2800 and 2100 14 C years ago. Journal of Volcanology and Geothermal Research,66(1), pp.163-184.	7	42	4.2
Uwekahuna	Kilauea	Dzurisin, D., Lockwood, J.P., Casadevall, T.J. and Rubin, M., 1995. The Uwekahuna Ash Member of the Puna Basalt: product of violent phreatomagmatic eruptions at Kilauea volcano, Hawaii, between 2800 and 2100 14 C years ago. Journal of Volcanology and Geothermal Research,66(1), pp.163-184.	7	55	4.2
Uwekahuna	Kilauea	Dzurisin, D., Lockwood, J.P., Casadevall, T.J. and Rubin, M., 1995. The Uwekahuna Ash Member of the Puna Basalt: product of violent phreatomagmatic eruptions at Kilauea volcano, Hawaii, between 2800 and 2100 14 C years ago. Journal of Volcanology and Geothermal Research,66(1), pp.163-184.	7	58	4.2
Uwekahuna	Kilauea	Dzurisin, D., Lockwood, J.P., Casadevall, T.J. and Rubin, M., 1995. The Uwekahuna Ash Member of the Puna Basalt: product of violent phreatomagmatic eruptions at Kilauea volcano, Hawaii, between 2800 and 2100 14 C years ago. Journal of Volcanology and Geothermal Research,66(1), pp.163-184.	8	25	4.2
Uwekahuna	Kilauea	Dzurisin, D., Lockwood, J.P., Casadevall, T.J. and Rubin, M., 1995. The Uwekahuna Ash Member of the Puna Basalt: product of violent phreatomagmatic eruptions at Kilauea volcano, Hawaii, between 2800 and 2100 14 C years ago. Journal of Volcanology and Geothermal Research,66(1), pp.163-184.	6.8	34	4.2
Uwekahuna	Kilauea	Dzurisin, D., Lockwood, J.P., Casadevall, T.J. and Rubin, M., 1995. The Uwekahuna Ash Member of the Puna Basalt: product of violent phreatomagmatic eruptions at Kilauea volcano, Hawaii, between 2800 and 2100 14 C years ago. Journal of Volcanology and Geothermal Research,66(1), pp.163-184.	10.7	10	4.2
Uwekahuna	Kilauea	Dzurisin, D., Lockwood, J.P., Casadevall, T.J. and Rubin, M., 1995. The Uwekahuna Ash Member of the Puna Basalt: product of violent phreatomagmatic eruptions at Kilauea volcano, Hawaii, between 2800 and 2100 14 C years ago. Journal of Volcanology and Geothermal Research,66(1), pp.163-184.	10.7	13	4.2
Uwekahuna	Kilauea	Dzurisin, D., Lockwood, J.P., Casadevall, T.J. and Rubin, M., 1995. The Uwekahuna Ash Member of the Puna Basalt: product of violent phreatomagmatic eruptions at Kilauea volcano, Hawaii, between 2800 and 2100 14 C years ago. Journal of Volcanology and Geothermal Research,66(1), pp.163-184.	9.6	13	4.2
Uwekahuna	Kilauea	Dzurisin, D., Lockwood, J.P., Casadevall, T.J. and Rubin, M., 1995. The Uwekahuna Ash Member of the Puna Basalt: product of violent phreatomagmatic eruptions at Kilauea volcano, Hawaii, between 2800 and 2100 14 C years ago. Journal of Volcanology and Geothermal Research,66(1), pp.163-184.	9.4	14	4.2
Uwekahuna	Kilauea	Dzurisin, D., Lockwood, J.P., Casadevall, T.J. and Rubin, M., 1995. The Uwekahuna Ash Member of the Puna Basalt: product of violent phreatomagmatic eruptions at Kilauea volcano, Hawaii, between 2800 and 2100 14 C years ago. Journal of Volcanology and Geothermal Research,66(1), pp.163-184.	10.3	10	4.2
Uwekahuna	Kilauea	Dzurisin, D., Lockwood, J.P., Casadevall, T.J. and Rubin, M., 1995. The Uwekahuna Ash Member of the Puna Basalt: product of violent phreatomagmatic eruptions at Kilauea volcano, Hawaii, between 2800 and 2100 14 C years ago. Journal of Volcanology and Geothermal Research,66(1), pp.163-184.	11	8	4.2
Uwekahuna	Kilauea	Dzurisin, D., Lockwood, J.P., Casadevall, T.J. and Rubin, M., 1995. The Uwekahuna Ash Member of the Puna Basalt: product of violent phreatomagmatic eruptions at Kilauea volcano, Hawaii, between 2800 and 2100 14 C years ago. Journal of Volcanology and Geothermal Research,66(1), pp.163-184.	11.9	10	4.2
Uwekahuna	Kilauea	Dzurisin, D., Lockwood, J.P., Casadevall, T.J. and Rubin, M., 1995. The Uwekahuna Ash Member of the Puna Basalt: product of violent phreatomagmatic eruptions at Kilauea volcano, Hawaii, between 2800 and 2100 14 C years ago. Journal of Volcanology and Geothermal Research,66(1), pp.163-184.	7.8	37	4.2
Uwekahuna	Kilauea	Dzurisin, D., Lockwood, J.P., Casadevall, T.J. and Rubin, M., 1995. The Uwekahuna Ash Member of the Puna Basalt: product of violent phreatomagmatic eruptions at Kilauea volcano, Hawaii, between 2800 and 2100 14 C years ago. Journal of Volcanology and Geothermal Research,66(1), pp.163-184.	7.7	24	4.2
Uwekahuna	Kilauea	Dzurisin, D., Lockwood, J.P., Casadevall, T.J. and Rubin, M., 1995. The Uwekahuna Ash Member of the Puna Basalt: product of violent phreatomagmatic eruptions at Kilauea volcano, Hawaii, between 2800 and 2100 14 C years ago. Journal of Volcanology and Geothermal Research,66(1), pp.163-184.	7.4	31	4.2
Uwekahuna	Kilauea	Dzurisin, D., Lockwood, J.P., Casadevall, T.J. and Rubin, M., 1995. The Uwekahuna Ash Member of the Puna Basalt: product of violent phreatomagmatic eruptions at Kilauea volcano, Hawaii, between 2800 and 2100 14 C years ago. Journal of Volcanology and Geothermal Research,66(1), pp.163-184.	7.3	36	4.2
Uwekahuna	Kilauea	Dzurisin, D., Lockwood, J.P., Casadevall, T.J. and Rubin, M., 1995. The Uwekahuna Ash Member of the Puna Basalt: product of violent phreatomagmatic eruptions at Kilauea volcano, Hawaii, between 2800 and 2100 14 C years ago. Journal of Volcanology and Geothermal Research,66(1), pp.163-184.	7.6	31	4.2
Uwekahuna	Kilauea	Dzurisin, D., Lockwood, J.P., Casadevall, T.J. and Rubin, M., 1995. The Uwekahuna Ash Member of the Puna Basalt: product of violent phreatomagmatic eruptions at Kilauea volcano, Hawaii, between 2800 and 2100 14 C years ago. Journal of Volcanology and Geothermal Research,66(1), pp.163-184.	8.4	40	4.2
Uwekahuna	Kilauea	Dzurisin, D., Lockwood, J.P., Casadevall, T.J. and Rubin, M., 1995. The Uwekahuna Ash Member of the Puna Basalt: product of violent phreatomagmatic eruptions at Kilauea volcano, Hawaii, between 2800 and 2100 14 C years ago. Journal of Volcanology and Geothermal Research,66(1), pp.163-184.	8.4	40	4.2
Uwekahuna	Kilauea	Dzurisin, D., Lockwood, J.P., Casadevall, T.J. and Rubin, M., 1995. The Uwekahuna Ash Member of the Puna Basalt: product of violent phreatomagmatic eruptions at Kilauea volcano, Hawaii, between 2800 and 2100 14 C years ago. Journal of Volcanology and Geothermal Research,66(1), pp.163-184.	7.9	35	4.2
Uwekahuna	Kilauea	Dzurisin, D., Lockwood, J.P., Casadevall, T.J. and Rubin, M., 1995. The Uwekahuna Ash Member of the Puna Basalt: product of violent phreatomagmatic eruptions at Kilauea volcano, Hawaii, between 2800 and 2100 14 C years ago. Journal of Volcanology and Geothermal Research,66(1), pp.163-184.	8.6	15	4.2
Uwekahuna	Kilauea	Dzurisin, D., Lockwood, J.P., Casadevall, T.J. and Rubin, M., 1995. The Uwekahuna Ash Member of the Puna Basalt: product of violent phreatomagmatic eruptions at Kilauea volcano, Hawaii, between 2800 and 2100 14 C years ago. Journal of Volcanology and Geothermal Research,66(1), pp.163-184.	8.8	45	4.2
Uwekahuna	Kilauea	Dzurisin, D., Lockwood, J.P., Casadevall, T.J. and Rubin, M., 1995. The Uwekahuna Ash Member of the Puna Basalt: product of violent phreatomagmatic eruptions at Kilauea volcano, Hawaii, between 2800 and 2100 14 C years ago. Journal of Volcanology and Geothermal Research,66(1), pp.163-184.	8.1	28	4.2
Uwekahuna	Kilauea	Dzurisin, D., Lockwood, J.P., Casadevall, T.J. and Rubin, M., 1995. The Uwekahuna Ash Member of the Puna Basalt: product of violent phreatomagmatic eruptions at Kilauea volcano, Hawaii, between 2800 and 2100 14 C years ago. Journal of Volcanology and Geothermal Research,66(1), pp.163-184.	7.6	38	4.2
Uwekahuna	Kilauea	Dzurisin, D., Lockwood, J.P., Casadevall, T.J. and Rubin, M., 1995. The Uwekahuna Ash Member of the Puna Basalt: product of violent phreatomagmatic eruptions at Kilauea volcano, Hawaii, between 2800 and 2100 14 C years ago. Journal of Volcanology and Geothermal Research,66(1), pp.163-184.	8.5	49	4.2
Uwekahuna	Kilauea	Dzurisin, D., Lockwood, J.P., Casadevall, T.J. and Rubin, M., 1995. The Uwekahuna Ash Member of the Puna Basalt: product of violent phreatomagmatic eruptions at Kilauea volcano, Hawaii, between 2800 and 2100 14 C years ago. Journal of Volcanology and Geothermal Research,66(1), pp.163-184.	9	27	4.2
Uwekahuna	Kilauea	Dzurisin, D., Lockwood, J.P., Casadevall, T.J. and Rubin, M., 1995. The Uwekahuna Ash Member of the Puna Basalt: product of violent phreatomagmatic eruptions at Kilauea volcano, Hawaii, between 2800 and 2100 14 C years ago. Journal of Volcanology and Geothermal Research,66(1), pp.163-184.	7.5	30	4.2
Uwekahuna	Kilauea	Dzurisin, D., Lockwood, J.P., Casadevall, T.J. and Rubin, M., 1995. The Uwekahuna Ash Member of the Puna Basalt: product of violent phreatomagmatic eruptions at Kilauea volcano, Hawaii, between 2800 and 2100 14 C years ago. Journal of Volcanology and Geothermal Research,66(1), pp.163-184.	7.8	35	4.2
Uwekahuna	Kilauea	Dzurisin, D., Lockwood, J.P., Casadevall, T.J. and Rubin, M., 1995. The Uwekahuna Ash Member of the Puna Basalt: product of violent phreatomagmatic eruptions at Kilauea volcano, Hawaii, between 2800 and 2100 14 C years ago. Journal of Volcanology and Geothermal Research,66(1), pp.163-184.	8.5	35	4.2
Uwekahuna	Kilauea	Dzurisin, D., Lockwood, J.P., Casadevall, T.J. and Rubin, M., 1995. The Uwekahuna Ash Member of the Puna Basalt: product of violent phreatomagmatic eruptions at Kilauea volcano, Hawaii, between 2800 and 2100 14 C years ago. Journal of Volcanology and Geothermal Research,66(1), pp.163-184.	8.9	40	4.2
Uwekahuna	Kilauea	Dzurisin, D., Lockwood, J.P., Casadevall, T.J. and Rubin, M., 1995. The Uwekahuna Ash Member of the Puna Basalt: product of violent phreatomagmatic eruptions at Kilauea volcano, Hawaii, between 2800 and 2100 14 C years ago. Journal of Volcanology and Geothermal Research,66(1), pp.163-184.	9.7	31	4.2
Uwekahuna	Kilauea	Dzurisin, D., Lockwood, J.P., Casadevall, T.J. and Rubin, M., 1995. The Uwekahuna Ash Member of the Puna Basalt: product of violent phreatomagmatic eruptions at Kilauea volcano, Hawaii, between 2800 and 2100 14 C years ago. Journal of Volcanology and Geothermal Research,66(1), pp.163-184.	7.8	43	4.2
Uwekahuna	Kilauea	Dzurisin, D., Lockwood, J.P., Casadevall, T.J. and Rubin, M., 1995. The Uwekahuna Ash Member of the Puna Basalt: product of violent phreatomagmatic eruptions at Kilauea volcano, Hawaii, between 2800 and 2100 14 C years ago. Journal of Volcanology and Geothermal Research,66(1), pp.163-184.	8	54	4.2
Uwekahuna	Kilauea	Dzurisin, D., Lockwood, J.P., Casadevall, T.J. and Rubin, M., 1995. The Uwekahuna Ash Member of the Puna Basalt: product of violent phreatomagmatic eruptions at Kilauea volcano, Hawaii, between 2800 and 2100 14 C years ago. Journal of Volcanology and Geothermal Research,66(1), pp.163-184.	9	54	4.2
Uwekahuna	Kilauea	Dzurisin, D., Lockwood, J.P., Casadevall, T.J. and Rubin, M., 1995. The Uwekahuna Ash Member of the Puna Basalt: product of violent phreatomagmatic eruptions at Kilauea volcano, Hawaii, between 2800 and 2100 14 C years ago. Journal of Volcanology and Geothermal Research,66(1), pp.163-184.	9.9	38	4.2
Uwekahuna	Kilauea	Dzurisin, D., Lockwood, J.P., Casadevall, T.J. and Rubin, M., 1995. The Uwekahuna Ash Member of the Puna Basalt: product of violent phreatomagmatic eruptions at Kilauea volcano, Hawaii, between 2800 and 2100 14 C years ago. Journal of Volcanology and Geothermal Research,66(1), pp.163-184.	10.4	30	4.2
Uwekahuna	Kilauea	Dzurisin, D., Lockwood, J.P., Casadevall, T.J. and Rubin, M., 1995. The Uwekahuna Ash Member of the Puna Basalt: product of violent phreatomagmatic eruptions at Kilauea volcano, Hawaii, between 2800 and 2100 14 C years ago. Journal of Volcanology and Geothermal Research,66(1), pp.163-184.	10.5	24	4.2
Uwekahuna	Kilauea	Dzurisin, D., Lockwood, J.P., Casadevall, T.J. and Rubin, M., 1995. The Uwekahuna Ash Member of the Puna Basalt: product of violent phreatomagmatic eruptions at Kilauea volcano, Hawaii, between 2800 and 2100 14 C years ago. Journal of Volcanology and Geothermal Research,66(1), pp.163-184.	10.9	34	4.2
Uwekahuna	Kilauea	Dzurisin, D., Lockwood, J.P., Casadevall, T.J. and Rubin, M., 1995. The Uwekahuna Ash Member of the Puna Basalt: product of violent phreatomagmatic eruptions at Kilauea volcano, Hawaii, between 2800 and 2100 14 C years ago. Journal of Volcanology and Geothermal Research,66(1), pp.163-184.	10.1	34	4.2
Uwekahuna	Kilauea	Dzurisin, D., Lockwood, J.P., Casadevall, T.J. and Rubin, M., 1995. The Uwekahuna Ash Member of the Puna Basalt: product of violent phreatomagmatic eruptions at Kilauea volcano, Hawaii, between 2800 and 2100 14 C years ago. Journal of Volcanology and Geothermal Research,66(1), pp.163-184.	10	51	4.2
Uwekahuna	Kilauea	Dzurisin, D., Lockwood, J.P., Casadevall, T.J. and Rubin, M., 1995. The Uwekahuna Ash Member of the Puna Basalt: product of violent phreatomagmatic eruptions at Kilauea volcano, Hawaii, between 2800 and 2100 14 C years ago. Journal of Volcanology and Geothermal Research,66(1), pp.163-184.	12	34	4.2
Uwekahuna	Kilauea	Dzurisin, D., Lockwood, J.P., Casadevall, T.J. and Rubin, M., 1995. The Uwekahuna Ash Member of the Puna Basalt: product of violent phreatomagmatic eruptions at Kilauea volcano, Hawaii, between 2800 and 2100 14 C years ago. Journal of Volcanology and Geothermal Research,66(1), pp.163-184.	12.7	35	4.2
Uwekahuna	Kilauea	Dzurisin, D., Lockwood, J.P., Casadevall, T.J. and Rubin, M., 1995. The Uwekahuna Ash Member of the Puna Basalt: product of violent phreatomagmatic eruptions at Kilauea volcano, Hawaii, between 2800 and 2100 14 C years ago. Journal of Volcanology and Geothermal Research,66(1), pp.163-184.	12.2	29	4.2
Uwekahuna	Kilauea	Dzurisin, D., Lockwood, J.P., Casadevall, T.J. and Rubin, M., 1995. The Uwekahuna Ash Member of the Puna Basalt: product of violent phreatomagmatic eruptions at Kilauea volcano, Hawaii, between 2800 and 2100 14 C years ago. Journal of Volcanology and Geothermal Research,66(1), pp.163-184.	12.6	29	4.2
Uwekahuna	Kilauea	Dzurisin, D., Lockwood, J.P., Casadevall, T.J. and Rubin, M., 1995. The Uwekahuna Ash Member of the Puna Basalt: product of violent phreatomagmatic eruptions at Kilauea volcano, Hawaii, between 2800 and 2100 14 C years ago. Journal of Volcanology and Geothermal Research,66(1), pp.163-184.	13.1	38	4.2
Uwekahuna	Kilauea	Dzurisin, D., Lockwood, J.P., Casadevall, T.J. and Rubin, M., 1995. The Uwekahuna Ash Member of the Puna Basalt: product of violent phreatomagmatic eruptions at Kilauea volcano, Hawaii, between 2800 and 2100 14 C years ago. Journal of Volcanology and Geothermal Research,66(1), pp.163-184.	13.6	34	4.2
Uwekahuna	Kilauea	Dzurisin, D., Lockwood, J.P., Casadevall, T.J. and Rubin, M., 1995. The Uwekahuna Ash Member of the Puna Basalt: product of violent phreatomagmatic eruptions at Kilauea volcano, Hawaii, between 2800 and 2100 14 C years ago. Journal of Volcanology and Geothermal Research,66(1), pp.163-184.	13.5	28	4.2
Uwekahuna	Kilauea	Dzurisin, D., Lockwood, J.P., Casadevall, T.J. and Rubin, M., 1995. The Uwekahuna Ash Member of the Puna Basalt: product of violent phreatomagmatic eruptions at Kilauea volcano, Hawaii, between 2800 and 2100 14 C years ago. Journal of Volcanology and Geothermal Research,66(1), pp.163-184.	14	28	4.2
Uwekahuna	Kilauea	Dzurisin, D., Lockwood, J.P., Casadevall, T.J. and Rubin, M., 1995. The Uwekahuna Ash Member of the Puna Basalt: product of violent phreatomagmatic eruptions at Kilauea volcano, Hawaii, between 2800 and 2100 14 C years ago. Journal of Volcanology and Geothermal Research,66(1), pp.163-184.	8	18	4.2
Uwekahuna	Kilauea	Dzurisin, D., Lockwood, J.P., Casadevall, T.J. and Rubin, M., 1995. The Uwekahuna Ash Member of the Puna Basalt: product of violent phreatomagmatic eruptions at Kilauea volcano, Hawaii, between 2800 and 2100 14 C years ago. Journal of Volcanology and Geothermal Research,66(1), pp.163-184.	8.3	19	4.2
Uwekahuna	Kilauea	Dzurisin, D., Lockwood, J.P., Casadevall, T.J. and Rubin, M., 1995. The Uwekahuna Ash Member of the Puna Basalt: product of violent phreatomagmatic eruptions at Kilauea volcano, Hawaii, between 2800 and 2100 14 C years ago. Journal of Volcanology and Geothermal Research,66(1), pp.163-184.	9	26	4.2
Uwekahuna	Kilauea	Dzurisin, D., Lockwood, J.P., Casadevall, T.J. and Rubin, M., 1995. The Uwekahuna Ash Member of the Puna Basalt: product of violent phreatomagmatic eruptions at Kilauea volcano, Hawaii, between 2800 and 2100 14 C years ago. Journal of Volcanology and Geothermal Research,66(1), pp.163-184.	9.4	38	4.2
Uwekahuna	Kilauea	Dzurisin, D., Lockwood, J.P., Casadevall, T.J. and Rubin, M., 1995. The Uwekahuna Ash Member of the Puna Basalt: product of violent phreatomagmatic eruptions at Kilauea volcano, Hawaii, between 2800 and 2100 14 C years ago. Journal of Volcanology and Geothermal Research,66(1), pp.163-184.	9.2	18	4.2
Uwekahuna	Kilauea	Dzurisin, D., Lockwood, J.P., Casadevall, T.J. and Rubin, M., 1995. The Uwekahuna Ash Member of the Puna Basalt: product of violent phreatomagmatic eruptions at Kilauea volcano, Hawaii, between 2800 and 2100 14 C years ago. Journal of Volcanology and Geothermal Research,66(1), pp.163-184.	9.4	28	4.2
Uwekahuna	Kilauea	Dzurisin, D., Lockwood, J.P., Casadevall, T.J. and Rubin, M., 1995. The Uwekahuna Ash Member of the Puna Basalt: product of violent phreatomagmatic eruptions at Kilauea volcano, Hawaii, between 2800 and 2100 14 C years ago. Journal of Volcanology and Geothermal Research,66(1), pp.163-184.	9	34	4.2
Uwekahuna	Kilauea	Dzurisin, D., Lockwood, J.P., Casadevall, T.J. and Rubin, M., 1995. The Uwekahuna Ash Member of the Puna Basalt: product of violent phreatomagmatic eruptions at Kilauea volcano, Hawaii, between 2800 and 2100 14 C years ago. Journal of Volcanology and Geothermal Research,66(1), pp.163-184.	9.1	22	4.2
Uwekahuna	Kilauea	Dzurisin, D., Lockwood, J.P., Casadevall, T.J. and Rubin, M., 1995. The Uwekahuna Ash Member of the Puna Basalt: product of violent phreatomagmatic eruptions at Kilauea volcano, Hawaii, between 2800 and 2100 14 C years ago. Journal of Volcanology and Geothermal Research,66(1), pp.163-184.	9.1	19	4.2
Uwekahuna	Kilauea	Dzurisin, D., Lockwood, J.P., Casadevall, T.J. and Rubin, M., 1995. The Uwekahuna Ash Member of the Puna Basalt: product of violent phreatomagmatic eruptions at Kilauea volcano, Hawaii, between 2800 and 2100 14 C years ago. Journal of Volcanology and Geothermal Research,66(1), pp.163-184.	8.7	13	4.2
Uwekahuna	Kilauea	Dzurisin, D., Lockwood, J.P., Casadevall, T.J. and Rubin, M., 1995. The Uwekahuna Ash Member of the Puna Basalt: product of violent phreatomagmatic eruptions at Kilauea volcano, Hawaii, between 2800 and 2100 14 C years ago. Journal of Volcanology and Geothermal Research,66(1), pp.163-184.	7.8	14	4.2
Uwekahuna	Kilauea	Dzurisin, D., Lockwood, J.P., Casadevall, T.J. and Rubin, M., 1995. The Uwekahuna Ash Member of the Puna Basalt: product of violent phreatomagmatic eruptions at Kilauea volcano, Hawaii, between 2800 and 2100 14 C years ago. Journal of Volcanology and Geothermal Research,66(1), pp.163-184.	8	17	4.2
Uwekahuna	Kilauea	Dzurisin, D., Lockwood, J.P., Casadevall, T.J. and Rubin, M., 1995. The Uwekahuna Ash Member of the Puna Basalt: product of violent phreatomagmatic eruptions at Kilauea volcano, Hawaii, between 2800 and 2100 14 C years ago. Journal of Volcanology and Geothermal Research,66(1), pp.163-184.	8.2	14	4.2
Uwekahuna	Kilauea	Dzurisin, D., Lockwood, J.P., Casadevall, T.J. and Rubin, M., 1995. The Uwekahuna Ash Member of the Puna Basalt: product of violent phreatomagmatic eruptions at Kilauea volcano, Hawaii, between 2800 and 2100 14 C years ago. Journal of Volcanology and Geothermal Research,66(1), pp.163-184.	9.5	32	4.2
Uwekahuna	Kilauea	Dzurisin, D., Lockwood, J.P., Casadevall, T.J. and Rubin, M., 1995. The Uwekahuna Ash Member of the Puna Basalt: product of violent phreatomagmatic eruptions at Kilauea volcano, Hawaii, between 2800 and 2100 14 C years ago. Journal of Volcanology and Geothermal Research,66(1), pp.163-184.	9.7	15	4.2
Uwekahuna	Kilauea	Dzurisin, D., Lockwood, J.P., Casadevall, T.J. and Rubin, M., 1995. The Uwekahuna Ash Member of the Puna Basalt: product of violent phreatomagmatic eruptions at Kilauea volcano, Hawaii, between 2800 and 2100 14 C years ago. Journal of Volcanology and Geothermal Research,66(1), pp.163-184.	8.6	20	4.2
Uwekahuna	Kilauea	Dzurisin, D., Lockwood, J.P., Casadevall, T.J. and Rubin, M., 1995. The Uwekahuna Ash Member of the Puna Basalt: product of violent phreatomagmatic eruptions at Kilauea volcano, Hawaii, between 2800 and 2100 14 C years ago. Journal of Volcanology and Geothermal Research,66(1), pp.163-184.	9.4	18	4.2
Uwekahuna	Kilauea	Dzurisin, D., Lockwood, J.P., Casadevall, T.J. and Rubin, M., 1995. The Uwekahuna Ash Member of the Puna Basalt: product of violent phreatomagmatic eruptions at Kilauea volcano, Hawaii, between 2800 and 2100 14 C years ago. Journal of Volcanology and Geothermal Research,66(1), pp.163-184.	10.1	25	4.2
Uwekahuna	Kilauea	Dzurisin, D., Lockwood, J.P., Casadevall, T.J. and Rubin, M., 1995. The Uwekahuna Ash Member of the Puna Basalt: product of violent phreatomagmatic eruptions at Kilauea volcano, Hawaii, between 2800 and 2100 14 C years ago. Journal of Volcanology and Geothermal Research,66(1), pp.163-184.	9.3	28	4.2
Uwekahuna	Kilauea	Dzurisin, D., Lockwood, J.P., Casadevall, T.J. and Rubin, M., 1995. The Uwekahuna Ash Member of the Puna Basalt: product of violent phreatomagmatic eruptions at Kilauea volcano, Hawaii, between 2800 and 2100 14 C years ago. Journal of Volcanology and Geothermal Research,66(1), pp.163-184.	10	24	4.2
Uwekahuna	Kilauea	Dzurisin, D., Lockwood, J.P., Casadevall, T.J. and Rubin, M., 1995. The Uwekahuna Ash Member of the Puna Basalt: product of violent phreatomagmatic eruptions at Kilauea volcano, Hawaii, between 2800 and 2100 14 C years ago. Journal of Volcanology and Geothermal Research,66(1), pp.163-184.	10.2	19	4.2
Uwekahuna	Kilauea	Dzurisin, D., Lockwood, J.P., Casadevall, T.J. and Rubin, M., 1995. The Uwekahuna Ash Member of the Puna Basalt: product of violent phreatomagmatic eruptions at Kilauea volcano, Hawaii, between 2800 and 2100 14 C years ago. Journal of Volcanology and Geothermal Research,66(1), pp.163-184.	11	14	4.2
Uwekahuna	Kilauea	Dzurisin, D., Lockwood, J.P., Casadevall, T.J. and Rubin, M., 1995. The Uwekahuna Ash Member of the Puna Basalt: product of violent phreatomagmatic eruptions at Kilauea volcano, Hawaii, between 2800 and 2100 14 C years ago. Journal of Volcanology and Geothermal Research,66(1), pp.163-184.	10.1	28	4.2
Uwekahuna	Kilauea	Dzurisin, D., Lockwood, J.P., Casadevall, T.J. and Rubin, M., 1995. The Uwekahuna Ash Member of the Puna Basalt: product of violent phreatomagmatic eruptions at Kilauea volcano, Hawaii, between 2800 and 2100 14 C years ago. Journal of Volcanology and Geothermal Research,66(1), pp.163-184.	10.4	16	4.2
Uwekahuna	Kilauea	Dzurisin, D., Lockwood, J.P., Casadevall, T.J. and Rubin, M., 1995. The Uwekahuna Ash Member of the Puna Basalt: product of violent phreatomagmatic eruptions at Kilauea volcano, Hawaii, between 2800 and 2100 14 C years ago. Journal of Volcanology and Geothermal Research,66(1), pp.163-184.	10.9	22	4.2
Uwekahuna	Kilauea	Dzurisin, D., Lockwood, J.P., Casadevall, T.J. and Rubin, M., 1995. The Uwekahuna Ash Member of the Puna Basalt: product of violent phreatomagmatic eruptions at Kilauea volcano, Hawaii, between 2800 and 2100 14 C years ago. Journal of Volcanology and Geothermal Research,66(1), pp.163-184.	11.3	20	4.2
Uwekahuna	Kilauea	Dzurisin, D., Lockwood, J.P., Casadevall, T.J. and Rubin, M., 1995. The Uwekahuna Ash Member of the Puna Basalt: product of violent phreatomagmatic eruptions at Kilauea volcano, Hawaii, between 2800 and 2100 14 C years ago. Journal of Volcanology and Geothermal Research,66(1), pp.163-184.	13.3	31	4.2
Uwekahuna	Kilauea	Dzurisin, D., Lockwood, J.P., Casadevall, T.J. and Rubin, M., 1995. The Uwekahuna Ash Member of the Puna Basalt: product of violent phreatomagmatic eruptions at Kilauea volcano, Hawaii, between 2800 and 2100 14 C years ago. Journal of Volcanology and Geothermal Research,66(1), pp.163-184.	13.7	21	4.2
Uwekahuna	Kilauea	Dzurisin, D., Lockwood, J.P., Casadevall, T.J. and Rubin, M., 1995. The Uwekahuna Ash Member of the Puna Basalt: product of violent phreatomagmatic eruptions at Kilauea volcano, Hawaii, between 2800 and 2100 14 C years ago. Journal of Volcanology and Geothermal Research,66(1), pp.163-184.	10	18	4.2
Uwekahuna	Kilauea	Dzurisin, D., Lockwood, J.P., Casadevall, T.J. and Rubin, M., 1995. The Uwekahuna Ash Member of the Puna Basalt: product of violent phreatomagmatic eruptions at Kilauea volcano, Hawaii, between 2800 and 2100 14 C years ago. Journal of Volcanology and Geothermal Research,66(1), pp.163-184.	14	13	4.2
Uwekahuna	Kilauea	Dzurisin, D., Lockwood, J.P., Casadevall, T.J. and Rubin, M., 1995. The Uwekahuna Ash Member of the Puna Basalt: product of violent phreatomagmatic eruptions at Kilauea volcano, Hawaii, between 2800 and 2100 14 C years ago. Journal of Volcanology and Geothermal Research,66(1), pp.163-184.	15.2	10	4.2
Uwekahuna	Kilauea	Dzurisin, D., Lockwood, J.P., Casadevall, T.J. and Rubin, M., 1995. The Uwekahuna Ash Member of the Puna Basalt: product of violent phreatomagmatic eruptions at Kilauea volcano, Hawaii, between 2800 and 2100 14 C years ago. Journal of Volcanology and Geothermal Research,66(1), pp.163-184.	14.4	32	4.2
Uwekahuna	Kilauea	Dzurisin, D., Lockwood, J.P., Casadevall, T.J. and Rubin, M., 1995. The Uwekahuna Ash Member of the Puna Basalt: product of violent phreatomagmatic eruptions at Kilauea volcano, Hawaii, between 2800 and 2100 14 C years ago. Journal of Volcanology and Geothermal Research,66(1), pp.163-184.	15.4	24	4.2
Uwekahuna	Kilauea	Dzurisin, D., Lockwood, J.P., Casadevall, T.J. and Rubin, M., 1995. The Uwekahuna Ash Member of the Puna Basalt: product of violent phreatomagmatic eruptions at Kilauea volcano, Hawaii, between 2800 and 2100 14 C years ago. Journal of Volcanology and Geothermal Research,66(1), pp.163-184.	16.3	28	4.2
Uwekahuna	Kilauea	Dzurisin, D., Lockwood, J.P., Casadevall, T.J. and Rubin, M., 1995. The Uwekahuna Ash Member of the Puna Basalt: product of violent phreatomagmatic eruptions at Kilauea volcano, Hawaii, between 2800 and 2100 14 C years ago. Journal of Volcanology and Geothermal Research,66(1), pp.163-184.	16.8	15	4.2
Uwekahuna	Kilauea	Dzurisin, D., Lockwood, J.P., Casadevall, T.J. and Rubin, M., 1995. The Uwekahuna Ash Member of the Puna Basalt: product of violent phreatomagmatic eruptions at Kilauea volcano, Hawaii, between 2800 and 2100 14 C years ago. Journal of Volcanology and Geothermal Research,66(1), pp.163-184.	17.4	14	4.2
Uwekahuna	Kilauea	Dzurisin, D., Lockwood, J.P., Casadevall, T.J. and Rubin, M., 1995. The Uwekahuna Ash Member of the Puna Basalt: product of violent phreatomagmatic eruptions at Kilauea volcano, Hawaii, between 2800 and 2100 14 C years ago. Journal of Volcanology and Geothermal Research,66(1), pp.163-184.	17.1	24	4.2
Uwekahuna	Kilauea	Dzurisin, D., Lockwood, J.P., Casadevall, T.J. and Rubin, M., 1995. The Uwekahuna Ash Member of the Puna Basalt: product of violent phreatomagmatic eruptions at Kilauea volcano, Hawaii, between 2800 and 2100 14 C years ago. Journal of Volcanology and Geothermal Research,66(1), pp.163-184.	14.7	22	4.2
Uwekahuna	Kilauea	Dzurisin, D., Lockwood, J.P., Casadevall, T.J. and Rubin, M., 1995. The Uwekahuna Ash Member of the Puna Basalt: product of violent phreatomagmatic eruptions at Kilauea volcano, Hawaii, between 2800 and 2100 14 C years ago. Journal of Volcanology and Geothermal Research,66(1), pp.163-184.	15	28	4.2
Uwekahuna	Kilauea	Dzurisin, D., Lockwood, J.P., Casadevall, T.J. and Rubin, M., 1995. The Uwekahuna Ash Member of the Puna Basalt: product of violent phreatomagmatic eruptions at Kilauea volcano, Hawaii, between 2800 and 2100 14 C years ago. Journal of Volcanology and Geothermal Research,66(1), pp.163-184.	15.5	25	4.2
Uwekahuna	Kilauea	Dzurisin, D., Lockwood, J.P., Casadevall, T.J. and Rubin, M., 1995. The Uwekahuna Ash Member of the Puna Basalt: product of violent phreatomagmatic eruptions at Kilauea volcano, Hawaii, between 2800 and 2100 14 C years ago. Journal of Volcanology and Geothermal Research,66(1), pp.163-184.	17.3	15	4.2
Uwekahuna	Kilauea	Dzurisin, D., Lockwood, J.P., Casadevall, T.J. and Rubin, M., 1995. The Uwekahuna Ash Member of the Puna Basalt: product of violent phreatomagmatic eruptions at Kilauea volcano, Hawaii, between 2800 and 2100 14 C years ago. Journal of Volcanology and Geothermal Research,66(1), pp.163-184.	18.5	18	4.2
Uwekahuna	Kilauea	Dzurisin, D., Lockwood, J.P., Casadevall, T.J. and Rubin, M., 1995. The Uwekahuna Ash Member of the Puna Basalt: product of violent phreatomagmatic eruptions at Kilauea volcano, Hawaii, between 2800 and 2100 14 C years ago. Journal of Volcanology and Geothermal Research,66(1), pp.163-184.	19.7	12	4.2
Uwekahuna	Kilauea	Dzurisin, D., Lockwood, J.P., Casadevall, T.J. and Rubin, M., 1995. The Uwekahuna Ash Member of the Puna Basalt: product of violent phreatomagmatic eruptions at Kilauea volcano, Hawaii, between 2800 and 2100 14 C years ago. Journal of Volcanology and Geothermal Research,66(1), pp.163-184.	20.1	10	4.2
1990	Kelut	Bourdier, J.L., Pratomo, I., Thouret, J.C., Boudon, G. and Vincent, P.M., 1997. Observations, stratigraphy and eruptive processes of the 1990 eruption of Kelut volcano, Indonesia. Journal of volcanology and geothermal research, 79(3), pp.181-203.	1.7	56	4.1
1990	Kelut	Bourdier, J.L., Pratomo, I., Thouret, J.C., Boudon, G. and Vincent, P.M., 1997. Observations, stratigraphy and eruptive processes of the 1990 eruption of Kelut volcano, Indonesia. Journal of volcanology and geothermal research, 79(3), pp.181-203.	5.2	35	4.1
1990	Kelut	Bourdier, J.L., Pratomo, I., Thouret, J.C., Boudon, G. and Vincent, P.M., 1997. Observations, stratigraphy and eruptive processes of the 1990 eruption of Kelut volcano, Indonesia. Journal of volcanology and geothermal research, 79(3), pp.181-203.	7.1	21	4.1
1990	Kelut	Bourdier, J.L., Pratomo, I., Thouret, J.C., Boudon, G. and Vincent, P.M., 1997. Observations, stratigraphy and eruptive processes of the 1990 eruption of Kelut volcano, Indonesia. Journal of volcanology and geothermal research, 79(3), pp.181-203.	9.3	25	4.1
1990	Kelut	Bourdier, J.L., Pratomo, I., Thouret, J.C., Boudon, G. and Vincent, P.M., 1997. Observations, stratigraphy and eruptive processes of the 1990 eruption of Kelut volcano, Indonesia. Journal of volcanology and geothermal research, 79(3), pp.181-203.	10	17	4.1
1990	Kelut	Bourdier, J.L., Pratomo, I., Thouret, J.C., Boudon, G. and Vincent, P.M., 1997. Observations, stratigraphy and eruptive processes of the 1990 eruption of Kelut volcano, Indonesia. Journal of volcanology and geothermal research, 79(3), pp.181-203.	12	15	4.1
1990	Kelut	Bourdier, J.L., Pratomo, I., Thouret, J.C., Boudon, G. and Vincent, P.M., 1997. Observations, stratigraphy and eruptive processes of the 1990 eruption of Kelut volcano, Indonesia. Journal of volcanology and geothermal research, 79(3), pp.181-203.	11	18	4.1
1990	Kelut	Bourdier, J.L., Pratomo, I., Thouret, J.C., Boudon, G. and Vincent, P.M., 1997. Observations, stratigraphy and eruptive processes of the 1990 eruption of Kelut volcano, Indonesia. Journal of volcanology and geothermal research, 79(3), pp.181-203.	13	15	4.1
1990	Kelut	Bourdier, J.L., Pratomo, I., Thouret, J.C., Boudon, G. and Vincent, P.M., 1997. Observations, stratigraphy and eruptive processes of the 1990 eruption of Kelut volcano, Indonesia. Journal of volcanology and geothermal research, 79(3), pp.181-203.	15	12	4.1
1990	Kelut	Bourdier, J.L., Pratomo, I., Thouret, J.C., Boudon, G. and Vincent, P.M., 1997. Observations, stratigraphy and eruptive processes of the 1990 eruption of Kelut volcano, Indonesia. Journal of volcanology and geothermal research, 79(3), pp.181-203.	8	17	4.1
1990	Kelut	Bourdier, J.L., Pratomo, I., Thouret, J.C., Boudon, G. and Vincent, P.M., 1997. Observations, stratigraphy and eruptive processes of the 1990 eruption of Kelut volcano, Indonesia. Journal of volcanology and geothermal research, 79(3), pp.181-203.	10	12	4.1
1990	Kelut	Bourdier, J.L., Pratomo, I., Thouret, J.C., Boudon, G. and Vincent, P.M., 1997. Observations, stratigraphy and eruptive processes of the 1990 eruption of Kelut volcano, Indonesia. Journal of volcanology and geothermal research, 79(3), pp.181-203.	14	8	4.1
1990	Kelut	Bourdier, J.L., Pratomo, I., Thouret, J.C., Boudon, G. and Vincent, P.M., 1997. Observations, stratigraphy and eruptive processes of the 1990 eruption of Kelut volcano, Indonesia. Journal of volcanology and geothermal research, 79(3), pp.181-203.	16	10	4.1
1990	Kelut	Bourdier, J.L., Pratomo, I., Thouret, J.C., Boudon, G. and Vincent, P.M., 1997. Observations, stratigraphy and eruptive processes of the 1990 eruption of Kelut volcano, Indonesia. Journal of volcanology and geothermal research, 79(3), pp.181-203.	19	9	4.1
1990	Kelut	Bourdier, J.L., Pratomo, I., Thouret, J.C., Boudon, G. and Vincent, P.M., 1997. Observations, stratigraphy and eruptive processes of the 1990 eruption of Kelut volcano, Indonesia. Journal of volcanology and geothermal research, 79(3), pp.181-203.	20	8	4.1
1990	Kelut	Bourdier, J.L., Pratomo, I., Thouret, J.C., Boudon, G. and Vincent, P.M., 1997. Observations, stratigraphy and eruptive processes of the 1990 eruption of Kelut volcano, Indonesia. Journal of volcanology and geothermal research, 79(3), pp.181-203.	9	4	4.1
1990	Kelut	Bourdier, J.L., Pratomo, I., Thouret, J.C., Boudon, G. and Vincent, P.M., 1997. Observations, stratigraphy and eruptive processes of the 1990 eruption of Kelut volcano, Indonesia. Journal of volcanology and geothermal research, 79(3), pp.181-203.	13	5	4.1
1990	Kelut	Bourdier, J.L., Pratomo, I., Thouret, J.C., Boudon, G. and Vincent, P.M., 1997. Observations, stratigraphy and eruptive processes of the 1990 eruption of Kelut volcano, Indonesia. Journal of volcanology and geothermal research, 79(3), pp.181-203.	18	5	4.1
1990	Kelut	Bourdier, J.L., Pratomo, I., Thouret, J.C., Boudon, G. and Vincent, P.M., 1997. Observations, stratigraphy and eruptive processes of the 1990 eruption of Kelut volcano, Indonesia. Journal of volcanology and geothermal research, 79(3), pp.181-203.	22	6	4.1
1990	Kelut	Bourdier, J.L., Pratomo, I., Thouret, J.C., Boudon, G. and Vincent, P.M., 1997. Observations, stratigraphy and eruptive processes of the 1990 eruption of Kelut volcano, Indonesia. Journal of volcanology and geothermal research, 79(3), pp.181-203.	25	4	4.1
1990	Kelut	Bourdier, J.L., Pratomo, I., Thouret, J.C., Boudon, G. and Vincent, P.M., 1997. Observations, stratigraphy and eruptive processes of the 1990 eruption of Kelut volcano, Indonesia. Journal of volcanology and geothermal research, 79(3), pp.181-203.	28	4	4.1
1990	Kelut	Bourdier, J.L., Pratomo, I., Thouret, J.C., Boudon, G. and Vincent, P.M., 1997. Observations, stratigraphy and eruptive processes of the 1990 eruption of Kelut volcano, Indonesia. Journal of volcanology and geothermal research, 79(3), pp.181-203.	25	5.5	4.1
1990	Kelut	Bourdier, J.L., Pratomo, I., Thouret, J.C., Boudon, G. and Vincent, P.M., 1997. Observations, stratigraphy and eruptive processes of the 1990 eruption of Kelut volcano, Indonesia. Journal of volcanology and geothermal research, 79(3), pp.181-203.	16	6	4.1
1990	Kelut	Bourdier, J.L., Pratomo, I., Thouret, J.C., Boudon, G. and Vincent, P.M., 1997. Observations, stratigraphy and eruptive processes of the 1990 eruption of Kelut volcano, Indonesia. Journal of volcanology and geothermal research, 79(3), pp.181-203.	19	4	4.1
1990	Kelut	Bourdier, J.L., Pratomo, I., Thouret, J.C., Boudon, G. and Vincent, P.M., 1997. Observations, stratigraphy and eruptive processes of the 1990 eruption of Kelut volcano, Indonesia. Journal of volcanology and geothermal research, 79(3), pp.181-203.	30	3	4.1
1990	Kelut	Bourdier, J.L., Pratomo, I., Thouret, J.C., Boudon, G. and Vincent, P.M., 1997. Observations, stratigraphy and eruptive processes of the 1990 eruption of Kelut volcano, Indonesia. Journal of volcanology and geothermal research, 79(3), pp.181-203.	18	3	4.1
1990	Kelut	Bourdier, J.L., Pratomo, I., Thouret, J.C., Boudon, G. and Vincent, P.M., 1997. Observations, stratigraphy and eruptive processes of the 1990 eruption of Kelut volcano, Indonesia. Journal of volcanology and geothermal research, 79(3), pp.181-203.	19	2	4.1
1990	Kelut	Bourdier, J.L., Pratomo, I., Thouret, J.C., Boudon, G. and Vincent, P.M., 1997. Observations, stratigraphy and eruptive processes of the 1990 eruption of Kelut volcano, Indonesia. Journal of volcanology and geothermal research, 79(3), pp.181-203.	22	1	4.1
1990	Kelut	Bourdier, J.L., Pratomo, I., Thouret, J.C., Boudon, G. and Vincent, P.M., 1997. Observations, stratigraphy and eruptive processes of the 1990 eruption of Kelut volcano, Indonesia. Journal of volcanology and geothermal research, 79(3), pp.181-203.	26	1.2	4.1
1990	Kelut	Bourdier, J.L., Pratomo, I., Thouret, J.C., Boudon, G. and Vincent, P.M., 1997. Observations, stratigraphy and eruptive processes of the 1990 eruption of Kelut volcano, Indonesia. Journal of volcanology and geothermal research, 79(3), pp.181-203.	27	0.8	4.1
1990	Kelut	Bourdier, J.L., Pratomo, I., Thouret, J.C., Boudon, G. and Vincent, P.M., 1997. Observations, stratigraphy and eruptive processes of the 1990 eruption of Kelut volcano, Indonesia. Journal of volcanology and geothermal research, 79(3), pp.181-203.	35	0.2	4.1
1350 AD (North Mono eruption)	Mono Crater	Sieh, K. and Bursik, M., 1986. Most recent eruption of the Mono Craters, eastern central California. Journal of Geophysical Research: Solid Earth,91(B12), pp.12539-12571.	15	240	4.7
	Mono Crater	Sieh, K. and Bursik, M., 1986. Most recent eruption of the Mono Craters, eastern central California. Journal of Geophysical Research: Solid Earth,91(B12), pp.12539-12571.	19	224	4.7
	Mono Crater	Sieh, K. and Bursik, M., 1986. Most recent eruption of the Mono Craters, eastern central California. Journal of Geophysical Research: Solid Earth,91(B12), pp.12539-12571.	19	242	4.7
	Mono Crater	Sieh, K. and Bursik, M., 1986. Most recent eruption of the Mono Craters, eastern central California. Journal of Geophysical Research: Solid Earth,91(B12), pp.12539-12571.	14	332	4.7
	Mono Crater	Sieh, K. and Bursik, M., 1986. Most recent eruption of the Mono Craters, eastern central California. Journal of Geophysical Research: Solid Earth,91(B12), pp.12539-12571.	18	156	4.7
	Mono Crater	Sieh, K. and Bursik, M., 1986. Most recent eruption of the Mono Craters, eastern central California. Journal of Geophysical Research: Solid Earth,91(B12), pp.12539-12571.	21	346	4.7
	Mono Crater	Sieh, K. and Bursik, M., 1986. Most recent eruption of the Mono Craters, eastern central California. Journal of Geophysical Research: Solid Earth,91(B12), pp.12539-12571.	21	236	4.7
	Mono Crater	Sieh, K. and Bursik, M., 1986. Most recent eruption of the Mono Craters, eastern central California. Journal of Geophysical Research: Solid Earth,91(B12), pp.12539-12571.	19	150	4.7
	Mono Crater	Sieh, K. and Bursik, M., 1986. Most recent eruption of the Mono Craters, eastern central California. Journal of Geophysical Research: Solid Earth,91(B12), pp.12539-12571.	18	130	4.7
	Mono Crater	Sieh, K. and Bursik, M., 1986. Most recent eruption of the Mono Craters, eastern central California. Journal of Geophysical Research: Solid Earth,91(B12), pp.12539-12571.	19	228	4.7
	Mono Crater	Sieh, K. and Bursik, M., 1986. Most recent eruption of the Mono Craters, eastern central California. Journal of Geophysical Research: Solid Earth,91(B12), pp.12539-12571.	24	182	4.7
	Mono Crater	Sieh, K. and Bursik, M., 1986. Most recent eruption of the Mono Craters, eastern central California. Journal of Geophysical Research: Solid Earth,91(B12), pp.12539-12571.	23	220	4.7
	Mono Crater	Sieh, K. and Bursik, M., 1986. Most recent eruption of the Mono Craters, eastern central California. Journal of Geophysical Research: Solid Earth,91(B12), pp.12539-12571.	25	144	4.7
	Mono Crater	Sieh, K. and Bursik, M., 1986. Most recent eruption of the Mono Craters, eastern central California. Journal of Geophysical Research: Solid Earth,91(B12), pp.12539-12571.	25	164	4.7
	Mono Crater	Sieh, K. and Bursik, M., 1986. Most recent eruption of the Mono Craters, eastern central California. Journal of Geophysical Research: Solid Earth,91(B12), pp.12539-12571.	22	60	4.7
	Mono Crater	Sieh, K. and Bursik, M., 1986. Most recent eruption of the Mono Craters, eastern central California. Journal of Geophysical Research: Solid Earth,91(B12), pp.12539-12571.	23	80	4.7
	Mono Crater	Sieh, K. and Bursik, M., 1986. Most recent eruption of the Mono Craters, eastern central California. Journal of Geophysical Research: Solid Earth,91(B12), pp.12539-12571.	25	106	4.7
	Mono Crater	Sieh, K. and Bursik, M., 1986. Most recent eruption of the Mono Craters, eastern central California. Journal of Geophysical Research: Solid Earth,91(B12), pp.12539-12571.	29	51	4.7
	Mono Crater	Sieh, K. and Bursik, M., 1986. Most recent eruption of the Mono Craters, eastern central California. Journal of Geophysical Research: Solid Earth,91(B12), pp.12539-12571.	31	155	4.7
	Mono Crater	Sieh, K. and Bursik, M., 1986. Most recent eruption of the Mono Craters, eastern central California. Journal of Geophysical Research: Solid Earth,91(B12), pp.12539-12571.	34	46	4.7
	Mono Crater	Sieh, K. and Bursik, M., 1986. Most recent eruption of the Mono Craters, eastern central California. Journal of Geophysical Research: Solid Earth,91(B12), pp.12539-12571.	32	60	4.7
	Mono Crater	Sieh, K. and Bursik, M., 1986. Most recent eruption of the Mono Craters, eastern central California. Journal of Geophysical Research: Solid Earth,91(B12), pp.12539-12571.	26	44	4.7
	Mono Crater	Sieh, K. and Bursik, M., 1986. Most recent eruption of the Mono Craters, eastern central California. Journal of Geophysical Research: Solid Earth,91(B12), pp.12539-12571.	26	80	4.7
	Mono Crater	Sieh, K. and Bursik, M., 1986. Most recent eruption of the Mono Craters, eastern central California. Journal of Geophysical Research: Solid Earth,91(B12), pp.12539-12571.	27	75	4.7
	Mono Crater	Sieh, K. and Bursik, M., 1986. Most recent eruption of the Mono Craters, eastern central California. Journal of Geophysical Research: Solid Earth,91(B12), pp.12539-12571.	29	91	4.7
	Mono Crater	Sieh, K. and Bursik, M., 1986. Most recent eruption of the Mono Craters, eastern central California. Journal of Geophysical Research: Solid Earth,91(B12), pp.12539-12571.	29	57	4.7
	Mono Crater	Sieh, K. and Bursik, M., 1986. Most recent eruption of the Mono Craters, eastern central California. Journal of Geophysical Research: Solid Earth,91(B12), pp.12539-12571.	37	20	4.7
	Mono Crater	Sieh, K. and Bursik, M., 1986. Most recent eruption of the Mono Craters, eastern central California. Journal of Geophysical Research: Solid Earth,91(B12), pp.12539-12571.	37	55	4.7
	Mono Crater	Sieh, K. and Bursik, M., 1986. Most recent eruption of the Mono Craters, eastern central California. Journal of Geophysical Research: Solid Earth,91(B12), pp.12539-12571.	36	50	4.7
	Mono Crater	Sieh, K. and Bursik, M., 1986. Most recent eruption of the Mono Craters, eastern central California. Journal of Geophysical Research: Solid Earth,91(B12), pp.12539-12571.	37	79	4.7
	Mono Crater	Sieh, K. and Bursik, M., 1986. Most recent eruption of the Mono Craters, eastern central California. Journal of Geophysical Research: Solid Earth,91(B12), pp.12539-12571.	41	64	4.7
	Mono Crater	Sieh, K. and Bursik, M., 1986. Most recent eruption of the Mono Craters, eastern central California. Journal of Geophysical Research: Solid Earth,91(B12), pp.12539-12571.	36	84	4.7
	Mono Crater	Sieh, K. and Bursik, M., 1986. Most recent eruption of the Mono Craters, eastern central California. Journal of Geophysical Research: Solid Earth,91(B12), pp.12539-12571.	40	80	4.7
	Mono Crater	Sieh, K. and Bursik, M., 1986. Most recent eruption of the Mono Craters, eastern central California. Journal of Geophysical Research: Solid Earth,91(B12), pp.12539-12571.	43	59	4.7
	Mono Crater	Sieh, K. and Bursik, M., 1986. Most recent eruption of the Mono Craters, eastern central California. Journal of Geophysical Research: Solid Earth,91(B12), pp.12539-12571.	45	67	4.7
	Mono Crater	Sieh, K. and Bursik, M., 1986. Most recent eruption of the Mono Craters, eastern central California. Journal of Geophysical Research: Solid Earth,91(B12), pp.12539-12571.	45	42	4.7
	Mono Crater	Sieh, K. and Bursik, M., 1986. Most recent eruption of the Mono Craters, eastern central California. Journal of Geophysical Research: Solid Earth,91(B12), pp.12539-12571.	47	52	4.7
	Mono Crater	Sieh, K. and Bursik, M., 1986. Most recent eruption of the Mono Craters, eastern central California. Journal of Geophysical Research: Solid Earth,91(B12), pp.12539-12571.	49	57	4.7
	Mono Crater	Sieh, K. and Bursik, M., 1986. Most recent eruption of the Mono Craters, eastern central California. Journal of Geophysical Research: Solid Earth,91(B12), pp.12539-12571.	52	36	4.7
	Mono Crater	Sieh, K. and Bursik, M., 1986. Most recent eruption of the Mono Craters, eastern central California. Journal of Geophysical Research: Solid Earth,91(B12), pp.12539-12571.	52	63	4.7
	Mono Crater	Sieh, K. and Bursik, M., 1986. Most recent eruption of the Mono Craters, eastern central California. Journal of Geophysical Research: Solid Earth,91(B12), pp.12539-12571.	59	58	4.7
	Mono Crater	Sieh, K. and Bursik, M., 1986. Most recent eruption of the Mono Craters, eastern central California. Journal of Geophysical Research: Solid Earth,91(B12), pp.12539-12571.	65	141	4.7
	Mono Crater	Sieh, K. and Bursik, M., 1986. Most recent eruption of the Mono Craters, eastern central California. Journal of Geophysical Research: Solid Earth,91(B12), pp.12539-12571.	101	34	4.7
Ps/Pu	Mount St. Helens	Mullineaux, D.R., 1996. Pre-1980 tephra-fall deposits erupted from Mount St. Helens, Washington. US Government Printing Office.	7	40	4.7
	Mount St. Helens	Mullineaux, D.R., 1996. Pre-1980 tephra-fall deposits erupted from Mount St. Helens, Washington. US Government Printing Office.	9	40	4.7
	Mount St. Helens	Mullineaux, D.R., 1996. Pre-1980 tephra-fall deposits erupted from Mount St. Helens, Washington. US Government Printing Office.	7	25	4.7
	Mount St. Helens	Mullineaux, D.R., 1996. Pre-1980 tephra-fall deposits erupted from Mount St. Helens, Washington. US Government Printing Office.	11	20	4.7
	Mount St. Helens	Mullineaux, D.R., 1996. Pre-1980 tephra-fall deposits erupted from Mount St. Helens, Washington. US Government Printing Office.	9	15	4.7
	Mount St. Helens	Mullineaux, D.R., 1996. Pre-1980 tephra-fall deposits erupted from Mount St. Helens, Washington. US Government Printing Office.	11	25	4.7
	Mount St. Helens	Mullineaux, D.R., 1996. Pre-1980 tephra-fall deposits erupted from Mount St. Helens, Washington. US Government Printing Office.	11	20	4.7
	Mount St. Helens	Mullineaux, D.R., 1996. Pre-1980 tephra-fall deposits erupted from Mount St. Helens, Washington. US Government Printing Office.	16	10	4.7
	Mount St. Helens	Mullineaux, D.R., 1996. Pre-1980 tephra-fall deposits erupted from Mount St. Helens, Washington. US Government Printing Office.	10	15	4.7
	Mount St. Helens	Mullineaux, D.R., 1996. Pre-1980 tephra-fall deposits erupted from Mount St. Helens, Washington. US Government Printing Office.	13	10	4.7
	Mount St. Helens	Mullineaux, D.R., 1996. Pre-1980 tephra-fall deposits erupted from Mount St. Helens, Washington. US Government Printing Office.	15	15	4.7
	Mount St. Helens	Mullineaux, D.R., 1996. Pre-1980 tephra-fall deposits erupted from Mount St. Helens, Washington. US Government Printing Office.	20	3	4.7
Yb (Smith Creek)	Mount St. Helens	Carey, S., Gardner, J. and Sigurdsson, H., 1995. The intensity and magnitude of Holocene plinian eruptions from Mount St. Helens volcano.Journal of Volcanology and Geothermal Research, 66(1), pp.185-202.	5	27	4.9
Yb (Smith Creek)	Mount St. Helens	Carey, S., Gardner, J. and Sigurdsson, H., 1995. The intensity and magnitude of Holocene plinian eruptions from Mount St. Helens volcano.Journal of Volcanology and Geothermal Research, 66(1), pp.185-202.	12	16	4.9
Yb (Smith Creek)	Mount St. Helens	Carey, S., Gardner, J. and Sigurdsson, H., 1995. The intensity and magnitude of Holocene plinian eruptions from Mount St. Helens volcano.Journal of Volcanology and Geothermal Research, 66(1), pp.185-202.	11	19	4.9
Yb (Smith Creek)	Mount St. Helens	Carey, S., Gardner, J. and Sigurdsson, H., 1995. The intensity and magnitude of Holocene plinian eruptions from Mount St. Helens volcano.Journal of Volcanology and Geothermal Research, 66(1), pp.185-202.	11	16	4.9
Yb (Smith Creek)	Mount St. Helens	Carey, S., Gardner, J. and Sigurdsson, H., 1995. The intensity and magnitude of Holocene plinian eruptions from Mount St. Helens volcano.Journal of Volcanology and Geothermal Research, 66(1), pp.185-202.	11	12	4.9
Yb (Smith Creek)	Mount St. Helens	Carey, S., Gardner, J. and Sigurdsson, H., 1995. The intensity and magnitude of Holocene plinian eruptions from Mount St. Helens volcano.Journal of Volcanology and Geothermal Research, 66(1), pp.185-202.	10	10	4.9
Yb (Smith Creek)	Mount St. Helens	Carey, S., Gardner, J. and Sigurdsson, H., 1995. The intensity and magnitude of Holocene plinian eruptions from Mount St. Helens volcano.Journal of Volcanology and Geothermal Research, 66(1), pp.185-202.	10	3	4.9
Yb (Smith Creek)	Mount St. Helens	Carey, S., Gardner, J. and Sigurdsson, H., 1995. The intensity and magnitude of Holocene plinian eruptions from Mount St. Helens volcano.Journal of Volcanology and Geothermal Research, 66(1), pp.185-202.	16	6	4.9
Yb (Smith Creek)	Mount St. Helens	Carey, S., Gardner, J. and Sigurdsson, H., 1995. The intensity and magnitude of Holocene plinian eruptions from Mount St. Helens volcano.Journal of Volcanology and Geothermal Research, 66(1), pp.185-202.	16	9	4.9
Yb (Smith Creek)	Mount St. Helens	Carey, S., Gardner, J. and Sigurdsson, H., 1995. The intensity and magnitude of Holocene plinian eruptions from Mount St. Helens volcano.Journal of Volcanology and Geothermal Research, 66(1), pp.185-202.	19	4	4.9
Yb (Smith Creek)	Mount St. Helens	Carey, S., Gardner, J. and Sigurdsson, H., 1995. The intensity and magnitude of Holocene plinian eruptions from Mount St. Helens volcano.Journal of Volcanology and Geothermal Research, 66(1), pp.185-202.	15	6	4.9
Yb (Smith Creek)	Mount St. Helens	Carey, S., Gardner, J. and Sigurdsson, H., 1995. The intensity and magnitude of Holocene plinian eruptions from Mount St. Helens volcano.Journal of Volcanology and Geothermal Research, 66(1), pp.185-202.	14	2	4.9
Yb (Smith Creek)	Mount St. Helens	Carey, S., Gardner, J. and Sigurdsson, H., 1995. The intensity and magnitude of Holocene plinian eruptions from Mount St. Helens volcano.Journal of Volcanology and Geothermal Research, 66(1), pp.185-202.	12	1	4.9
Yb (Smith Creek)	Mount St. Helens	Carey, S., Gardner, J. and Sigurdsson, H., 1995. The intensity and magnitude of Holocene plinian eruptions from Mount St. Helens volcano.Journal of Volcanology and Geothermal Research, 66(1), pp.185-202.	11	3	4.9
Yb (Smith Creek)	Mount St. Helens	Carey, S., Gardner, J. and Sigurdsson, H., 1995. The intensity and magnitude of Holocene plinian eruptions from Mount St. Helens volcano.Journal of Volcanology and Geothermal Research, 66(1), pp.185-202.	12	2	4.9
Yb (Smith Creek)	Mount St. Helens	Carey, S., Gardner, J. and Sigurdsson, H., 1995. The intensity and magnitude of Holocene plinian eruptions from Mount St. Helens volcano.Journal of Volcanology and Geothermal Research, 66(1), pp.185-202.	15	2	4.9
1300 yr BP / 490 AD	Newberry	Gardner, J.E., Carey, S. and Sigurdsson, H., 1998. Plinian eruptions at Glacier Peak and Newberry volcanoes, United States: Implications for volcanic hazards in the Cascade Range. Geological Society of America Bulletin, 110(2), pp.173-187.	3	160	4.4
1300 yr BP / 490 AD	Newberry	Gardner, J.E., Carey, S. and Sigurdsson, H., 1998. Plinian eruptions at Glacier Peak and Newberry volcanoes, United States: Implications for volcanic hazards in the Cascade Range. Geological Society of America Bulletin, 110(2), pp.173-187.	4	320	4.4
1300 yr BP / 490 AD	Newberry	Gardner, J.E., Carey, S. and Sigurdsson, H., 1998. Plinian eruptions at Glacier Peak and Newberry volcanoes, United States: Implications for volcanic hazards in the Cascade Range. Geological Society of America Bulletin, 110(2), pp.173-187.	8	150	4.4
1300 yr BP / 490 AD	Newberry	Gardner, J.E., Carey, S. and Sigurdsson, H., 1998. Plinian eruptions at Glacier Peak and Newberry volcanoes, United States: Implications for volcanic hazards in the Cascade Range. Geological Society of America Bulletin, 110(2), pp.173-187.	15	130	4.4
1300 yr BP / 490 AD	Newberry	Gardner, J.E., Carey, S. and Sigurdsson, H., 1998. Plinian eruptions at Glacier Peak and Newberry volcanoes, United States: Implications for volcanic hazards in the Cascade Range. Geological Society of America Bulletin, 110(2), pp.173-187.	15	100	4.4
1300 yr BP / 490 AD	Newberry	Gardner, J.E., Carey, S. and Sigurdsson, H., 1998. Plinian eruptions at Glacier Peak and Newberry volcanoes, United States: Implications for volcanic hazards in the Cascade Range. Geological Society of America Bulletin, 110(2), pp.173-187.	14	90	4.4
1300 yr BP / 490 AD	Newberry	Gardner, J.E., Carey, S. and Sigurdsson, H., 1998. Plinian eruptions at Glacier Peak and Newberry volcanoes, United States: Implications for volcanic hazards in the Cascade Range. Geological Society of America Bulletin, 110(2), pp.173-187.	8	36	4.4
1300 yr BP / 490 AD	Newberry	Gardner, J.E., Carey, S. and Sigurdsson, H., 1998. Plinian eruptions at Glacier Peak and Newberry volcanoes, United States: Implications for volcanic hazards in the Cascade Range. Geological Society of America Bulletin, 110(2), pp.173-187.	7	4	4.4
1300 yr BP / 490 AD	Newberry	Gardner, J.E., Carey, S. and Sigurdsson, H., 1998. Plinian eruptions at Glacier Peak and Newberry volcanoes, United States: Implications for volcanic hazards in the Cascade Range. Geological Society of America Bulletin, 110(2), pp.173-187.	17	7	4.4
1300 yr BP / 490 AD	Newberry	Gardner, J.E., Carey, S. and Sigurdsson, H., 1998. Plinian eruptions at Glacier Peak and Newberry volcanoes, United States: Implications for volcanic hazards in the Cascade Range. Geological Society of America Bulletin, 110(2), pp.173-187.	17	50	4.4
1300 yr BP / 490 AD	Newberry	Gardner, J.E., Carey, S. and Sigurdsson, H., 1998. Plinian eruptions at Glacier Peak and Newberry volcanoes, United States: Implications for volcanic hazards in the Cascade Range. Geological Society of America Bulletin, 110(2), pp.173-187.	17	56	4.4
1300 yr BP / 490 AD	Newberry	Gardner, J.E., Carey, S. and Sigurdsson, H., 1998. Plinian eruptions at Glacier Peak and Newberry volcanoes, United States: Implications for volcanic hazards in the Cascade Range. Geological Society of America Bulletin, 110(2), pp.173-187.	21	58	4.4
1300 yr BP / 490 AD	Newberry	Gardner, J.E., Carey, S. and Sigurdsson, H., 1998. Plinian eruptions at Glacier Peak and Newberry volcanoes, United States: Implications for volcanic hazards in the Cascade Range. Geological Society of America Bulletin, 110(2), pp.173-187.	19	40	4.4
1300 yr BP / 490 AD	Newberry	Gardner, J.E., Carey, S. and Sigurdsson, H., 1998. Plinian eruptions at Glacier Peak and Newberry volcanoes, United States: Implications for volcanic hazards in the Cascade Range. Geological Society of America Bulletin, 110(2), pp.173-187.	14	75	4.4
1300 yr BP / 490 AD	Newberry	Gardner, J.E., Carey, S. and Sigurdsson, H., 1998. Plinian eruptions at Glacier Peak and Newberry volcanoes, United States: Implications for volcanic hazards in the Cascade Range. Geological Society of America Bulletin, 110(2), pp.173-187.	14	62	4.4
1300 yr BP / 490 AD	Newberry	Gardner, J.E., Carey, S. and Sigurdsson, H., 1998. Plinian eruptions at Glacier Peak and Newberry volcanoes, United States: Implications for volcanic hazards in the Cascade Range. Geological Society of America Bulletin, 110(2), pp.173-187.	14	20	4.4
1300 yr BP / 490 AD	Newberry	Gardner, J.E., Carey, S. and Sigurdsson, H., 1998. Plinian eruptions at Glacier Peak and Newberry volcanoes, United States: Implications for volcanic hazards in the Cascade Range. Geological Society of America Bulletin, 110(2), pp.173-187.	9	87	4.4
1300 yr BP / 490 AD	Newberry	Gardner, J.E., Carey, S. and Sigurdsson, H., 1998. Plinian eruptions at Glacier Peak and Newberry volcanoes, United States: Implications for volcanic hazards in the Cascade Range. Geological Society of America Bulletin, 110(2), pp.173-187.	9	52	4.4
1300 yr BP / 490 AD	Newberry	Gardner, J.E., Carey, S. and Sigurdsson, H., 1998. Plinian eruptions at Glacier Peak and Newberry volcanoes, United States: Implications for volcanic hazards in the Cascade Range. Geological Society of America Bulletin, 110(2), pp.173-187.	9	28	4.4
P1	Pelee	Traineau, H., Westercamp, D., Bardintzeff, J.M. and Miskovsky, J.C., 1989. The recent pumice eruptions of Mt. Pelée volcano, Martinique. Part I: Depositional sequences, description of pumiceous deposits. Journal of volcanology and geothermal research, 38(1-2), pp.17-33.	1.8	200	4.6
P1	Pelee	Traineau, H., Westercamp, D., Bardintzeff, J.M. and Miskovsky, J.C., 1989. The recent pumice eruptions of Mt. Pelée volcano, Martinique. Part I: Depositional sequences, description of pumiceous deposits. Journal of volcanology and geothermal research, 38(1-2), pp.17-33.	4.2	200	4.6
P1	Pelee	Traineau, H., Westercamp, D., Bardintzeff, J.M. and Miskovsky, J.C., 1989. The recent pumice eruptions of Mt. Pelée volcano, Martinique. Part I: Depositional sequences, description of pumiceous deposits. Journal of volcanology and geothermal research, 38(1-2), pp.17-33.	4	200	4.6
P1	Pelee	Traineau, H., Westercamp, D., Bardintzeff, J.M. and Miskovsky, J.C., 1989. The recent pumice eruptions of Mt. Pelée volcano, Martinique. Part I: Depositional sequences, description of pumiceous deposits. Journal of volcanology and geothermal research, 38(1-2), pp.17-33.	3.3	300	4.6
P1	Pelee	Traineau, H., Westercamp, D., Bardintzeff, J.M. and Miskovsky, J.C., 1989. The recent pumice eruptions of Mt. Pelée volcano, Martinique. Part I: Depositional sequences, description of pumiceous deposits. Journal of volcanology and geothermal research, 38(1-2), pp.17-33.	1.1	900	4.6
P1	Pelee	Traineau, H., Westercamp, D., Bardintzeff, J.M. and Miskovsky, J.C., 1989. The recent pumice eruptions of Mt. Pelée volcano, Martinique. Part I: Depositional sequences, description of pumiceous deposits. Journal of volcanology and geothermal research, 38(1-2), pp.17-33.	2.4	100	4.6
P1	Pelee	Traineau, H., Westercamp, D., Bardintzeff, J.M. and Miskovsky, J.C., 1989. The recent pumice eruptions of Mt. Pelée volcano, Martinique. Part I: Depositional sequences, description of pumiceous deposits. Journal of volcanology and geothermal research, 38(1-2), pp.17-33.	2	180	4.6
P1	Pelee	Traineau, H., Westercamp, D., Bardintzeff, J.M. and Miskovsky, J.C., 1989. The recent pumice eruptions of Mt. Pelée volcano, Martinique. Part I: Depositional sequences, description of pumiceous deposits. Journal of volcanology and geothermal research, 38(1-2), pp.17-33.	2.4	100	4.6
P1	Pelee	Traineau, H., Westercamp, D., Bardintzeff, J.M. and Miskovsky, J.C., 1989. The recent pumice eruptions of Mt. Pelée volcano, Martinique. Part I: Depositional sequences, description of pumiceous deposits. Journal of volcanology and geothermal research, 38(1-2), pp.17-33.	3.1	80	4.6
P1	Pelee	Traineau, H., Westercamp, D., Bardintzeff, J.M. and Miskovsky, J.C., 1989. The recent pumice eruptions of Mt. Pelée volcano, Martinique. Part I: Depositional sequences, description of pumiceous deposits. Journal of volcanology and geothermal research, 38(1-2), pp.17-33.	3.5	100	4.6
P1	Pelee	Traineau, H., Westercamp, D., Bardintzeff, J.M. and Miskovsky, J.C., 1989. The recent pumice eruptions of Mt. Pelée volcano, Martinique. Part I: Depositional sequences, description of pumiceous deposits. Journal of volcanology and geothermal research, 38(1-2), pp.17-33.	1.9	140	4.6
P1	Pelee	Traineau, H., Westercamp, D., Bardintzeff, J.M. and Miskovsky, J.C., 1989. The recent pumice eruptions of Mt. Pelée volcano, Martinique. Part I: Depositional sequences, description of pumiceous deposits. Journal of volcanology and geothermal research, 38(1-2), pp.17-33.	1.9	500	4.6
P1	Pelee	Traineau, H., Westercamp, D., Bardintzeff, J.M. and Miskovsky, J.C., 1989. The recent pumice eruptions of Mt. Pelée volcano, Martinique. Part I: Depositional sequences, description of pumiceous deposits. Journal of volcanology and geothermal research, 38(1-2), pp.17-33.	2.1	600	4.6
P1	Pelee	Traineau, H., Westercamp, D., Bardintzeff, J.M. and Miskovsky, J.C., 1989. The recent pumice eruptions of Mt. Pelée volcano, Martinique. Part I: Depositional sequences, description of pumiceous deposits. Journal of volcanology and geothermal research, 38(1-2), pp.17-33.	2	800	4.6
P1	Pelee	Traineau, H., Westercamp, D., Bardintzeff, J.M. and Miskovsky, J.C., 1989. The recent pumice eruptions of Mt. Pelée volcano, Martinique. Part I: Depositional sequences, description of pumiceous deposits. Journal of volcanology and geothermal research, 38(1-2), pp.17-33.	3	400	4.6
P1	Pelee	Traineau, H., Westercamp, D., Bardintzeff, J.M. and Miskovsky, J.C., 1989. The recent pumice eruptions of Mt. Pelée volcano, Martinique. Part I: Depositional sequences, description of pumiceous deposits. Journal of volcanology and geothermal research, 38(1-2), pp.17-33.	3.5	200	4.6
P1	Pelee	Traineau, H., Westercamp, D., Bardintzeff, J.M. and Miskovsky, J.C., 1989. The recent pumice eruptions of Mt. Pelée volcano, Martinique. Part I: Depositional sequences, description of pumiceous deposits. Journal of volcanology and geothermal research, 38(1-2), pp.17-33.	3.5	150	4.6
P1	Pelee	Traineau, H., Westercamp, D., Bardintzeff, J.M. and Miskovsky, J.C., 1989. The recent pumice eruptions of Mt. Pelée volcano, Martinique. Part I: Depositional sequences, description of pumiceous deposits. Journal of volcanology and geothermal research, 38(1-2), pp.17-33.	4.7	150	4.6
P1	Pelee	Traineau, H., Westercamp, D., Bardintzeff, J.M. and Miskovsky, J.C., 1989. The recent pumice eruptions of Mt. Pelée volcano, Martinique. Part I: Depositional sequences, description of pumiceous deposits. Journal of volcanology and geothermal research, 38(1-2), pp.17-33.	5.6	150	4.6
P1	Pelee	Traineau, H., Westercamp, D., Bardintzeff, J.M. and Miskovsky, J.C., 1989. The recent pumice eruptions of Mt. Pelée volcano, Martinique. Part I: Depositional sequences, description of pumiceous deposits. Journal of volcanology and geothermal research, 38(1-2), pp.17-33.	5.2	150	4.6
P1	Pelee	Traineau, H., Westercamp, D., Bardintzeff, J.M. and Miskovsky, J.C., 1989. The recent pumice eruptions of Mt. Pelée volcano, Martinique. Part I: Depositional sequences, description of pumiceous deposits. Journal of volcanology and geothermal research, 38(1-2), pp.17-33.	4.6	120	4.6
P1	Pelee	Traineau, H., Westercamp, D., Bardintzeff, J.M. and Miskovsky, J.C., 1989. The recent pumice eruptions of Mt. Pelée volcano, Martinique. Part I: Depositional sequences, description of pumiceous deposits. Journal of volcanology and geothermal research, 38(1-2), pp.17-33.	5.6	100	4.6
P1	Pelee	Traineau, H., Westercamp, D., Bardintzeff, J.M. and Miskovsky, J.C., 1989. The recent pumice eruptions of Mt. Pelée volcano, Martinique. Part I: Depositional sequences, description of pumiceous deposits. Journal of volcanology and geothermal research, 38(1-2), pp.17-33.	4.4	100	4.6
P1	Pelee	Traineau, H., Westercamp, D., Bardintzeff, J.M. and Miskovsky, J.C., 1989. The recent pumice eruptions of Mt. Pelée volcano, Martinique. Part I: Depositional sequences, description of pumiceous deposits. Journal of volcanology and geothermal research, 38(1-2), pp.17-33.	4.6	110	4.6
P1	Pelee	Traineau, H., Westercamp, D., Bardintzeff, J.M. and Miskovsky, J.C., 1989. The recent pumice eruptions of Mt. Pelée volcano, Martinique. Part I: Depositional sequences, description of pumiceous deposits. Journal of volcanology and geothermal research, 38(1-2), pp.17-33.	4.3	200	4.6
P1	Pelee	Traineau, H., Westercamp, D., Bardintzeff, J.M. and Miskovsky, J.C., 1989. The recent pumice eruptions of Mt. Pelée volcano, Martinique. Part I: Depositional sequences, description of pumiceous deposits. Journal of volcanology and geothermal research, 38(1-2), pp.17-33.	5.9	100	4.6
P1	Pelee	Traineau, H., Westercamp, D., Bardintzeff, J.M. and Miskovsky, J.C., 1989. The recent pumice eruptions of Mt. Pelée volcano, Martinique. Part I: Depositional sequences, description of pumiceous deposits. Journal of volcanology and geothermal research, 38(1-2), pp.17-33.	4.2	150	4.6
P1	Pelee	Traineau, H., Westercamp, D., Bardintzeff, J.M. and Miskovsky, J.C., 1989. The recent pumice eruptions of Mt. Pelée volcano, Martinique. Part I: Depositional sequences, description of pumiceous deposits. Journal of volcanology and geothermal research, 38(1-2), pp.17-33.	4.7	150	4.6
P1	Pelee	Traineau, H., Westercamp, D., Bardintzeff, J.M. and Miskovsky, J.C., 1989. The recent pumice eruptions of Mt. Pelée volcano, Martinique. Part I: Depositional sequences, description of pumiceous deposits. Journal of volcanology and geothermal research, 38(1-2), pp.17-33.	4	200	4.6
P1	Pelee	Traineau, H., Westercamp, D., Bardintzeff, J.M. and Miskovsky, J.C., 1989. The recent pumice eruptions of Mt. Pelée volcano, Martinique. Part I: Depositional sequences, description of pumiceous deposits. Journal of volcanology and geothermal research, 38(1-2), pp.17-33.	5.8	100	4.6
P1	Pelee	Traineau, H., Westercamp, D., Bardintzeff, J.M. and Miskovsky, J.C., 1989. The recent pumice eruptions of Mt. Pelée volcano, Martinique. Part I: Depositional sequences, description of pumiceous deposits. Journal of volcanology and geothermal research, 38(1-2), pp.17-33.	5.5	60	4.6
P1	Pelee	Traineau, H., Westercamp, D., Bardintzeff, J.M. and Miskovsky, J.C., 1989. The recent pumice eruptions of Mt. Pelée volcano, Martinique. Part I: Depositional sequences, description of pumiceous deposits. Journal of volcanology and geothermal research, 38(1-2), pp.17-33.	5.3	60	4.6
P1	Pelee	Traineau, H., Westercamp, D., Bardintzeff, J.M. and Miskovsky, J.C., 1989. The recent pumice eruptions of Mt. Pelée volcano, Martinique. Part I: Depositional sequences, description of pumiceous deposits. Journal of volcanology and geothermal research, 38(1-2), pp.17-33.	4.4	70	4.6
P1	Pelee	Traineau, H., Westercamp, D., Bardintzeff, J.M. and Miskovsky, J.C., 1989. The recent pumice eruptions of Mt. Pelée volcano, Martinique. Part I: Depositional sequences, description of pumiceous deposits. Journal of volcanology and geothermal research, 38(1-2), pp.17-33.	5	50	4.6
P1	Pelee	Traineau, H., Westercamp, D., Bardintzeff, J.M. and Miskovsky, J.C., 1989. The recent pumice eruptions of Mt. Pelée volcano, Martinique. Part I: Depositional sequences, description of pumiceous deposits. Journal of volcanology and geothermal research, 38(1-2), pp.17-33.	4	50	4.6
P1	Pelee	Traineau, H., Westercamp, D., Bardintzeff, J.M. and Miskovsky, J.C., 1989. The recent pumice eruptions of Mt. Pelée volcano, Martinique. Part I: Depositional sequences, description of pumiceous deposits. Journal of volcanology and geothermal research, 38(1-2), pp.17-33.	4.9	20	4.6
P1	Pelee	Traineau, H., Westercamp, D., Bardintzeff, J.M. and Miskovsky, J.C., 1989. The recent pumice eruptions of Mt. Pelée volcano, Martinique. Part I: Depositional sequences, description of pumiceous deposits. Journal of volcanology and geothermal research, 38(1-2), pp.17-33.	5	150	4.6
P1	Pelee	Traineau, H., Westercamp, D., Bardintzeff, J.M. and Miskovsky, J.C., 1989. The recent pumice eruptions of Mt. Pelée volcano, Martinique. Part I: Depositional sequences, description of pumiceous deposits. Journal of volcanology and geothermal research, 38(1-2), pp.17-33.	5.9	80	4.6
P1	Pelee	Traineau, H., Westercamp, D., Bardintzeff, J.M. and Miskovsky, J.C., 1989. The recent pumice eruptions of Mt. Pelée volcano, Martinique. Part I: Depositional sequences, description of pumiceous deposits. Journal of volcanology and geothermal research, 38(1-2), pp.17-33.	6.1	40	4.6
P1	Pelee	Traineau, H., Westercamp, D., Bardintzeff, J.M. and Miskovsky, J.C., 1989. The recent pumice eruptions of Mt. Pelée volcano, Martinique. Part I: Depositional sequences, description of pumiceous deposits. Journal of volcanology and geothermal research, 38(1-2), pp.17-33.	6.3	30	4.6
P1	Pelee	Traineau, H., Westercamp, D., Bardintzeff, J.M. and Miskovsky, J.C., 1989. The recent pumice eruptions of Mt. Pelée volcano, Martinique. Part I: Depositional sequences, description of pumiceous deposits. Journal of volcanology and geothermal research, 38(1-2), pp.17-33.	6.4	20	4.6
P1	Pelee	Traineau, H., Westercamp, D., Bardintzeff, J.M. and Miskovsky, J.C., 1989. The recent pumice eruptions of Mt. Pelée volcano, Martinique. Part I: Depositional sequences, description of pumiceous deposits. Journal of volcanology and geothermal research, 38(1-2), pp.17-33.	7.3	40	4.6
P1	Pelee	Traineau, H., Westercamp, D., Bardintzeff, J.M. and Miskovsky, J.C., 1989. The recent pumice eruptions of Mt. Pelée volcano, Martinique. Part I: Depositional sequences, description of pumiceous deposits. Journal of volcanology and geothermal research, 38(1-2), pp.17-33.	5.5	100	4.6
P1	Pelee	Traineau, H., Westercamp, D., Bardintzeff, J.M. and Miskovsky, J.C., 1989. The recent pumice eruptions of Mt. Pelée volcano, Martinique. Part I: Depositional sequences, description of pumiceous deposits. Journal of volcanology and geothermal research, 38(1-2), pp.17-33.	5.6	90	4.6
P1	Pelee	Traineau, H., Westercamp, D., Bardintzeff, J.M. and Miskovsky, J.C., 1989. The recent pumice eruptions of Mt. Pelée volcano, Martinique. Part I: Depositional sequences, description of pumiceous deposits. Journal of volcanology and geothermal research, 38(1-2), pp.17-33.	6.5	80	4.6
P1	Pelee	Traineau, H., Westercamp, D., Bardintzeff, J.M. and Miskovsky, J.C., 1989. The recent pumice eruptions of Mt. Pelée volcano, Martinique. Part I: Depositional sequences, description of pumiceous deposits. Journal of volcanology and geothermal research, 38(1-2), pp.17-33.	5.4	70	4.6
P1	Pelee	Traineau, H., Westercamp, D., Bardintzeff, J.M. and Miskovsky, J.C., 1989. The recent pumice eruptions of Mt. Pelée volcano, Martinique. Part I: Depositional sequences, description of pumiceous deposits. Journal of volcanology and geothermal research, 38(1-2), pp.17-33.	5.9	70	4.6
P1	Pelee	Traineau, H., Westercamp, D., Bardintzeff, J.M. and Miskovsky, J.C., 1989. The recent pumice eruptions of Mt. Pelée volcano, Martinique. Part I: Depositional sequences, description of pumiceous deposits. Journal of volcanology and geothermal research, 38(1-2), pp.17-33.	6.6	20	4.6
P1	Pelee	Traineau, H., Westercamp, D., Bardintzeff, J.M. and Miskovsky, J.C., 1989. The recent pumice eruptions of Mt. Pelée volcano, Martinique. Part I: Depositional sequences, description of pumiceous deposits. Journal of volcanology and geothermal research, 38(1-2), pp.17-33.	7.4	50	4.6
P1	Pelee	Traineau, H., Westercamp, D., Bardintzeff, J.M. and Miskovsky, J.C., 1989. The recent pumice eruptions of Mt. Pelée volcano, Martinique. Part I: Depositional sequences, description of pumiceous deposits. Journal of volcanology and geothermal research, 38(1-2), pp.17-33.	5.9	20	4.6
P1	Pelee	Traineau, H., Westercamp, D., Bardintzeff, J.M. and Miskovsky, J.C., 1989. The recent pumice eruptions of Mt. Pelée volcano, Martinique. Part I: Depositional sequences, description of pumiceous deposits. Journal of volcanology and geothermal research, 38(1-2), pp.17-33.	6.6	20	4.6
P1	Pelee	Traineau, H., Westercamp, D., Bardintzeff, J.M. and Miskovsky, J.C., 1989. The recent pumice eruptions of Mt. Pelée volcano, Martinique. Part I: Depositional sequences, description of pumiceous deposits. Journal of volcanology and geothermal research, 38(1-2), pp.17-33.	4	80	4.6
P1	Pelee	Traineau, H., Westercamp, D., Bardintzeff, J.M. and Miskovsky, J.C., 1989. The recent pumice eruptions of Mt. Pelée volcano, Martinique. Part I: Depositional sequences, description of pumiceous deposits. Journal of volcanology and geothermal research, 38(1-2), pp.17-33.	6.5	50	4.6
P1	Pelee	Traineau, H., Westercamp, D., Bardintzeff, J.M. and Miskovsky, J.C., 1989. The recent pumice eruptions of Mt. Pelée volcano, Martinique. Part I: Depositional sequences, description of pumiceous deposits. Journal of volcanology and geothermal research, 38(1-2), pp.17-33.	7.3	70	4.6
P1	Pelee	Traineau, H., Westercamp, D., Bardintzeff, J.M. and Miskovsky, J.C., 1989. The recent pumice eruptions of Mt. Pelée volcano, Martinique. Part I: Depositional sequences, description of pumiceous deposits. Journal of volcanology and geothermal research, 38(1-2), pp.17-33.	7.7	30	4.6
P1	Pelee	Traineau, H., Westercamp, D., Bardintzeff, J.M. and Miskovsky, J.C., 1989. The recent pumice eruptions of Mt. Pelée volcano, Martinique. Part I: Depositional sequences, description of pumiceous deposits. Journal of volcanology and geothermal research, 38(1-2), pp.17-33.	4.5	70	4.6
P1	Pelee	Traineau, H., Westercamp, D., Bardintzeff, J.M. and Miskovsky, J.C., 1989. The recent pumice eruptions of Mt. Pelée volcano, Martinique. Part I: Depositional sequences, description of pumiceous deposits. Journal of volcanology and geothermal research, 38(1-2), pp.17-33.	4.6	90	4.6
P1	Pelee	Traineau, H., Westercamp, D., Bardintzeff, J.M. and Miskovsky, J.C., 1989. The recent pumice eruptions of Mt. Pelée volcano, Martinique. Part I: Depositional sequences, description of pumiceous deposits. Journal of volcanology and geothermal research, 38(1-2), pp.17-33.	5.5	40	4.6
P1	Pelee	Traineau, H., Westercamp, D., Bardintzeff, J.M. and Miskovsky, J.C., 1989. The recent pumice eruptions of Mt. Pelée volcano, Martinique. Part I: Depositional sequences, description of pumiceous deposits. Journal of volcanology and geothermal research, 38(1-2), pp.17-33.	8.1	70	4.6
P1	Pelee	Traineau, H., Westercamp, D., Bardintzeff, J.M. and Miskovsky, J.C., 1989. The recent pumice eruptions of Mt. Pelée volcano, Martinique. Part I: Depositional sequences, description of pumiceous deposits. Journal of volcanology and geothermal research, 38(1-2), pp.17-33.	8.3	50	4.6
P1	Pelee	Traineau, H., Westercamp, D., Bardintzeff, J.M. and Miskovsky, J.C., 1989. The recent pumice eruptions of Mt. Pelée volcano, Martinique. Part I: Depositional sequences, description of pumiceous deposits. Journal of volcanology and geothermal research, 38(1-2), pp.17-33.	6.1	80	4.6
P1	Pelee	Traineau, H., Westercamp, D., Bardintzeff, J.M. and Miskovsky, J.C., 1989. The recent pumice eruptions of Mt. Pelée volcano, Martinique. Part I: Depositional sequences, description of pumiceous deposits. Journal of volcanology and geothermal research, 38(1-2), pp.17-33.	6.1	50	4.6
P1	Pelee	Traineau, H., Westercamp, D., Bardintzeff, J.M. and Miskovsky, J.C., 1989. The recent pumice eruptions of Mt. Pelée volcano, Martinique. Part I: Depositional sequences, description of pumiceous deposits. Journal of volcanology and geothermal research, 38(1-2), pp.17-33.	6.5	50	4.6
P1	Pelee	Traineau, H., Westercamp, D., Bardintzeff, J.M. and Miskovsky, J.C., 1989. The recent pumice eruptions of Mt. Pelée volcano, Martinique. Part I: Depositional sequences, description of pumiceous deposits. Journal of volcanology and geothermal research, 38(1-2), pp.17-33.	5.7	50	4.6
P1	Pelee	Traineau, H., Westercamp, D., Bardintzeff, J.M. and Miskovsky, J.C., 1989. The recent pumice eruptions of Mt. Pelée volcano, Martinique. Part I: Depositional sequences, description of pumiceous deposits. Journal of volcanology and geothermal research, 38(1-2), pp.17-33.	6.6	50	4.6
P1	Pelee	Traineau, H., Westercamp, D., Bardintzeff, J.M. and Miskovsky, J.C., 1989. The recent pumice eruptions of Mt. Pelée volcano, Martinique. Part I: Depositional sequences, description of pumiceous deposits. Journal of volcanology and geothermal research, 38(1-2), pp.17-33.	5.3	50	4.6
P1	Pelee	Traineau, H., Westercamp, D., Bardintzeff, J.M. and Miskovsky, J.C., 1989. The recent pumice eruptions of Mt. Pelée volcano, Martinique. Part I: Depositional sequences, description of pumiceous deposits. Journal of volcanology and geothermal research, 38(1-2), pp.17-33.	7.6	50	4.6
P1	Pelee	Traineau, H., Westercamp, D., Bardintzeff, J.M. and Miskovsky, J.C., 1989. The recent pumice eruptions of Mt. Pelée volcano, Martinique. Part I: Depositional sequences, description of pumiceous deposits. Journal of volcanology and geothermal research, 38(1-2), pp.17-33.	8	30	4.6
P1	Pelee	Traineau, H., Westercamp, D., Bardintzeff, J.M. and Miskovsky, J.C., 1989. The recent pumice eruptions of Mt. Pelée volcano, Martinique. Part I: Depositional sequences, description of pumiceous deposits. Journal of volcanology and geothermal research, 38(1-2), pp.17-33.	8.9	50	4.6
P1	Pelee	Traineau, H., Westercamp, D., Bardintzeff, J.M. and Miskovsky, J.C., 1989. The recent pumice eruptions of Mt. Pelée volcano, Martinique. Part I: Depositional sequences, description of pumiceous deposits. Journal of volcanology and geothermal research, 38(1-2), pp.17-33.	8.8	100	4.6
P2	Pelee	Traineau, H., Westercamp, D., Bardintzeff, J.M. and Miskovsky, J.C., 1989. The recent pumice eruptions of Mt. Pelée volcano, Martinique. Part I: Depositional sequences, description of pumiceous deposits. Journal of volcanology and geothermal research, 38(1-2), pp.17-33.	1.8	200	4.6
P2	Pelee	Traineau, H., Westercamp, D., Bardintzeff, J.M. and Miskovsky, J.C., 1989. The recent pumice eruptions of Mt. Pelée volcano, Martinique. Part I: Depositional sequences, description of pumiceous deposits. Journal of volcanology and geothermal research, 38(1-2), pp.17-33.	4.2	200	4.6
P2	Pelee	Traineau, H., Westercamp, D., Bardintzeff, J.M. and Miskovsky, J.C., 1989. The recent pumice eruptions of Mt. Pelée volcano, Martinique. Part I: Depositional sequences, description of pumiceous deposits. Journal of volcanology and geothermal research, 38(1-2), pp.17-33.	4	200	4.6
P2	Pelee	Traineau, H., Westercamp, D., Bardintzeff, J.M. and Miskovsky, J.C., 1989. The recent pumice eruptions of Mt. Pelée volcano, Martinique. Part I: Depositional sequences, description of pumiceous deposits. Journal of volcanology and geothermal research, 38(1-2), pp.17-33.	3.3	300	4.6
P2	Pelee	Traineau, H., Westercamp, D., Bardintzeff, J.M. and Miskovsky, J.C., 1989. The recent pumice eruptions of Mt. Pelée volcano, Martinique. Part I: Depositional sequences, description of pumiceous deposits. Journal of volcanology and geothermal research, 38(1-2), pp.17-33.	1.1	900	4.6
P2	Pelee	Traineau, H., Westercamp, D., Bardintzeff, J.M. and Miskovsky, J.C., 1989. The recent pumice eruptions of Mt. Pelée volcano, Martinique. Part I: Depositional sequences, description of pumiceous deposits. Journal of volcanology and geothermal research, 38(1-2), pp.17-33.	2.4	100	4.6
P2	Pelee	Traineau, H., Westercamp, D., Bardintzeff, J.M. and Miskovsky, J.C., 1989. The recent pumice eruptions of Mt. Pelée volcano, Martinique. Part I: Depositional sequences, description of pumiceous deposits. Journal of volcanology and geothermal research, 38(1-2), pp.17-33.	2	180	4.6
P2	Pelee	Traineau, H., Westercamp, D., Bardintzeff, J.M. and Miskovsky, J.C., 1989. The recent pumice eruptions of Mt. Pelée volcano, Martinique. Part I: Depositional sequences, description of pumiceous deposits. Journal of volcanology and geothermal research, 38(1-2), pp.17-33.	2.4	100	4.6
P2	Pelee	Traineau, H., Westercamp, D., Bardintzeff, J.M. and Miskovsky, J.C., 1989. The recent pumice eruptions of Mt. Pelée volcano, Martinique. Part I: Depositional sequences, description of pumiceous deposits. Journal of volcanology and geothermal research, 38(1-2), pp.17-33.	3.1	80	4.6
P2	Pelee	Traineau, H., Westercamp, D., Bardintzeff, J.M. and Miskovsky, J.C., 1989. The recent pumice eruptions of Mt. Pelée volcano, Martinique. Part I: Depositional sequences, description of pumiceous deposits. Journal of volcanology and geothermal research, 38(1-2), pp.17-33.	3.5	100	4.6
P2	Pelee	Traineau, H., Westercamp, D., Bardintzeff, J.M. and Miskovsky, J.C., 1989. The recent pumice eruptions of Mt. Pelée volcano, Martinique. Part I: Depositional sequences, description of pumiceous deposits. Journal of volcanology and geothermal research, 38(1-2), pp.17-33.	1.9	140	4.6
P2	Pelee	Traineau, H., Westercamp, D., Bardintzeff, J.M. and Miskovsky, J.C., 1989. The recent pumice eruptions of Mt. Pelée volcano, Martinique. Part I: Depositional sequences, description of pumiceous deposits. Journal of volcanology and geothermal research, 38(1-2), pp.17-33.	1.9	500	4.6
P2	Pelee	Traineau, H., Westercamp, D., Bardintzeff, J.M. and Miskovsky, J.C., 1989. The recent pumice eruptions of Mt. Pelée volcano, Martinique. Part I: Depositional sequences, description of pumiceous deposits. Journal of volcanology and geothermal research, 38(1-2), pp.17-33.	2.1	600	4.6
P2	Pelee	Traineau, H., Westercamp, D., Bardintzeff, J.M. and Miskovsky, J.C., 1989. The recent pumice eruptions of Mt. Pelée volcano, Martinique. Part I: Depositional sequences, description of pumiceous deposits. Journal of volcanology and geothermal research, 38(1-2), pp.17-33.	2	800	4.6
P2	Pelee	Traineau, H., Westercamp, D., Bardintzeff, J.M. and Miskovsky, J.C., 1989. The recent pumice eruptions of Mt. Pelée volcano, Martinique. Part I: Depositional sequences, description of pumiceous deposits. Journal of volcanology and geothermal research, 38(1-2), pp.17-33.	3	400	4.6
P2	Pelee	Traineau, H., Westercamp, D., Bardintzeff, J.M. and Miskovsky, J.C., 1989. The recent pumice eruptions of Mt. Pelée volcano, Martinique. Part I: Depositional sequences, description of pumiceous deposits. Journal of volcanology and geothermal research, 38(1-2), pp.17-33.	3.5	200	4.6
P2	Pelee	Traineau, H., Westercamp, D., Bardintzeff, J.M. and Miskovsky, J.C., 1989. The recent pumice eruptions of Mt. Pelée volcano, Martinique. Part I: Depositional sequences, description of pumiceous deposits. Journal of volcanology and geothermal research, 38(1-2), pp.17-33.	3.5	150	4.6
P2	Pelee	Traineau, H., Westercamp, D., Bardintzeff, J.M. and Miskovsky, J.C., 1989. The recent pumice eruptions of Mt. Pelée volcano, Martinique. Part I: Depositional sequences, description of pumiceous deposits. Journal of volcanology and geothermal research, 38(1-2), pp.17-33.	4.7	150	4.6
P2	Pelee	Traineau, H., Westercamp, D., Bardintzeff, J.M. and Miskovsky, J.C., 1989. The recent pumice eruptions of Mt. Pelée volcano, Martinique. Part I: Depositional sequences, description of pumiceous deposits. Journal of volcanology and geothermal research, 38(1-2), pp.17-33.	5.6	150	4.6
P2	Pelee	Traineau, H., Westercamp, D., Bardintzeff, J.M. and Miskovsky, J.C., 1989. The recent pumice eruptions of Mt. Pelée volcano, Martinique. Part I: Depositional sequences, description of pumiceous deposits. Journal of volcanology and geothermal research, 38(1-2), pp.17-33.	5.2	150	4.6
P2	Pelee	Traineau, H., Westercamp, D., Bardintzeff, J.M. and Miskovsky, J.C., 1989. The recent pumice eruptions of Mt. Pelée volcano, Martinique. Part I: Depositional sequences, description of pumiceous deposits. Journal of volcanology and geothermal research, 38(1-2), pp.17-33.	4.6	120	4.6
P2	Pelee	Traineau, H., Westercamp, D., Bardintzeff, J.M. and Miskovsky, J.C., 1989. The recent pumice eruptions of Mt. Pelée volcano, Martinique. Part I: Depositional sequences, description of pumiceous deposits. Journal of volcanology and geothermal research, 38(1-2), pp.17-33.	5.6	100	4.6
P2	Pelee	Traineau, H., Westercamp, D., Bardintzeff, J.M. and Miskovsky, J.C., 1989. The recent pumice eruptions of Mt. Pelée volcano, Martinique. Part I: Depositional sequences, description of pumiceous deposits. Journal of volcanology and geothermal research, 38(1-2), pp.17-33.	4.4	100	4.6
P2	Pelee	Traineau, H., Westercamp, D., Bardintzeff, J.M. and Miskovsky, J.C., 1989. The recent pumice eruptions of Mt. Pelée volcano, Martinique. Part I: Depositional sequences, description of pumiceous deposits. Journal of volcanology and geothermal research, 38(1-2), pp.17-33.	4.6	110	4.6
P2	Pelee	Traineau, H., Westercamp, D., Bardintzeff, J.M. and Miskovsky, J.C., 1989. The recent pumice eruptions of Mt. Pelée volcano, Martinique. Part I: Depositional sequences, description of pumiceous deposits. Journal of volcanology and geothermal research, 38(1-2), pp.17-33.	4.3	200	4.6
P2	Pelee	Traineau, H., Westercamp, D., Bardintzeff, J.M. and Miskovsky, J.C., 1989. The recent pumice eruptions of Mt. Pelée volcano, Martinique. Part I: Depositional sequences, description of pumiceous deposits. Journal of volcanology and geothermal research, 38(1-2), pp.17-33.	5.9	100	4.6
P2	Pelee	Traineau, H., Westercamp, D., Bardintzeff, J.M. and Miskovsky, J.C., 1989. The recent pumice eruptions of Mt. Pelée volcano, Martinique. Part I: Depositional sequences, description of pumiceous deposits. Journal of volcanology and geothermal research, 38(1-2), pp.17-33.	4.2	150	4.6
P2	Pelee	Traineau, H., Westercamp, D., Bardintzeff, J.M. and Miskovsky, J.C., 1989. The recent pumice eruptions of Mt. Pelée volcano, Martinique. Part I: Depositional sequences, description of pumiceous deposits. Journal of volcanology and geothermal research, 38(1-2), pp.17-33.	4.7	150	4.6
P2	Pelee	Traineau, H., Westercamp, D., Bardintzeff, J.M. and Miskovsky, J.C., 1989. The recent pumice eruptions of Mt. Pelée volcano, Martinique. Part I: Depositional sequences, description of pumiceous deposits. Journal of volcanology and geothermal research, 38(1-2), pp.17-33.	4	200	4.6
P2	Pelee	Traineau, H., Westercamp, D., Bardintzeff, J.M. and Miskovsky, J.C., 1989. The recent pumice eruptions of Mt. Pelée volcano, Martinique. Part I: Depositional sequences, description of pumiceous deposits. Journal of volcanology and geothermal research, 38(1-2), pp.17-33.	5.8	100	4.6
P2	Pelee	Traineau, H., Westercamp, D., Bardintzeff, J.M. and Miskovsky, J.C., 1989. The recent pumice eruptions of Mt. Pelée volcano, Martinique. Part I: Depositional sequences, description of pumiceous deposits. Journal of volcanology and geothermal research, 38(1-2), pp.17-33.	5.5	60	4.6
P2	Pelee	Traineau, H., Westercamp, D., Bardintzeff, J.M. and Miskovsky, J.C., 1989. The recent pumice eruptions of Mt. Pelée volcano, Martinique. Part I: Depositional sequences, description of pumiceous deposits. Journal of volcanology and geothermal research, 38(1-2), pp.17-33.	5.3	60	4.6
P2	Pelee	Traineau, H., Westercamp, D., Bardintzeff, J.M. and Miskovsky, J.C., 1989. The recent pumice eruptions of Mt. Pelée volcano, Martinique. Part I: Depositional sequences, description of pumiceous deposits. Journal of volcanology and geothermal research, 38(1-2), pp.17-33.	4.4	70	4.6
P2	Pelee	Traineau, H., Westercamp, D., Bardintzeff, J.M. and Miskovsky, J.C., 1989. The recent pumice eruptions of Mt. Pelée volcano, Martinique. Part I: Depositional sequences, description of pumiceous deposits. Journal of volcanology and geothermal research, 38(1-2), pp.17-33.	5	50	4.6
P2	Pelee	Traineau, H., Westercamp, D., Bardintzeff, J.M. and Miskovsky, J.C., 1989. The recent pumice eruptions of Mt. Pelée volcano, Martinique. Part I: Depositional sequences, description of pumiceous deposits. Journal of volcanology and geothermal research, 38(1-2), pp.17-33.	4	50	4.6
P2	Pelee	Traineau, H., Westercamp, D., Bardintzeff, J.M. and Miskovsky, J.C., 1989. The recent pumice eruptions of Mt. Pelée volcano, Martinique. Part I: Depositional sequences, description of pumiceous deposits. Journal of volcanology and geothermal research, 38(1-2), pp.17-33.	4.9	20	4.6
P2	Pelee	Traineau, H., Westercamp, D., Bardintzeff, J.M. and Miskovsky, J.C., 1989. The recent pumice eruptions of Mt. Pelée volcano, Martinique. Part I: Depositional sequences, description of pumiceous deposits. Journal of volcanology and geothermal research, 38(1-2), pp.17-33.	5	150	4.6
P2	Pelee	Traineau, H., Westercamp, D., Bardintzeff, J.M. and Miskovsky, J.C., 1989. The recent pumice eruptions of Mt. Pelée volcano, Martinique. Part I: Depositional sequences, description of pumiceous deposits. Journal of volcanology and geothermal research, 38(1-2), pp.17-33.	5.9	80	4.6
P2	Pelee	Traineau, H., Westercamp, D., Bardintzeff, J.M. and Miskovsky, J.C., 1989. The recent pumice eruptions of Mt. Pelée volcano, Martinique. Part I: Depositional sequences, description of pumiceous deposits. Journal of volcanology and geothermal research, 38(1-2), pp.17-33.	6.1	40	4.6
P2	Pelee	Traineau, H., Westercamp, D., Bardintzeff, J.M. and Miskovsky, J.C., 1989. The recent pumice eruptions of Mt. Pelée volcano, Martinique. Part I: Depositional sequences, description of pumiceous deposits. Journal of volcanology and geothermal research, 38(1-2), pp.17-33.	6.3	30	4.6
P2	Pelee	Traineau, H., Westercamp, D., Bardintzeff, J.M. and Miskovsky, J.C., 1989. The recent pumice eruptions of Mt. Pelée volcano, Martinique. Part I: Depositional sequences, description of pumiceous deposits. Journal of volcanology and geothermal research, 38(1-2), pp.17-33.	6.4	20	4.6
P2	Pelee	Traineau, H., Westercamp, D., Bardintzeff, J.M. and Miskovsky, J.C., 1989. The recent pumice eruptions of Mt. Pelée volcano, Martinique. Part I: Depositional sequences, description of pumiceous deposits. Journal of volcanology and geothermal research, 38(1-2), pp.17-33.	7.3	40	4.6
P2	Pelee	Traineau, H., Westercamp, D., Bardintzeff, J.M. and Miskovsky, J.C., 1989. The recent pumice eruptions of Mt. Pelée volcano, Martinique. Part I: Depositional sequences, description of pumiceous deposits. Journal of volcanology and geothermal research, 38(1-2), pp.17-33.	3.1	30	4.6
P2	Pelee	Traineau, H., Westercamp, D., Bardintzeff, J.M. and Miskovsky, J.C., 1989. The recent pumice eruptions of Mt. Pelée volcano, Martinique. Part I: Depositional sequences, description of pumiceous deposits. Journal of volcanology and geothermal research, 38(1-2), pp.17-33.	4	60	4.6
P2	Pelee	Traineau, H., Westercamp, D., Bardintzeff, J.M. and Miskovsky, J.C., 1989. The recent pumice eruptions of Mt. Pelée volcano, Martinique. Part I: Depositional sequences, description of pumiceous deposits. Journal of volcanology and geothermal research, 38(1-2), pp.17-33.	2.1	100	4.6
P2	Pelee	Traineau, H., Westercamp, D., Bardintzeff, J.M. and Miskovsky, J.C., 1989. The recent pumice eruptions of Mt. Pelée volcano, Martinique. Part I: Depositional sequences, description of pumiceous deposits. Journal of volcanology and geothermal research, 38(1-2), pp.17-33.	2.6	180	4.6
P2	Pelee	Traineau, H., Westercamp, D., Bardintzeff, J.M. and Miskovsky, J.C., 1989. The recent pumice eruptions of Mt. Pelée volcano, Martinique. Part I: Depositional sequences, description of pumiceous deposits. Journal of volcanology and geothermal research, 38(1-2), pp.17-33.	5.6	40	4.6
P2	Pelee	Traineau, H., Westercamp, D., Bardintzeff, J.M. and Miskovsky, J.C., 1989. The recent pumice eruptions of Mt. Pelée volcano, Martinique. Part I: Depositional sequences, description of pumiceous deposits. Journal of volcanology and geothermal research, 38(1-2), pp.17-33.	6.2	50	4.6
P2	Pelee	Traineau, H., Westercamp, D., Bardintzeff, J.M. and Miskovsky, J.C., 1989. The recent pumice eruptions of Mt. Pelée volcano, Martinique. Part I: Depositional sequences, description of pumiceous deposits. Journal of volcanology and geothermal research, 38(1-2), pp.17-33.	4	70	4.6
P2	Pelee	Traineau, H., Westercamp, D., Bardintzeff, J.M. and Miskovsky, J.C., 1989. The recent pumice eruptions of Mt. Pelée volcano, Martinique. Part I: Depositional sequences, description of pumiceous deposits. Journal of volcanology and geothermal research, 38(1-2), pp.17-33.	4.8	100	4.6
P2	Pelee	Traineau, H., Westercamp, D., Bardintzeff, J.M. and Miskovsky, J.C., 1989. The recent pumice eruptions of Mt. Pelée volcano, Martinique. Part I: Depositional sequences, description of pumiceous deposits. Journal of volcanology and geothermal research, 38(1-2), pp.17-33.	5.3	75	4.6
P2	Pelee	Traineau, H., Westercamp, D., Bardintzeff, J.M. and Miskovsky, J.C., 1989. The recent pumice eruptions of Mt. Pelée volcano, Martinique. Part I: Depositional sequences, description of pumiceous deposits. Journal of volcanology and geothermal research, 38(1-2), pp.17-33.	6.1	80	4.6
P2	Pelee	Traineau, H., Westercamp, D., Bardintzeff, J.M. and Miskovsky, J.C., 1989. The recent pumice eruptions of Mt. Pelée volcano, Martinique. Part I: Depositional sequences, description of pumiceous deposits. Journal of volcanology and geothermal research, 38(1-2), pp.17-33.	6.4	50	4.6
P2	Pelee	Traineau, H., Westercamp, D., Bardintzeff, J.M. and Miskovsky, J.C., 1989. The recent pumice eruptions of Mt. Pelée volcano, Martinique. Part I: Depositional sequences, description of pumiceous deposits. Journal of volcanology and geothermal research, 38(1-2), pp.17-33.	7.1	110	4.6
P2	Pelee	Traineau, H., Westercamp, D., Bardintzeff, J.M. and Miskovsky, J.C., 1989. The recent pumice eruptions of Mt. Pelée volcano, Martinique. Part I: Depositional sequences, description of pumiceous deposits. Journal of volcanology and geothermal research, 38(1-2), pp.17-33.	8.5	40	4.6
P2	Pelee	Traineau, H., Westercamp, D., Bardintzeff, J.M. and Miskovsky, J.C., 1989. The recent pumice eruptions of Mt. Pelée volcano, Martinique. Part I: Depositional sequences, description of pumiceous deposits. Journal of volcanology and geothermal research, 38(1-2), pp.17-33.	1.8	150	4.6
P2	Pelee	Traineau, H., Westercamp, D., Bardintzeff, J.M. and Miskovsky, J.C., 1989. The recent pumice eruptions of Mt. Pelée volcano, Martinique. Part I: Depositional sequences, description of pumiceous deposits. Journal of volcanology and geothermal research, 38(1-2), pp.17-33.	5	200	4.6
P2	Pelee	Traineau, H., Westercamp, D., Bardintzeff, J.M. and Miskovsky, J.C., 1989. The recent pumice eruptions of Mt. Pelée volcano, Martinique. Part I: Depositional sequences, description of pumiceous deposits. Journal of volcanology and geothermal research, 38(1-2), pp.17-33.	4.6	150	4.6
P2	Pelee	Traineau, H., Westercamp, D., Bardintzeff, J.M. and Miskovsky, J.C., 1989. The recent pumice eruptions of Mt. Pelée volcano, Martinique. Part I: Depositional sequences, description of pumiceous deposits. Journal of volcanology and geothermal research, 38(1-2), pp.17-33.	6.4	100	4.6
P2	Pelee	Traineau, H., Westercamp, D., Bardintzeff, J.M. and Miskovsky, J.C., 1989. The recent pumice eruptions of Mt. Pelée volcano, Martinique. Part I: Depositional sequences, description of pumiceous deposits. Journal of volcanology and geothermal research, 38(1-2), pp.17-33.	4.4	170	4.6
P2	Pelee	Traineau, H., Westercamp, D., Bardintzeff, J.M. and Miskovsky, J.C., 1989. The recent pumice eruptions of Mt. Pelée volcano, Martinique. Part I: Depositional sequences, description of pumiceous deposits. Journal of volcanology and geothermal research, 38(1-2), pp.17-33.	3.6	180	4.6
P2	Pelee	Traineau, H., Westercamp, D., Bardintzeff, J.M. and Miskovsky, J.C., 1989. The recent pumice eruptions of Mt. Pelée volcano, Martinique. Part I: Depositional sequences, description of pumiceous deposits. Journal of volcanology and geothermal research, 38(1-2), pp.17-33.	4	100	4.6
P2	Pelee	Traineau, H., Westercamp, D., Bardintzeff, J.M. and Miskovsky, J.C., 1989. The recent pumice eruptions of Mt. Pelée volcano, Martinique. Part I: Depositional sequences, description of pumiceous deposits. Journal of volcanology and geothermal research, 38(1-2), pp.17-33.	5.1	140	4.6
P2	Pelee	Traineau, H., Westercamp, D., Bardintzeff, J.M. and Miskovsky, J.C., 1989. The recent pumice eruptions of Mt. Pelée volcano, Martinique. Part I: Depositional sequences, description of pumiceous deposits. Journal of volcanology and geothermal research, 38(1-2), pp.17-33.	6.6	100	4.6
P3	Pelee	Traineau, H., Westercamp, D., Bardintzeff, J.M. and Miskovsky, J.C., 1989. The recent pumice eruptions of Mt. Pelée volcano, Martinique. Part I: Depositional sequences, description of pumiceous deposits. Journal of volcanology and geothermal research, 38(1-2), pp.17-33.	7.5	35	4.6
P3	Pelee	Traineau, H., Westercamp, D., Bardintzeff, J.M. and Miskovsky, J.C., 1989. The recent pumice eruptions of Mt. Pelée volcano, Martinique. Part I: Depositional sequences, description of pumiceous deposits. Journal of volcanology and geothermal research, 38(1-2), pp.17-33.	7.3	40	4.6
P3	Pelee	Traineau, H., Westercamp, D., Bardintzeff, J.M. and Miskovsky, J.C., 1989. The recent pumice eruptions of Mt. Pelée volcano, Martinique. Part I: Depositional sequences, description of pumiceous deposits. Journal of volcanology and geothermal research, 38(1-2), pp.17-33.	6.1	40	4.6
P3	Pelee	Traineau, H., Westercamp, D., Bardintzeff, J.M. and Miskovsky, J.C., 1989. The recent pumice eruptions of Mt. Pelée volcano, Martinique. Part I: Depositional sequences, description of pumiceous deposits. Journal of volcanology and geothermal research, 38(1-2), pp.17-33.	2.3	100	4.6
P3	Pelee	Traineau, H., Westercamp, D., Bardintzeff, J.M. and Miskovsky, J.C., 1989. The recent pumice eruptions of Mt. Pelée volcano, Martinique. Part I: Depositional sequences, description of pumiceous deposits. Journal of volcanology and geothermal research, 38(1-2), pp.17-33.	5	70	4.6
P3	Pelee	Traineau, H., Westercamp, D., Bardintzeff, J.M. and Miskovsky, J.C., 1989. The recent pumice eruptions of Mt. Pelée volcano, Martinique. Part I: Depositional sequences, description of pumiceous deposits. Journal of volcanology and geothermal research, 38(1-2), pp.17-33.	5.9	70	4.6
P3	Pelee	Traineau, H., Westercamp, D., Bardintzeff, J.M. and Miskovsky, J.C., 1989. The recent pumice eruptions of Mt. Pelée volcano, Martinique. Part I: Depositional sequences, description of pumiceous deposits. Journal of volcanology and geothermal research, 38(1-2), pp.17-33.	3.6	50	4.6
P3	Pelee	Traineau, H., Westercamp, D., Bardintzeff, J.M. and Miskovsky, J.C., 1989. The recent pumice eruptions of Mt. Pelée volcano, Martinique. Part I: Depositional sequences, description of pumiceous deposits. Journal of volcanology and geothermal research, 38(1-2), pp.17-33.	2.1	400	4.6
P3	Pelee	Traineau, H., Westercamp, D., Bardintzeff, J.M. and Miskovsky, J.C., 1989. The recent pumice eruptions of Mt. Pelée volcano, Martinique. Part I: Depositional sequences, description of pumiceous deposits. Journal of volcanology and geothermal research, 38(1-2), pp.17-33.	5.9	100	4.6
P3	Pelee	Traineau, H., Westercamp, D., Bardintzeff, J.M. and Miskovsky, J.C., 1989. The recent pumice eruptions of Mt. Pelée volcano, Martinique. Part I: Depositional sequences, description of pumiceous deposits. Journal of volcanology and geothermal research, 38(1-2), pp.17-33.	5	90	4.6
P3	Pelee	Traineau, H., Westercamp, D., Bardintzeff, J.M. and Miskovsky, J.C., 1989. The recent pumice eruptions of Mt. Pelée volcano, Martinique. Part I: Depositional sequences, description of pumiceous deposits. Journal of volcanology and geothermal research, 38(1-2), pp.17-33.	5.6	150	4.6
P3	Pelee	Traineau, H., Westercamp, D., Bardintzeff, J.M. and Miskovsky, J.C., 1989. The recent pumice eruptions of Mt. Pelée volcano, Martinique. Part I: Depositional sequences, description of pumiceous deposits. Journal of volcanology and geothermal research, 38(1-2), pp.17-33.	2.2	600	4.6
P3	Pelee	Traineau, H., Westercamp, D., Bardintzeff, J.M. and Miskovsky, J.C., 1989. The recent pumice eruptions of Mt. Pelée volcano, Martinique. Part I: Depositional sequences, description of pumiceous deposits. Journal of volcanology and geothermal research, 38(1-2), pp.17-33.	4.8	200	4.6
P3	Pelee	Traineau, H., Westercamp, D., Bardintzeff, J.M. and Miskovsky, J.C., 1989. The recent pumice eruptions of Mt. Pelée volcano, Martinique. Part I: Depositional sequences, description of pumiceous deposits. Journal of volcanology and geothermal research, 38(1-2), pp.17-33.	6	100	4.6
P3	Pelee	Traineau, H., Westercamp, D., Bardintzeff, J.M. and Miskovsky, J.C., 1989. The recent pumice eruptions of Mt. Pelée volcano, Martinique. Part I: Depositional sequences, description of pumiceous deposits. Journal of volcanology and geothermal research, 38(1-2), pp.17-33.	5.4	150	4.6
P3	Pelee	Traineau, H., Westercamp, D., Bardintzeff, J.M. and Miskovsky, J.C., 1989. The recent pumice eruptions of Mt. Pelée volcano, Martinique. Part I: Depositional sequences, description of pumiceous deposits. Journal of volcanology and geothermal research, 38(1-2), pp.17-33.	4.8	150	4.6
P3	Pelee	Traineau, H., Westercamp, D., Bardintzeff, J.M. and Miskovsky, J.C., 1989. The recent pumice eruptions of Mt. Pelée volcano, Martinique. Part I: Depositional sequences, description of pumiceous deposits. Journal of volcanology and geothermal research, 38(1-2), pp.17-33.	4.8	150	4.6
P3	Pelee	Traineau, H., Westercamp, D., Bardintzeff, J.M. and Miskovsky, J.C., 1989. The recent pumice eruptions of Mt. Pelée volcano, Martinique. Part I: Depositional sequences, description of pumiceous deposits. Journal of volcanology and geothermal research, 38(1-2), pp.17-33.	4.3	200	4.6
P3	Pelee	Traineau, H., Westercamp, D., Bardintzeff, J.M. and Miskovsky, J.C., 1989. The recent pumice eruptions of Mt. Pelée volcano, Martinique. Part I: Depositional sequences, description of pumiceous deposits. Journal of volcanology and geothermal research, 38(1-2), pp.17-33.	6.6	100	4.6
P3	Pelee	Traineau, H., Westercamp, D., Bardintzeff, J.M. and Miskovsky, J.C., 1989. The recent pumice eruptions of Mt. Pelée volcano, Martinique. Part I: Depositional sequences, description of pumiceous deposits. Journal of volcanology and geothermal research, 38(1-2), pp.17-33.	6.1	100	4.6
Awakeri (Unit J)	Okataina	Howorth, R., 1975. New formations of late Pleistocene tephras from the Okataina volcanic centre, New Zealand. New Zealand journal of geology and geophysics, 18(5), pp.683-712.	8.5	45	4.7
Awakeri (Unit J)	Okataina	Howorth, R., 1975. New formations of late Pleistocene tephras from the Okataina volcanic centre, New Zealand. New Zealand journal of geology and geophysics, 18(5), pp.683-712.	6.1	50	4.7
Awakeri (Unit J)	Okataina	Howorth, R., 1975. New formations of late Pleistocene tephras from the Okataina volcanic centre, New Zealand. New Zealand journal of geology and geophysics, 18(5), pp.683-712.	6.9	90	4.7
Awakeri (Unit J)	Okataina	Howorth, R., 1975. New formations of late Pleistocene tephras from the Okataina volcanic centre, New Zealand. New Zealand journal of geology and geophysics, 18(5), pp.683-712.	7.7	42	4.7
Awakeri (Unit J)	Okataina	Howorth, R., 1975. New formations of late Pleistocene tephras from the Okataina volcanic centre, New Zealand. New Zealand journal of geology and geophysics, 18(5), pp.683-712.	8.9	55	4.7
Awakeri (Unit J)	Okataina	Howorth, R., 1975. New formations of late Pleistocene tephras from the Okataina volcanic centre, New Zealand. New Zealand journal of geology and geophysics, 18(5), pp.683-712.	8.6	50	4.7
Awakeri (Unit J)	Okataina	Howorth, R., 1975. New formations of late Pleistocene tephras from the Okataina volcanic centre, New Zealand. New Zealand journal of geology and geophysics, 18(5), pp.683-712.	18.4	40	4.7
Awakeri (Unit J)	Okataina	Howorth, R., 1975. New formations of late Pleistocene tephras from the Okataina volcanic centre, New Zealand. New Zealand journal of geology and geophysics, 18(5), pp.683-712.	16.8	20	4.7
Awakeri (Unit J)	Okataina	Howorth, R., 1975. New formations of late Pleistocene tephras from the Okataina volcanic centre, New Zealand. New Zealand journal of geology and geophysics, 18(5), pp.683-712.	14.3	35	4.7
Awakeri (Unit J)	Okataina	Howorth, R., 1975. New formations of late Pleistocene tephras from the Okataina volcanic centre, New Zealand. New Zealand journal of geology and geophysics, 18(5), pp.683-712.	14.9	30	4.7
Awakeri (Unit J)	Okataina	Howorth, R., 1975. New formations of late Pleistocene tephras from the Okataina volcanic centre, New Zealand. New Zealand journal of geology and geophysics, 18(5), pp.683-712.	12.7	30	4.7
Awakeri (Unit J)	Okataina	Howorth, R., 1975. New formations of late Pleistocene tephras from the Okataina volcanic centre, New Zealand. New Zealand journal of geology and geophysics, 18(5), pp.683-712.	15.8	58	4.7
Awakeri (Unit J)	Okataina	Howorth, R., 1975. New formations of late Pleistocene tephras from the Okataina volcanic centre, New Zealand. New Zealand journal of geology and geophysics, 18(5), pp.683-712.	18.6	38	4.7
Awakeri (Unit J)	Okataina	Howorth, R., 1975. New formations of late Pleistocene tephras from the Okataina volcanic centre, New Zealand. New Zealand journal of geology and geophysics, 18(5), pp.683-712.	19.6	32	4.7
Awakeri (Unit J)	Okataina	Howorth, R., 1975. New formations of late Pleistocene tephras from the Okataina volcanic centre, New Zealand. New Zealand journal of geology and geophysics, 18(5), pp.683-712.	35.9	15	4.7
Awakeri (Unit J)	Okataina	Howorth, R., 1975. New formations of late Pleistocene tephras from the Okataina volcanic centre, New Zealand. New Zealand journal of geology and geophysics, 18(5), pp.683-712.	26.9	20	4.7
Awakeri (Unit J)	Okataina	Howorth, R., 1975. New formations of late Pleistocene tephras from the Okataina volcanic centre, New Zealand. New Zealand journal of geology and geophysics, 18(5), pp.683-712.	14.6	33	4.7
Awakeri (Unit J)	Okataina	Howorth, R., 1975. New formations of late Pleistocene tephras from the Okataina volcanic centre, New Zealand. New Zealand journal of geology and geophysics, 18(5), pp.683-712.	21.2	20	4.7
Layer D, 1875	Askja	Sparks, R.S.J., Wilson, L. and Sigurdsson, H., 1981. The pyroclastic deposits of the 1875 eruption of Askja, Iceland. Philosophical Transactions of the Royal Society of London A: Mathematical, Physical and Engineering Sciences, 299(1447), pp.241-273.	2.7	65	4.9
Layer D, 1875	Askja	Sparks, R.S.J., Wilson, L. and Sigurdsson, H., 1981. The pyroclastic deposits of the 1875 eruption of Askja, Iceland. Philosophical Transactions of the Royal Society of London A: Mathematical, Physical and Engineering Sciences, 299(1447), pp.241-273.	2.6	70	4.9
Layer D, 1875	Askja	Sparks, R.S.J., Wilson, L. and Sigurdsson, H., 1981. The pyroclastic deposits of the 1875 eruption of Askja, Iceland. Philosophical Transactions of the Royal Society of London A: Mathematical, Physical and Engineering Sciences, 299(1447), pp.241-273.	2.4	120	4.9
Layer D, 1875	Askja	Sparks, R.S.J., Wilson, L. and Sigurdsson, H., 1981. The pyroclastic deposits of the 1875 eruption of Askja, Iceland. Philosophical Transactions of the Royal Society of London A: Mathematical, Physical and Engineering Sciences, 299(1447), pp.241-273.	2.2	180	4.9
Layer D, 1875	Askja	Sparks, R.S.J., Wilson, L. and Sigurdsson, H., 1981. The pyroclastic deposits of the 1875 eruption of Askja, Iceland. Philosophical Transactions of the Royal Society of London A: Mathematical, Physical and Engineering Sciences, 299(1447), pp.241-273.	1.8	440	4.9
Layer D, 1875	Askja	Sparks, R.S.J., Wilson, L. and Sigurdsson, H., 1981. The pyroclastic deposits of the 1875 eruption of Askja, Iceland. Philosophical Transactions of the Royal Society of London A: Mathematical, Physical and Engineering Sciences, 299(1447), pp.241-273.	1.6	480	4.9
Layer D, 1875	Askja	Sparks, R.S.J., Wilson, L. and Sigurdsson, H., 1981. The pyroclastic deposits of the 1875 eruption of Askja, Iceland. Philosophical Transactions of the Royal Society of London A: Mathematical, Physical and Engineering Sciences, 299(1447), pp.241-273.	1.2	385	4.9
Layer D, 1875	Askja	Sparks, R.S.J., Wilson, L. and Sigurdsson, H., 1981. The pyroclastic deposits of the 1875 eruption of Askja, Iceland. Philosophical Transactions of the Royal Society of London A: Mathematical, Physical and Engineering Sciences, 299(1447), pp.241-273.	1.1	450	4.9
Layer D, 1875	Askja	Sparks, R.S.J., Wilson, L. and Sigurdsson, H., 1981. The pyroclastic deposits of the 1875 eruption of Askja, Iceland. Philosophical Transactions of the Royal Society of London A: Mathematical, Physical and Engineering Sciences, 299(1447), pp.241-273.	1.2	426	4.9
Layer D, 1875	Askja	Sparks, R.S.J., Wilson, L. and Sigurdsson, H., 1981. The pyroclastic deposits of the 1875 eruption of Askja, Iceland. Philosophical Transactions of the Royal Society of London A: Mathematical, Physical and Engineering Sciences, 299(1447), pp.241-273.	1.52	110	4.9
Layer D, 1875	Askja	Sparks, R.S.J., Wilson, L. and Sigurdsson, H., 1981. The pyroclastic deposits of the 1875 eruption of Askja, Iceland. Philosophical Transactions of the Royal Society of London A: Mathematical, Physical and Engineering Sciences, 299(1447), pp.241-273.	1.3	216	4.9
Layer D, 1875	Askja	Sparks, R.S.J., Wilson, L. and Sigurdsson, H., 1981. The pyroclastic deposits of the 1875 eruption of Askja, Iceland. Philosophical Transactions of the Royal Society of London A: Mathematical, Physical and Engineering Sciences, 299(1447), pp.241-273.	2.6	7.5	4.9
Layer D, 1875	Askja	Sparks, R.S.J., Wilson, L. and Sigurdsson, H., 1981. The pyroclastic deposits of the 1875 eruption of Askja, Iceland. Philosophical Transactions of the Royal Society of London A: Mathematical, Physical and Engineering Sciences, 299(1447), pp.241-273.	2.2	10	4.9
Layer D, 1875	Askja	Sparks, R.S.J., Wilson, L. and Sigurdsson, H., 1981. The pyroclastic deposits of the 1875 eruption of Askja, Iceland. Philosophical Transactions of the Royal Society of London A: Mathematical, Physical and Engineering Sciences, 299(1447), pp.241-273.	2	20	4.9
Layer D, 1875	Askja	Sparks, R.S.J., Wilson, L. and Sigurdsson, H., 1981. The pyroclastic deposits of the 1875 eruption of Askja, Iceland. Philosophical Transactions of the Royal Society of London A: Mathematical, Physical and Engineering Sciences, 299(1447), pp.241-273.	1.7	20	4.9
Layer D, 1875	Askja	Sparks, R.S.J., Wilson, L. and Sigurdsson, H., 1981. The pyroclastic deposits of the 1875 eruption of Askja, Iceland. Philosophical Transactions of the Royal Society of London A: Mathematical, Physical and Engineering Sciences, 299(1447), pp.241-273.	1.1	230	4.9
Layer D, 1875	Askja	Sparks, R.S.J., Wilson, L. and Sigurdsson, H., 1981. The pyroclastic deposits of the 1875 eruption of Askja, Iceland. Philosophical Transactions of the Royal Society of London A: Mathematical, Physical and Engineering Sciences, 299(1447), pp.241-273.	1.1	180	4.9
Layer D, 1875	Askja	Sparks, R.S.J., Wilson, L. and Sigurdsson, H., 1981. The pyroclastic deposits of the 1875 eruption of Askja, Iceland. Philosophical Transactions of the Royal Society of London A: Mathematical, Physical and Engineering Sciences, 299(1447), pp.241-273.	1.6	30	4.9
Layer D, 1875	Askja	Sparks, R.S.J., Wilson, L. and Sigurdsson, H., 1981. The pyroclastic deposits of the 1875 eruption of Askja, Iceland. Philosophical Transactions of the Royal Society of London A: Mathematical, Physical and Engineering Sciences, 299(1447), pp.241-273.	1.5	35	4.9
Layer D, 1875	Askja	Sparks, R.S.J., Wilson, L. and Sigurdsson, H., 1981. The pyroclastic deposits of the 1875 eruption of Askja, Iceland. Philosophical Transactions of the Royal Society of London A: Mathematical, Physical and Engineering Sciences, 299(1447), pp.241-273.	1.6	65	4.9
Layer D, 1875	Askja	Sparks, R.S.J., Wilson, L. and Sigurdsson, H., 1981. The pyroclastic deposits of the 1875 eruption of Askja, Iceland. Philosophical Transactions of the Royal Society of London A: Mathematical, Physical and Engineering Sciences, 299(1447), pp.241-273.	1.7	78	4.9
Layer D, 1875	Askja	Sparks, R.S.J., Wilson, L. and Sigurdsson, H., 1981. The pyroclastic deposits of the 1875 eruption of Askja, Iceland. Philosophical Transactions of the Royal Society of London A: Mathematical, Physical and Engineering Sciences, 299(1447), pp.241-273.	1.9	33	4.9
Layer D, 1875	Askja	Sparks, R.S.J., Wilson, L. and Sigurdsson, H., 1981. The pyroclastic deposits of the 1875 eruption of Askja, Iceland. Philosophical Transactions of the Royal Society of London A: Mathematical, Physical and Engineering Sciences, 299(1447), pp.241-273.	2.6	15	4.9
Layer D, 1875	Askja	Sparks, R.S.J., Wilson, L. and Sigurdsson, H., 1981. The pyroclastic deposits of the 1875 eruption of Askja, Iceland. Philosophical Transactions of the Royal Society of London A: Mathematical, Physical and Engineering Sciences, 299(1447), pp.241-273.	2.9	12	4.9
Layer D, 1875	Askja	Sparks, R.S.J., Wilson, L. and Sigurdsson, H., 1981. The pyroclastic deposits of the 1875 eruption of Askja, Iceland. Philosophical Transactions of the Royal Society of London A: Mathematical, Physical and Engineering Sciences, 299(1447), pp.241-273.	3.2	10	4.9
Layer D, 1875	Askja	Sparks, R.S.J., Wilson, L. and Sigurdsson, H., 1981. The pyroclastic deposits of the 1875 eruption of Askja, Iceland. Philosophical Transactions of the Royal Society of London A: Mathematical, Physical and Engineering Sciences, 299(1447), pp.241-273.	4.7	15	4.9
Layer D, 1875	Askja	Sparks, R.S.J., Wilson, L. and Sigurdsson, H., 1981. The pyroclastic deposits of the 1875 eruption of Askja, Iceland. Philosophical Transactions of the Royal Society of London A: Mathematical, Physical and Engineering Sciences, 299(1447), pp.241-273.	5.5	26	4.9
Layer D, 1875	Askja	Sparks, R.S.J., Wilson, L. and Sigurdsson, H., 1981. The pyroclastic deposits of the 1875 eruption of Askja, Iceland. Philosophical Transactions of the Royal Society of London A: Mathematical, Physical and Engineering Sciences, 299(1447), pp.241-273.	6.6	66	4.9
Layer D, 1875	Askja	Sparks, R.S.J., Wilson, L. and Sigurdsson, H., 1981. The pyroclastic deposits of the 1875 eruption of Askja, Iceland. Philosophical Transactions of the Royal Society of London A: Mathematical, Physical and Engineering Sciences, 299(1447), pp.241-273.	7.5	70	4.9
Layer D, 1875	Askja	Sparks, R.S.J., Wilson, L. and Sigurdsson, H., 1981. The pyroclastic deposits of the 1875 eruption of Askja, Iceland. Philosophical Transactions of the Royal Society of London A: Mathematical, Physical and Engineering Sciences, 299(1447), pp.241-273.	7.3	56	4.9
Layer D, 1875	Askja	Sparks, R.S.J., Wilson, L. and Sigurdsson, H., 1981. The pyroclastic deposits of the 1875 eruption of Askja, Iceland. Philosophical Transactions of the Royal Society of London A: Mathematical, Physical and Engineering Sciences, 299(1447), pp.241-273.	8.2	30	4.9
Layer D, 1875	Askja	Sparks, R.S.J., Wilson, L. and Sigurdsson, H., 1981. The pyroclastic deposits of the 1875 eruption of Askja, Iceland. Philosophical Transactions of the Royal Society of London A: Mathematical, Physical and Engineering Sciences, 299(1447), pp.241-273.	8.6	15	4.9
Layer D, 1875	Askja	Sparks, R.S.J., Wilson, L. and Sigurdsson, H., 1981. The pyroclastic deposits of the 1875 eruption of Askja, Iceland. Philosophical Transactions of the Royal Society of London A: Mathematical, Physical and Engineering Sciences, 299(1447), pp.241-273.	8.7	7	4.9
Layer D, 1875	Askja	Sparks, R.S.J., Wilson, L. and Sigurdsson, H., 1981. The pyroclastic deposits of the 1875 eruption of Askja, Iceland. Philosophical Transactions of the Royal Society of London A: Mathematical, Physical and Engineering Sciences, 299(1447), pp.241-273.	8.8	9	4.9
Layer D, 1875	Askja	Sparks, R.S.J., Wilson, L. and Sigurdsson, H., 1981. The pyroclastic deposits of the 1875 eruption of Askja, Iceland. Philosophical Transactions of the Royal Society of London A: Mathematical, Physical and Engineering Sciences, 299(1447), pp.241-273.	8.6	5	4.9
Layer D, 1875	Askja	Sparks, R.S.J., Wilson, L. and Sigurdsson, H., 1981. The pyroclastic deposits of the 1875 eruption of Askja, Iceland. Philosophical Transactions of the Royal Society of London A: Mathematical, Physical and Engineering Sciences, 299(1447), pp.241-273.	8.3	26	4.9
Layer D, 1875	Askja	Sparks, R.S.J., Wilson, L. and Sigurdsson, H., 1981. The pyroclastic deposits of the 1875 eruption of Askja, Iceland. Philosophical Transactions of the Royal Society of London A: Mathematical, Physical and Engineering Sciences, 299(1447), pp.241-273.	10	56	4.9
Layer D, 1875	Askja	Sparks, R.S.J., Wilson, L. and Sigurdsson, H., 1981. The pyroclastic deposits of the 1875 eruption of Askja, Iceland. Philosophical Transactions of the Royal Society of London A: Mathematical, Physical and Engineering Sciences, 299(1447), pp.241-273.	10.9	22	4.9
Layer D, 1875	Askja	Sparks, R.S.J., Wilson, L. and Sigurdsson, H., 1981. The pyroclastic deposits of the 1875 eruption of Askja, Iceland. Philosophical Transactions of the Royal Society of London A: Mathematical, Physical and Engineering Sciences, 299(1447), pp.241-273.	13.7	5	4.9
Layer D, 1875	Askja	Sparks, R.S.J., Wilson, L. and Sigurdsson, H., 1981. The pyroclastic deposits of the 1875 eruption of Askja, Iceland. Philosophical Transactions of the Royal Society of London A: Mathematical, Physical and Engineering Sciences, 299(1447), pp.241-273.	13.7	2	4.9
Layer D, 1875	Askja	Sparks, R.S.J., Wilson, L. and Sigurdsson, H., 1981. The pyroclastic deposits of the 1875 eruption of Askja, Iceland. Philosophical Transactions of the Royal Society of London A: Mathematical, Physical and Engineering Sciences, 299(1447), pp.241-273.	13.5	7	4.9
Layer D, 1875	Askja	Sparks, R.S.J., Wilson, L. and Sigurdsson, H., 1981. The pyroclastic deposits of the 1875 eruption of Askja, Iceland. Philosophical Transactions of the Royal Society of London A: Mathematical, Physical and Engineering Sciences, 299(1447), pp.241-273.	13.5	12	4.9
Layer D, 1875	Askja	Sparks, R.S.J., Wilson, L. and Sigurdsson, H., 1981. The pyroclastic deposits of the 1875 eruption of Askja, Iceland. Philosophical Transactions of the Royal Society of London A: Mathematical, Physical and Engineering Sciences, 299(1447), pp.241-273.	13.6	12	4.9
Layer D, 1875	Askja	Sparks, R.S.J., Wilson, L. and Sigurdsson, H., 1981. The pyroclastic deposits of the 1875 eruption of Askja, Iceland. Philosophical Transactions of the Royal Society of London A: Mathematical, Physical and Engineering Sciences, 299(1447), pp.241-273.	13.2	9	4.9
Layer D, 1875	Askja	Sparks, R.S.J., Wilson, L. and Sigurdsson, H., 1981. The pyroclastic deposits of the 1875 eruption of Askja, Iceland. Philosophical Transactions of the Royal Society of London A: Mathematical, Physical and Engineering Sciences, 299(1447), pp.241-273.	13.1	8	4.9
Layer D, 1875	Askja	Sparks, R.S.J., Wilson, L. and Sigurdsson, H., 1981. The pyroclastic deposits of the 1875 eruption of Askja, Iceland. Philosophical Transactions of the Royal Society of London A: Mathematical, Physical and Engineering Sciences, 299(1447), pp.241-273.	13.4	36	4.9
Layer D, 1875	Askja	Sparks, R.S.J., Wilson, L. and Sigurdsson, H., 1981. The pyroclastic deposits of the 1875 eruption of Askja, Iceland. Philosophical Transactions of the Royal Society of London A: Mathematical, Physical and Engineering Sciences, 299(1447), pp.241-273.	13.6	27	4.9
Layer D, 1875	Askja	Sparks, R.S.J., Wilson, L. and Sigurdsson, H., 1981. The pyroclastic deposits of the 1875 eruption of Askja, Iceland. Philosophical Transactions of the Royal Society of London A: Mathematical, Physical and Engineering Sciences, 299(1447), pp.241-273.	13.2	31	4.9
Layer D, 1875	Askja	Sparks, R.S.J., Wilson, L. and Sigurdsson, H., 1981. The pyroclastic deposits of the 1875 eruption of Askja, Iceland. Philosophical Transactions of the Royal Society of London A: Mathematical, Physical and Engineering Sciences, 299(1447), pp.241-273.	12.4	25	4.9
Layer D, 1875	Askja	Sparks, R.S.J., Wilson, L. and Sigurdsson, H., 1981. The pyroclastic deposits of the 1875 eruption of Askja, Iceland. Philosophical Transactions of the Royal Society of London A: Mathematical, Physical and Engineering Sciences, 299(1447), pp.241-273.	13.7	14.5	4.9
Layer D, 1875	Askja	Sparks, R.S.J., Wilson, L. and Sigurdsson, H., 1981. The pyroclastic deposits of the 1875 eruption of Askja, Iceland. Philosophical Transactions of the Royal Society of London A: Mathematical, Physical and Engineering Sciences, 299(1447), pp.241-273.	14.2	14	4.9
Layer D, 1875	Askja	Sparks, R.S.J., Wilson, L. and Sigurdsson, H., 1981. The pyroclastic deposits of the 1875 eruption of Askja, Iceland. Philosophical Transactions of the Royal Society of London A: Mathematical, Physical and Engineering Sciences, 299(1447), pp.241-273.	13.6	9	4.9
Layer D, 1875	Askja	Sparks, R.S.J., Wilson, L. and Sigurdsson, H., 1981. The pyroclastic deposits of the 1875 eruption of Askja, Iceland. Philosophical Transactions of the Royal Society of London A: Mathematical, Physical and Engineering Sciences, 299(1447), pp.241-273.	13.6	5	4.9
Layer D, 1875	Askja	Sparks, R.S.J., Wilson, L. and Sigurdsson, H., 1981. The pyroclastic deposits of the 1875 eruption of Askja, Iceland. Philosophical Transactions of the Royal Society of London A: Mathematical, Physical and Engineering Sciences, 299(1447), pp.241-273.	13.8	2.5	4.9
Layer D, 1875	Askja	Sparks, R.S.J., Wilson, L. and Sigurdsson, H., 1981. The pyroclastic deposits of the 1875 eruption of Askja, Iceland. Philosophical Transactions of the Royal Society of London A: Mathematical, Physical and Engineering Sciences, 299(1447), pp.241-273.	14.3	1	4.9
Layer D, 1875	Askja	Sparks, R.S.J., Wilson, L. and Sigurdsson, H., 1981. The pyroclastic deposits of the 1875 eruption of Askja, Iceland. Philosophical Transactions of the Royal Society of London A: Mathematical, Physical and Engineering Sciences, 299(1447), pp.241-273.	11	5	4.9
Layer D, 1875	Askja	Sparks, R.S.J., Wilson, L. and Sigurdsson, H., 1981. The pyroclastic deposits of the 1875 eruption of Askja, Iceland. Philosophical Transactions of the Royal Society of London A: Mathematical, Physical and Engineering Sciences, 299(1447), pp.241-273.	16.2	15	4.9
Layer D, 1875	Askja	Sparks, R.S.J., Wilson, L. and Sigurdsson, H., 1981. The pyroclastic deposits of the 1875 eruption of Askja, Iceland. Philosophical Transactions of the Royal Society of London A: Mathematical, Physical and Engineering Sciences, 299(1447), pp.241-273.	16.1	21	4.9
Layer D, 1875	Askja	Sparks, R.S.J., Wilson, L. and Sigurdsson, H., 1981. The pyroclastic deposits of the 1875 eruption of Askja, Iceland. Philosophical Transactions of the Royal Society of London A: Mathematical, Physical and Engineering Sciences, 299(1447), pp.241-273.	18	19	4.9
Layer D, 1875	Askja	Sparks, R.S.J., Wilson, L. and Sigurdsson, H., 1981. The pyroclastic deposits of the 1875 eruption of Askja, Iceland. Philosophical Transactions of the Royal Society of London A: Mathematical, Physical and Engineering Sciences, 299(1447), pp.241-273.	18.5	18	4.9
Layer D, 1875	Askja	Sparks, R.S.J., Wilson, L. and Sigurdsson, H., 1981. The pyroclastic deposits of the 1875 eruption of Askja, Iceland. Philosophical Transactions of the Royal Society of London A: Mathematical, Physical and Engineering Sciences, 299(1447), pp.241-273.	20.5	20	4.9
Layer D, 1875	Askja	Sparks, R.S.J., Wilson, L. and Sigurdsson, H., 1981. The pyroclastic deposits of the 1875 eruption of Askja, Iceland. Philosophical Transactions of the Royal Society of London A: Mathematical, Physical and Engineering Sciences, 299(1447), pp.241-273.	22.5	20	4.9
Layer D, 1875	Askja	Sparks, R.S.J., Wilson, L. and Sigurdsson, H., 1981. The pyroclastic deposits of the 1875 eruption of Askja, Iceland. Philosophical Transactions of the Royal Society of London A: Mathematical, Physical and Engineering Sciences, 299(1447), pp.241-273.	23.5	12	4.9
Layer D, 1875	Askja	Sparks, R.S.J., Wilson, L. and Sigurdsson, H., 1981. The pyroclastic deposits of the 1875 eruption of Askja, Iceland. Philosophical Transactions of the Royal Society of London A: Mathematical, Physical and Engineering Sciences, 299(1447), pp.241-273.	24.3	16	4.9
Layer D, 1875	Askja	Sparks, R.S.J., Wilson, L. and Sigurdsson, H., 1981. The pyroclastic deposits of the 1875 eruption of Askja, Iceland. Philosophical Transactions of the Royal Society of London A: Mathematical, Physical and Engineering Sciences, 299(1447), pp.241-273.	25.7	10	4.9
Layer D, 1875	Askja	Sparks, R.S.J., Wilson, L. and Sigurdsson, H., 1981. The pyroclastic deposits of the 1875 eruption of Askja, Iceland. Philosophical Transactions of the Royal Society of London A: Mathematical, Physical and Engineering Sciences, 299(1447), pp.241-273.	26.6	16	4.9
Layer D, 1875	Askja	Sparks, R.S.J., Wilson, L. and Sigurdsson, H., 1981. The pyroclastic deposits of the 1875 eruption of Askja, Iceland. Philosophical Transactions of the Royal Society of London A: Mathematical, Physical and Engineering Sciences, 299(1447), pp.241-273.	27.9	7	4.9
Layer D, 1875	Askja	Sparks, R.S.J., Wilson, L. and Sigurdsson, H., 1981. The pyroclastic deposits of the 1875 eruption of Askja, Iceland. Philosophical Transactions of the Royal Society of London A: Mathematical, Physical and Engineering Sciences, 299(1447), pp.241-273.	28.5	6	4.9
Layer D, 1875	Askja	Sparks, R.S.J., Wilson, L. and Sigurdsson, H., 1981. The pyroclastic deposits of the 1875 eruption of Askja, Iceland. Philosophical Transactions of the Royal Society of London A: Mathematical, Physical and Engineering Sciences, 299(1447), pp.241-273.	30.6	17.5	4.9
Layer D, 1875	Askja	Sparks, R.S.J., Wilson, L. and Sigurdsson, H., 1981. The pyroclastic deposits of the 1875 eruption of Askja, Iceland. Philosophical Transactions of the Royal Society of London A: Mathematical, Physical and Engineering Sciences, 299(1447), pp.241-273.	25.5	8.2	4.9
Layer D, 1875	Askja	Sparks, R.S.J., Wilson, L. and Sigurdsson, H., 1981. The pyroclastic deposits of the 1875 eruption of Askja, Iceland. Philosophical Transactions of the Royal Society of London A: Mathematical, Physical and Engineering Sciences, 299(1447), pp.241-273.	26.8	19	4.9
Layer D, 1875	Askja	Sparks, R.S.J., Wilson, L. and Sigurdsson, H., 1981. The pyroclastic deposits of the 1875 eruption of Askja, Iceland. Philosophical Transactions of the Royal Society of London A: Mathematical, Physical and Engineering Sciences, 299(1447), pp.241-273.	26	14	4.9
Layer D, 1875	Askja	Sparks, R.S.J., Wilson, L. and Sigurdsson, H., 1981. The pyroclastic deposits of the 1875 eruption of Askja, Iceland. Philosophical Transactions of the Royal Society of London A: Mathematical, Physical and Engineering Sciences, 299(1447), pp.241-273.	25.1	3	4.9
Layer D, 1875	Askja	Sparks, R.S.J., Wilson, L. and Sigurdsson, H., 1981. The pyroclastic deposits of the 1875 eruption of Askja, Iceland. Philosophical Transactions of the Royal Society of London A: Mathematical, Physical and Engineering Sciences, 299(1447), pp.241-273.	33.4	2	4.9
Layer D, 1875	Askja	Sparks, R.S.J., Wilson, L. and Sigurdsson, H., 1981. The pyroclastic deposits of the 1875 eruption of Askja, Iceland. Philosophical Transactions of the Royal Society of London A: Mathematical, Physical and Engineering Sciences, 299(1447), pp.241-273.	33.8	12	4.9
Layer D, 1875	Askja	Sparks, R.S.J., Wilson, L. and Sigurdsson, H., 1981. The pyroclastic deposits of the 1875 eruption of Askja, Iceland. Philosophical Transactions of the Royal Society of London A: Mathematical, Physical and Engineering Sciences, 299(1447), pp.241-273.	34.6	13	4.9
Layer D, 1875	Askja	Sparks, R.S.J., Wilson, L. and Sigurdsson, H., 1981. The pyroclastic deposits of the 1875 eruption of Askja, Iceland. Philosophical Transactions of the Royal Society of London A: Mathematical, Physical and Engineering Sciences, 299(1447), pp.241-273.	36.8	12	4.9
Layer D, 1875	Askja	Sparks, R.S.J., Wilson, L. and Sigurdsson, H., 1981. The pyroclastic deposits of the 1875 eruption of Askja, Iceland. Philosophical Transactions of the Royal Society of London A: Mathematical, Physical and Engineering Sciences, 299(1447), pp.241-273.	36.3	18	4.9
Layer D, 1875	Askja	Sparks, R.S.J., Wilson, L. and Sigurdsson, H., 1981. The pyroclastic deposits of the 1875 eruption of Askja, Iceland. Philosophical Transactions of the Royal Society of London A: Mathematical, Physical and Engineering Sciences, 299(1447), pp.241-273.	35.8	19	4.9
Layer D, 1875	Askja	Sparks, R.S.J., Wilson, L. and Sigurdsson, H., 1981. The pyroclastic deposits of the 1875 eruption of Askja, Iceland. Philosophical Transactions of the Royal Society of London A: Mathematical, Physical and Engineering Sciences, 299(1447), pp.241-273.	39.6	8.8	4.9
Layer D, 1875	Askja	Sparks, R.S.J., Wilson, L. and Sigurdsson, H., 1981. The pyroclastic deposits of the 1875 eruption of Askja, Iceland. Philosophical Transactions of the Royal Society of London A: Mathematical, Physical and Engineering Sciences, 299(1447), pp.241-273.	42.1	3.2	4.9
Layer D, 1875	Askja	Sparks, R.S.J., Wilson, L. and Sigurdsson, H., 1981. The pyroclastic deposits of the 1875 eruption of Askja, Iceland. Philosophical Transactions of the Royal Society of London A: Mathematical, Physical and Engineering Sciences, 299(1447), pp.241-273.	43.4	0.5	4.9
Layer D, 1875	Askja	Sparks, R.S.J., Wilson, L. and Sigurdsson, H., 1981. The pyroclastic deposits of the 1875 eruption of Askja, Iceland. Philosophical Transactions of the Royal Society of London A: Mathematical, Physical and Engineering Sciences, 299(1447), pp.241-273.	45.3	1.5	4.9
Layer D, 1875	Askja	Sparks, R.S.J., Wilson, L. and Sigurdsson, H., 1981. The pyroclastic deposits of the 1875 eruption of Askja, Iceland. Philosophical Transactions of the Royal Society of London A: Mathematical, Physical and Engineering Sciences, 299(1447), pp.241-273.	50.3	9.5	4.9
Layer D, 1875	Askja	Sparks, R.S.J., Wilson, L. and Sigurdsson, H., 1981. The pyroclastic deposits of the 1875 eruption of Askja, Iceland. Philosophical Transactions of the Royal Society of London A: Mathematical, Physical and Engineering Sciences, 299(1447), pp.241-273.	52.2	10.5	4.9
Layer D, 1875	Askja	Sparks, R.S.J., Wilson, L. and Sigurdsson, H., 1981. The pyroclastic deposits of the 1875 eruption of Askja, Iceland. Philosophical Transactions of the Royal Society of London A: Mathematical, Physical and Engineering Sciences, 299(1447), pp.241-273.	58.5	0.5	4.9
Layer D, 1875	Askja	Sparks, R.S.J., Wilson, L. and Sigurdsson, H., 1981. The pyroclastic deposits of the 1875 eruption of Askja, Iceland. Philosophical Transactions of the Royal Society of London A: Mathematical, Physical and Engineering Sciences, 299(1447), pp.241-273.	58.1	1.9	4.9
Layer D, 1875	Askja	Sparks, R.S.J., Wilson, L. and Sigurdsson, H., 1981. The pyroclastic deposits of the 1875 eruption of Askja, Iceland. Philosophical Transactions of the Royal Society of London A: Mathematical, Physical and Engineering Sciences, 299(1447), pp.241-273.	56.4	4.5	4.9
Layer D, 1875	Askja	Sparks, R.S.J., Wilson, L. and Sigurdsson, H., 1981. The pyroclastic deposits of the 1875 eruption of Askja, Iceland. Philosophical Transactions of the Royal Society of London A: Mathematical, Physical and Engineering Sciences, 299(1447), pp.241-273.	54.1	8	4.9
Layer D, 1875	Askja	Sparks, R.S.J., Wilson, L. and Sigurdsson, H., 1981. The pyroclastic deposits of the 1875 eruption of Askja, Iceland. Philosophical Transactions of the Royal Society of London A: Mathematical, Physical and Engineering Sciences, 299(1447), pp.241-273.	54.9	8.5	4.9
Layer D, 1875	Askja	Sparks, R.S.J., Wilson, L. and Sigurdsson, H., 1981. The pyroclastic deposits of the 1875 eruption of Askja, Iceland. Philosophical Transactions of the Royal Society of London A: Mathematical, Physical and Engineering Sciences, 299(1447), pp.241-273.	56.5	4	4.9
Layer D, 1875	Askja	Sparks, R.S.J., Wilson, L. and Sigurdsson, H., 1981. The pyroclastic deposits of the 1875 eruption of Askja, Iceland. Philosophical Transactions of the Royal Society of London A: Mathematical, Physical and Engineering Sciences, 299(1447), pp.241-273.	57.3	14	4.9
Layer D, 1875	Askja	Sparks, R.S.J., Wilson, L. and Sigurdsson, H., 1981. The pyroclastic deposits of the 1875 eruption of Askja, Iceland. Philosophical Transactions of the Royal Society of London A: Mathematical, Physical and Engineering Sciences, 299(1447), pp.241-273.	58.2	8.5	4.9
Layer D, 1875	Askja	Sparks, R.S.J., Wilson, L. and Sigurdsson, H., 1981. The pyroclastic deposits of the 1875 eruption of Askja, Iceland. Philosophical Transactions of the Royal Society of London A: Mathematical, Physical and Engineering Sciences, 299(1447), pp.241-273.	57.6	11	4.9
Layer D, 1875	Askja	Sparks, R.S.J., Wilson, L. and Sigurdsson, H., 1981. The pyroclastic deposits of the 1875 eruption of Askja, Iceland. Philosophical Transactions of the Royal Society of London A: Mathematical, Physical and Engineering Sciences, 299(1447), pp.241-273.	57.6	7.6	4.9
Layer D, 1875	Askja	Sparks, R.S.J., Wilson, L. and Sigurdsson, H., 1981. The pyroclastic deposits of the 1875 eruption of Askja, Iceland. Philosophical Transactions of the Royal Society of London A: Mathematical, Physical and Engineering Sciences, 299(1447), pp.241-273.	57.1	10	4.9
Layer D, 1875	Askja	Sparks, R.S.J., Wilson, L. and Sigurdsson, H., 1981. The pyroclastic deposits of the 1875 eruption of Askja, Iceland. Philosophical Transactions of the Royal Society of London A: Mathematical, Physical and Engineering Sciences, 299(1447), pp.241-273.	63	11.5	4.9
Layer D, 1875	Askja	Sparks, R.S.J., Wilson, L. and Sigurdsson, H., 1981. The pyroclastic deposits of the 1875 eruption of Askja, Iceland. Philosophical Transactions of the Royal Society of London A: Mathematical, Physical and Engineering Sciences, 299(1447), pp.241-273.	65.9	7.5	4.9
Layer D, 1875	Askja	Sparks, R.S.J., Wilson, L. and Sigurdsson, H., 1981. The pyroclastic deposits of the 1875 eruption of Askja, Iceland. Philosophical Transactions of the Royal Society of London A: Mathematical, Physical and Engineering Sciences, 299(1447), pp.241-273.	70.1	6.5	4.9
Layer D, 1875	Askja	Sparks, R.S.J., Wilson, L. and Sigurdsson, H., 1981. The pyroclastic deposits of the 1875 eruption of Askja, Iceland. Philosophical Transactions of the Royal Society of London A: Mathematical, Physical and Engineering Sciences, 299(1447), pp.241-273.	72.4	2.8	4.9
Layer D, 1875	Askja	Sparks, R.S.J., Wilson, L. and Sigurdsson, H., 1981. The pyroclastic deposits of the 1875 eruption of Askja, Iceland. Philosophical Transactions of the Royal Society of London A: Mathematical, Physical and Engineering Sciences, 299(1447), pp.241-273.	75.7	1.2	4.9
Layer D, 1875	Askja	Sparks, R.S.J., Wilson, L. and Sigurdsson, H., 1981. The pyroclastic deposits of the 1875 eruption of Askja, Iceland. Philosophical Transactions of the Royal Society of London A: Mathematical, Physical and Engineering Sciences, 299(1447), pp.241-273.	77.9	1.7	4.9
Layer D, 1875	Askja	Sparks, R.S.J., Wilson, L. and Sigurdsson, H., 1981. The pyroclastic deposits of the 1875 eruption of Askja, Iceland. Philosophical Transactions of the Royal Society of London A: Mathematical, Physical and Engineering Sciences, 299(1447), pp.241-273.	84.1	1	4.9
Layer D, 1875	Askja	Sparks, R.S.J., Wilson, L. and Sigurdsson, H., 1981. The pyroclastic deposits of the 1875 eruption of Askja, Iceland. Philosophical Transactions of the Royal Society of London A: Mathematical, Physical and Engineering Sciences, 299(1447), pp.241-273.	93.6	0.4	4.9
Layer D, 1875	Askja	Sparks, R.S.J., Wilson, L. and Sigurdsson, H., 1981. The pyroclastic deposits of the 1875 eruption of Askja, Iceland. Philosophical Transactions of the Royal Society of London A: Mathematical, Physical and Engineering Sciences, 299(1447), pp.241-273.	74.4	0.8	4.9
Layer D, 1875	Askja	Sparks, R.S.J., Wilson, L. and Sigurdsson, H., 1981. The pyroclastic deposits of the 1875 eruption of Askja, Iceland. Philosophical Transactions of the Royal Society of London A: Mathematical, Physical and Engineering Sciences, 299(1447), pp.241-273.	78.5	1.6	4.9
Layer D, 1875	Askja	Sparks, R.S.J., Wilson, L. and Sigurdsson, H., 1981. The pyroclastic deposits of the 1875 eruption of Askja, Iceland. Philosophical Transactions of the Royal Society of London A: Mathematical, Physical and Engineering Sciences, 299(1447), pp.241-273.	82.2	2.3	4.9
Layer D, 1875	Askja	Sparks, R.S.J., Wilson, L. and Sigurdsson, H., 1981. The pyroclastic deposits of the 1875 eruption of Askja, Iceland. Philosophical Transactions of the Royal Society of London A: Mathematical, Physical and Engineering Sciences, 299(1447), pp.241-273.	84.5	2.3	4.9
Layer D, 1875	Askja	Sparks, R.S.J., Wilson, L. and Sigurdsson, H., 1981. The pyroclastic deposits of the 1875 eruption of Askja, Iceland. Philosophical Transactions of the Royal Society of London A: Mathematical, Physical and Engineering Sciences, 299(1447), pp.241-273.	90.9	3.4	4.9
Layer D, 1875	Askja	Sparks, R.S.J., Wilson, L. and Sigurdsson, H., 1981. The pyroclastic deposits of the 1875 eruption of Askja, Iceland. Philosophical Transactions of the Royal Society of London A: Mathematical, Physical and Engineering Sciences, 299(1447), pp.241-273.	95.4	5	4.9
Layer D, 1875	Askja	Sparks, R.S.J., Wilson, L. and Sigurdsson, H., 1981. The pyroclastic deposits of the 1875 eruption of Askja, Iceland. Philosophical Transactions of the Royal Society of London A: Mathematical, Physical and Engineering Sciences, 299(1447), pp.241-273.	99.8	5.5	4.9
Layer D, 1875	Askja	Sparks, R.S.J., Wilson, L. and Sigurdsson, H., 1981. The pyroclastic deposits of the 1875 eruption of Askja, Iceland. Philosophical Transactions of the Royal Society of London A: Mathematical, Physical and Engineering Sciences, 299(1447), pp.241-273.	98.6	0.7	4.9
Layer D, 1875	Askja	Sparks, R.S.J., Wilson, L. and Sigurdsson, H., 1981. The pyroclastic deposits of the 1875 eruption of Askja, Iceland. Philosophical Transactions of the Royal Society of London A: Mathematical, Physical and Engineering Sciences, 299(1447), pp.241-273.	99.1	1.5	4.9
Layer D, 1875	Askja	Sparks, R.S.J., Wilson, L. and Sigurdsson, H., 1981. The pyroclastic deposits of the 1875 eruption of Askja, Iceland. Philosophical Transactions of the Royal Society of London A: Mathematical, Physical and Engineering Sciences, 299(1447), pp.241-273.	101.2	3	4.9
Layer D, 1875	Askja	Sparks, R.S.J., Wilson, L. and Sigurdsson, H., 1981. The pyroclastic deposits of the 1875 eruption of Askja, Iceland. Philosophical Transactions of the Royal Society of London A: Mathematical, Physical and Engineering Sciences, 299(1447), pp.241-273.	102.3	4	4.9
Layer D, 1875	Askja	Sparks, R.S.J., Wilson, L. and Sigurdsson, H., 1981. The pyroclastic deposits of the 1875 eruption of Askja, Iceland. Philosophical Transactions of the Royal Society of London A: Mathematical, Physical and Engineering Sciences, 299(1447), pp.241-273.	104.9	2.3	4.9
Layer D, 1875	Askja	Sparks, R.S.J., Wilson, L. and Sigurdsson, H., 1981. The pyroclastic deposits of the 1875 eruption of Askja, Iceland. Philosophical Transactions of the Royal Society of London A: Mathematical, Physical and Engineering Sciences, 299(1447), pp.241-273.	113.1	2.2	4.9
Layer D, 1875	Askja	Sparks, R.S.J., Wilson, L. and Sigurdsson, H., 1981. The pyroclastic deposits of the 1875 eruption of Askja, Iceland. Philosophical Transactions of the Royal Society of London A: Mathematical, Physical and Engineering Sciences, 299(1447), pp.241-273.	106.4	4	4.9
Layer D, 1875	Askja	Sparks, R.S.J., Wilson, L. and Sigurdsson, H., 1981. The pyroclastic deposits of the 1875 eruption of Askja, Iceland. Philosophical Transactions of the Royal Society of London A: Mathematical, Physical and Engineering Sciences, 299(1447), pp.241-273.	120.9	0.6	4.9
Layer D, 1875	Askja	Sparks, R.S.J., Wilson, L. and Sigurdsson, H., 1981. The pyroclastic deposits of the 1875 eruption of Askja, Iceland. Philosophical Transactions of the Royal Society of London A: Mathematical, Physical and Engineering Sciences, 299(1447), pp.241-273.	111	3.2	4.9
Layer D, 1875	Askja	Sparks, R.S.J., Wilson, L. and Sigurdsson, H., 1981. The pyroclastic deposits of the 1875 eruption of Askja, Iceland. Philosophical Transactions of the Royal Society of London A: Mathematical, Physical and Engineering Sciences, 299(1447), pp.241-273.	110.3	2.5	4.9
Layer D, 1875	Askja	Sparks, R.S.J., Wilson, L. and Sigurdsson, H., 1981. The pyroclastic deposits of the 1875 eruption of Askja, Iceland. Philosophical Transactions of the Royal Society of London A: Mathematical, Physical and Engineering Sciences, 299(1447), pp.241-273.	116.9	1	4.9
Layer D, 1875	Askja	Sparks, R.S.J., Wilson, L. and Sigurdsson, H., 1981. The pyroclastic deposits of the 1875 eruption of Askja, Iceland. Philosophical Transactions of the Royal Society of London A: Mathematical, Physical and Engineering Sciences, 299(1447), pp.241-273.	121.6	0.4	4.9
Layer D, 1875	Askja	Sparks, R.S.J., Wilson, L. and Sigurdsson, H., 1981. The pyroclastic deposits of the 1875 eruption of Askja, Iceland. Philosophical Transactions of the Royal Society of London A: Mathematical, Physical and Engineering Sciences, 299(1447), pp.241-273.	126.5	0.2	4.9
Layer D, 1875	Askja	Sparks, R.S.J., Wilson, L. and Sigurdsson, H., 1981. The pyroclastic deposits of the 1875 eruption of Askja, Iceland. Philosophical Transactions of the Royal Society of London A: Mathematical, Physical and Engineering Sciences, 299(1447), pp.241-273.	111.6	2.2	4.9
Layer D, 1875	Askja	Sparks, R.S.J., Wilson, L. and Sigurdsson, H., 1981. The pyroclastic deposits of the 1875 eruption of Askja, Iceland. Philosophical Transactions of the Royal Society of London A: Mathematical, Physical and Engineering Sciences, 299(1447), pp.241-273.	110.2	2	4.9
Layer D, 1875	Askja	Sparks, R.S.J., Wilson, L. and Sigurdsson, H., 1981. The pyroclastic deposits of the 1875 eruption of Askja, Iceland. Philosophical Transactions of the Royal Society of London A: Mathematical, Physical and Engineering Sciences, 299(1447), pp.241-273.	110.5	0.5	4.9
Layer D, 1875	Askja	Sparks, R.S.J., Wilson, L. and Sigurdsson, H., 1981. The pyroclastic deposits of the 1875 eruption of Askja, Iceland. Philosophical Transactions of the Royal Society of London A: Mathematical, Physical and Engineering Sciences, 299(1447), pp.241-273.	114.7	0.2	4.9
Layer D, 1875	Askja	Sparks, R.S.J., Wilson, L. and Sigurdsson, H., 1981. The pyroclastic deposits of the 1875 eruption of Askja, Iceland. Philosophical Transactions of the Royal Society of London A: Mathematical, Physical and Engineering Sciences, 299(1447), pp.241-273.	102.7	1.1	4.9
Layer D, 1875	Askja	Sparks, R.S.J., Wilson, L. and Sigurdsson, H., 1981. The pyroclastic deposits of the 1875 eruption of Askja, Iceland. Philosophical Transactions of the Royal Society of London A: Mathematical, Physical and Engineering Sciences, 299(1447), pp.241-273.	127.7	1.3	4.9
Layer D, 1875	Askja	Sparks, R.S.J., Wilson, L. and Sigurdsson, H., 1981. The pyroclastic deposits of the 1875 eruption of Askja, Iceland. Philosophical Transactions of the Royal Society of London A: Mathematical, Physical and Engineering Sciences, 299(1447), pp.241-273.	135.7	2.1	4.9
Layer D, 1875	Askja	Sparks, R.S.J., Wilson, L. and Sigurdsson, H., 1981. The pyroclastic deposits of the 1875 eruption of Askja, Iceland. Philosophical Transactions of the Royal Society of London A: Mathematical, Physical and Engineering Sciences, 299(1447), pp.241-273.	142.9	2	4.9
Layer D, 1875	Askja	Sparks, R.S.J., Wilson, L. and Sigurdsson, H., 1981. The pyroclastic deposits of the 1875 eruption of Askja, Iceland. Philosophical Transactions of the Royal Society of London A: Mathematical, Physical and Engineering Sciences, 299(1447), pp.241-273.	128.3	0.5	4.9
Layer D, 1875	Askja	Sparks, R.S.J., Wilson, L. and Sigurdsson, H., 1981. The pyroclastic deposits of the 1875 eruption of Askja, Iceland. Philosophical Transactions of the Royal Society of London A: Mathematical, Physical and Engineering Sciences, 299(1447), pp.241-273.	135.5	0.5	4.9
Yellow Trachytic Tuff	Roccamonfina	Giannetti, B., 1996. The geology of the Yellow Trachytic Tuff, Roccamonfina Volcano, Italy. Journal of volcanology and geothermal research, 71(1), pp.53-72.	1	2600	4.6
Yellow Trachytic Tuff	Roccamonfina	Giannetti, B., 1996. The geology of the Yellow Trachytic Tuff, Roccamonfina Volcano, Italy. Journal of volcanology and geothermal research, 71(1), pp.53-72.	1.9	2500	4.6
Yellow Trachytic Tuff	Roccamonfina	Giannetti, B., 1996. The geology of the Yellow Trachytic Tuff, Roccamonfina Volcano, Italy. Journal of volcanology and geothermal research, 71(1), pp.53-72.	2.7	2400	4.6
Yellow Trachytic Tuff	Roccamonfina	Giannetti, B., 1996. The geology of the Yellow Trachytic Tuff, Roccamonfina Volcano, Italy. Journal of volcanology and geothermal research, 71(1), pp.53-72.	1.6	700	4.6
Yellow Trachytic Tuff	Roccamonfina	Giannetti, B., 1996. The geology of the Yellow Trachytic Tuff, Roccamonfina Volcano, Italy. Journal of volcanology and geothermal research, 71(1), pp.53-72.	1.8	400	4.6
Yellow Trachytic Tuff	Roccamonfina	Giannetti, B., 1996. The geology of the Yellow Trachytic Tuff, Roccamonfina Volcano, Italy. Journal of volcanology and geothermal research, 71(1), pp.53-72.	2	3100	4.6
Yellow Trachytic Tuff	Roccamonfina	Giannetti, B., 1996. The geology of the Yellow Trachytic Tuff, Roccamonfina Volcano, Italy. Journal of volcanology and geothermal research, 71(1), pp.53-72.	2.4	2200	4.6
Yellow Trachytic Tuff	Roccamonfina	Giannetti, B., 1996. The geology of the Yellow Trachytic Tuff, Roccamonfina Volcano, Italy. Journal of volcanology and geothermal research, 71(1), pp.53-72.	2.2	800	4.6
Yellow Trachytic Tuff	Roccamonfina	Giannetti, B., 1996. The geology of the Yellow Trachytic Tuff, Roccamonfina Volcano, Italy. Journal of volcanology and geothermal research, 71(1), pp.53-72.	2.2	2300	4.6
Yellow Trachytic Tuff	Roccamonfina	Giannetti, B., 1996. The geology of the Yellow Trachytic Tuff, Roccamonfina Volcano, Italy. Journal of volcanology and geothermal research, 71(1), pp.53-72.	3.3	300	4.6
Yellow Trachytic Tuff	Roccamonfina	Giannetti, B., 1996. The geology of the Yellow Trachytic Tuff, Roccamonfina Volcano, Italy. Journal of volcanology and geothermal research, 71(1), pp.53-72.	3.3	2100	4.6
Yellow Trachytic Tuff	Roccamonfina	Giannetti, B., 1996. The geology of the Yellow Trachytic Tuff, Roccamonfina Volcano, Italy. Journal of volcanology and geothermal research, 71(1), pp.53-72.	5.9	600	4.6
Yellow Trachytic Tuff	Roccamonfina	Giannetti, B., 1996. The geology of the Yellow Trachytic Tuff, Roccamonfina Volcano, Italy. Journal of volcanology and geothermal research, 71(1), pp.53-72.	6	2800	4.6
Yellow Trachytic Tuff	Roccamonfina	Giannetti, B., 1996. The geology of the Yellow Trachytic Tuff, Roccamonfina Volcano, Italy. Journal of volcanology and geothermal research, 71(1), pp.53-72.	6.2	2900	4.6
Yellow Trachytic Tuff	Roccamonfina	Giannetti, B., 1996. The geology of the Yellow Trachytic Tuff, Roccamonfina Volcano, Italy. Journal of volcanology and geothermal research, 71(1), pp.53-72.	5.5	100	4.6
Yellow Trachytic Tuff	Roccamonfina	Giannetti, B., 1996. The geology of the Yellow Trachytic Tuff, Roccamonfina Volcano, Italy. Journal of volcanology and geothermal research, 71(1), pp.53-72.	5.9	200	4.6
Yellow Trachytic Tuff	Roccamonfina	Giannetti, B., 1996. The geology of the Yellow Trachytic Tuff, Roccamonfina Volcano, Italy. Journal of volcanology and geothermal research, 71(1), pp.53-72.	6.5	500	4.6
Yellow Trachytic Tuff	Roccamonfina	Giannetti, B., 1996. The geology of the Yellow Trachytic Tuff, Roccamonfina Volcano, Italy. Journal of volcanology and geothermal research, 71(1), pp.53-72.	6.7	3000	4.6
Yellow Trachytic Tuff	Roccamonfina	Giannetti, B., 1996. The geology of the Yellow Trachytic Tuff, Roccamonfina Volcano, Italy. Journal of volcanology and geothermal research, 71(1), pp.53-72.	6.1	1900	4.6
Yellow Trachytic Tuff	Roccamonfina	Giannetti, B., 1996. The geology of the Yellow Trachytic Tuff, Roccamonfina Volcano, Italy. Journal of volcanology and geothermal research, 71(1), pp.53-72.	6.5	2000	4.6
Yellow Trachytic Tuff	Roccamonfina	Giannetti, B., 1996. The geology of the Yellow Trachytic Tuff, Roccamonfina Volcano, Italy. Journal of volcanology and geothermal research, 71(1), pp.53-72.	7.1	2700	4.6
Yellow Trachytic Tuff	Roccamonfina	Giannetti, B., 1996. The geology of the Yellow Trachytic Tuff, Roccamonfina Volcano, Italy. Journal of volcanology and geothermal research, 71(1), pp.53-72.	7.6	1800	4.6
Yellow Trachytic Tuff	Roccamonfina	Giannetti, B., 1996. The geology of the Yellow Trachytic Tuff, Roccamonfina Volcano, Italy. Journal of volcanology and geothermal research, 71(1), pp.53-72.	9.1	1700	4.6
Yellow Trachytic Tuff	Roccamonfina	Giannetti, B., 1996. The geology of the Yellow Trachytic Tuff, Roccamonfina Volcano, Italy. Journal of volcanology and geothermal research, 71(1), pp.53-72.	9.7	1600	4.6
Yellow Trachytic Tuff	Roccamonfina	Giannetti, B., 1996. The geology of the Yellow Trachytic Tuff, Roccamonfina Volcano, Italy. Journal of volcanology and geothermal research, 71(1), pp.53-72.	10	1500	4.6
Yellow Trachytic Tuff	Roccamonfina	Giannetti, B., 1996. The geology of the Yellow Trachytic Tuff, Roccamonfina Volcano, Italy. Journal of volcanology and geothermal research, 71(1), pp.53-72.	10.1	1300	4.6
Yellow Trachytic Tuff	Roccamonfina	Giannetti, B., 1996. The geology of the Yellow Trachytic Tuff, Roccamonfina Volcano, Italy. Journal of volcanology and geothermal research, 71(1), pp.53-72.	10.7	1400	4.6
Yellow Trachytic Tuff	Roccamonfina	Giannetti, B., 1996. The geology of the Yellow Trachytic Tuff, Roccamonfina Volcano, Italy. Journal of volcanology and geothermal research, 71(1), pp.53-72.	11.4	1200	4.6
Yellow Trachytic Tuff	Roccamonfina	Giannetti, B., 1996. The geology of the Yellow Trachytic Tuff, Roccamonfina Volcano, Italy. Journal of volcanology and geothermal research, 71(1), pp.53-72.	11.8	1100	4.6
Yellow Trachytic Tuff	Roccamonfina	Giannetti, B., 1996. The geology of the Yellow Trachytic Tuff, Roccamonfina Volcano, Italy. Journal of volcanology and geothermal research, 71(1), pp.53-72.	11.6	1000	4.6
Yellow Trachytic Tuff	Roccamonfina	Giannetti, B., 1996. The geology of the Yellow Trachytic Tuff, Roccamonfina Volcano, Italy. Journal of volcanology and geothermal research, 71(1), pp.53-72.	12.5	900	4.6
122 B.C.	Etna	Coltelli, M., Del Carlo, P. and Vezzoli, L., 1998. Discovery of a Plinian basaltic eruption of Roman age at Etna volcano, Italy. Geology, 26(12), pp.1095-1098.	29.4	16	4.4
122 B.C.	Etna	Coltelli, M., Del Carlo, P. and Vezzoli, L., 1998. Discovery of a Plinian basaltic eruption of Roman age at Etna volcano, Italy. Geology, 26(12), pp.1095-1098.	10.5	4	4.4
122 B.C.	Etna	Coltelli, M., Del Carlo, P. and Vezzoli, L., 1998. Discovery of a Plinian basaltic eruption of Roman age at Etna volcano, Italy. Geology, 26(12), pp.1095-1098.	10.1	3	4.4
122 B.C.	Etna	Coltelli, M., Del Carlo, P. and Vezzoli, L., 1998. Discovery of a Plinian basaltic eruption of Roman age at Etna volcano, Italy. Geology, 26(12), pp.1095-1098.	8.9	7	4.4
122 B.C.	Etna	Coltelli, M., Del Carlo, P. and Vezzoli, L., 1998. Discovery of a Plinian basaltic eruption of Roman age at Etna volcano, Italy. Geology, 26(12), pp.1095-1098.	6.9	4	4.4
122 B.C.	Etna	Coltelli, M., Del Carlo, P. and Vezzoli, L., 1998. Discovery of a Plinian basaltic eruption of Roman age at Etna volcano, Italy. Geology, 26(12), pp.1095-1098.	6.3	5	4.4
122 B.C.	Etna	Coltelli, M., Del Carlo, P. and Vezzoli, L., 1998. Discovery of a Plinian basaltic eruption of Roman age at Etna volcano, Italy. Geology, 26(12), pp.1095-1098.	5.9	5	4.4
122 B.C.	Etna	Coltelli, M., Del Carlo, P. and Vezzoli, L., 1998. Discovery of a Plinian basaltic eruption of Roman age at Etna volcano, Italy. Geology, 26(12), pp.1095-1098.	8.2	6	4.4
122 B.C.	Etna	Coltelli, M., Del Carlo, P. and Vezzoli, L., 1998. Discovery of a Plinian basaltic eruption of Roman age at Etna volcano, Italy. Geology, 26(12), pp.1095-1098.	5.6	15	4.4
122 B.C.	Etna	Coltelli, M., Del Carlo, P. and Vezzoli, L., 1998. Discovery of a Plinian basaltic eruption of Roman age at Etna volcano, Italy. Geology, 26(12), pp.1095-1098.	7	40	4.4
122 B.C.	Etna	Coltelli, M., Del Carlo, P. and Vezzoli, L., 1998. Discovery of a Plinian basaltic eruption of Roman age at Etna volcano, Italy. Geology, 26(12), pp.1095-1098.	8.5	23	4.4
122 B.C.	Etna	Coltelli, M., Del Carlo, P. and Vezzoli, L., 1998. Discovery of a Plinian basaltic eruption of Roman age at Etna volcano, Italy. Geology, 26(12), pp.1095-1098.	9.3	31	4.4
122 B.C.	Etna	Coltelli, M., Del Carlo, P. and Vezzoli, L., 1998. Discovery of a Plinian basaltic eruption of Roman age at Etna volcano, Italy. Geology, 26(12), pp.1095-1098.	14.7	44	4.4
122 B.C.	Etna	Coltelli, M., Del Carlo, P. and Vezzoli, L., 1998. Discovery of a Plinian basaltic eruption of Roman age at Etna volcano, Italy. Geology, 26(12), pp.1095-1098.	22.9	38	4.4
122 B.C.	Etna	Coltelli, M., Del Carlo, P. and Vezzoli, L., 1998. Discovery of a Plinian basaltic eruption of Roman age at Etna volcano, Italy. Geology, 26(12), pp.1095-1098.	21.1	40	4.4
122 B.C.	Etna	Coltelli, M., Del Carlo, P. and Vezzoli, L., 1998. Discovery of a Plinian basaltic eruption of Roman age at Etna volcano, Italy. Geology, 26(12), pp.1095-1098.	20.7	42	4.4
122 B.C.	Etna	Coltelli, M., Del Carlo, P. and Vezzoli, L., 1998. Discovery of a Plinian basaltic eruption of Roman age at Etna volcano, Italy. Geology, 26(12), pp.1095-1098.	13.3	28	4.4
122 B.C.	Etna	Coltelli, M., Del Carlo, P. and Vezzoli, L., 1998. Discovery of a Plinian basaltic eruption of Roman age at Etna volcano, Italy. Geology, 26(12), pp.1095-1098.	8.8	30	4.4
122 B.C.	Etna	Coltelli, M., Del Carlo, P. and Vezzoli, L., 1998. Discovery of a Plinian basaltic eruption of Roman age at Etna volcano, Italy. Geology, 26(12), pp.1095-1098.	7.4	28	4.4
122 B.C.	Etna	Coltelli, M., Del Carlo, P. and Vezzoli, L., 1998. Discovery of a Plinian basaltic eruption of Roman age at Etna volcano, Italy. Geology, 26(12), pp.1095-1098.	5.2	38	4.4
122 B.C.	Etna	Coltelli, M., Del Carlo, P. and Vezzoli, L., 1998. Discovery of a Plinian basaltic eruption of Roman age at Etna volcano, Italy. Geology, 26(12), pp.1095-1098.	6.3	78	4.4
122 B.C.	Etna	Coltelli, M., Del Carlo, P. and Vezzoli, L., 1998. Discovery of a Plinian basaltic eruption of Roman age at Etna volcano, Italy. Geology, 26(12), pp.1095-1098.	8.9	50	4.4
122 B.C.	Etna	Coltelli, M., Del Carlo, P. and Vezzoli, L., 1998. Discovery of a Plinian basaltic eruption of Roman age at Etna volcano, Italy. Geology, 26(12), pp.1095-1098.	17.5	68	4.4
122 B.C.	Etna	Coltelli, M., Del Carlo, P. and Vezzoli, L., 1998. Discovery of a Plinian basaltic eruption of Roman age at Etna volcano, Italy. Geology, 26(12), pp.1095-1098.	15.6	75	4.4
122 B.C.	Etna	Coltelli, M., Del Carlo, P. and Vezzoli, L., 1998. Discovery of a Plinian basaltic eruption of Roman age at Etna volcano, Italy. Geology, 26(12), pp.1095-1098.	15.1	74	4.4
122 B.C.	Etna	Coltelli, M., Del Carlo, P. and Vezzoli, L., 1998. Discovery of a Plinian basaltic eruption of Roman age at Etna volcano, Italy. Geology, 26(12), pp.1095-1098.	7.6	38	4.4
122 B.C.	Etna	Coltelli, M., Del Carlo, P. and Vezzoli, L., 1998. Discovery of a Plinian basaltic eruption of Roman age at Etna volcano, Italy. Geology, 26(12), pp.1095-1098.	5.1	163	4.4
122 B.C.	Etna	Coltelli, M., Del Carlo, P. and Vezzoli, L., 1998. Discovery of a Plinian basaltic eruption of Roman age at Etna volcano, Italy. Geology, 26(12), pp.1095-1098.	6.1	199	4.4
122 B.C.	Etna	Coltelli, M., Del Carlo, P. and Vezzoli, L., 1998. Discovery of a Plinian basaltic eruption of Roman age at Etna volcano, Italy. Geology, 26(12), pp.1095-1098.	8.8	97	4.4
122 B.C.	Etna	Coltelli, M., Del Carlo, P. and Vezzoli, L., 1998. Discovery of a Plinian basaltic eruption of Roman age at Etna volcano, Italy. Geology, 26(12), pp.1095-1098.	11.1	70	4.4
122 B.C.	Etna	Coltelli, M., Del Carlo, P. and Vezzoli, L., 1998. Discovery of a Plinian basaltic eruption of Roman age at Etna volcano, Italy. Geology, 26(12), pp.1095-1098.	9.1	112	4.4
122 B.C.	Etna	Coltelli, M., Del Carlo, P. and Vezzoli, L., 1998. Discovery of a Plinian basaltic eruption of Roman age at Etna volcano, Italy. Geology, 26(12), pp.1095-1098.	2.4	161	4.4
122 B.C.	Etna	Coltelli, M., Del Carlo, P. and Vezzoli, L., 1998. Discovery of a Plinian basaltic eruption of Roman age at Etna volcano, Italy. Geology, 26(12), pp.1095-1098.	4	130	4.4
Mapara (Unit X)	Taupo	Vucetich, C.T. and Pullar, W.A., 1973. Holocene tephra formations erupted in the Taupo area, and interbedded tephras from other volcanic sources. New Zealand journal of geology and geophysics, 16(3), pp.745-780.	143.7	13	4.9
Mapara (Unit X)	Taupo	Vucetich, C.T. and Pullar, W.A., 1973. Holocene tephra formations erupted in the Taupo area, and interbedded tephras from other volcanic sources. New Zealand journal of geology and geophysics, 16(3), pp.745-780.	146	15	4.9
Mapara (Unit X)	Taupo	Vucetich, C.T. and Pullar, W.A., 1973. Holocene tephra formations erupted in the Taupo area, and interbedded tephras from other volcanic sources. New Zealand journal of geology and geophysics, 16(3), pp.745-780.	147.4	13	4.9
Mapara (Unit X)	Taupo	Vucetich, C.T. and Pullar, W.A., 1973. Holocene tephra formations erupted in the Taupo area, and interbedded tephras from other volcanic sources. New Zealand journal of geology and geophysics, 16(3), pp.745-780.	144.8	15	4.9
Mapara (Unit X)	Taupo	Vucetich, C.T. and Pullar, W.A., 1973. Holocene tephra formations erupted in the Taupo area, and interbedded tephras from other volcanic sources. New Zealand journal of geology and geophysics, 16(3), pp.745-780.	139.6	13	4.9
Mapara (Unit X)	Taupo	Vucetich, C.T. and Pullar, W.A., 1973. Holocene tephra formations erupted in the Taupo area, and interbedded tephras from other volcanic sources. New Zealand journal of geology and geophysics, 16(3), pp.745-780.	135.6	15	4.9
Mapara (Unit X)	Taupo	Vucetich, C.T. and Pullar, W.A., 1973. Holocene tephra formations erupted in the Taupo area, and interbedded tephras from other volcanic sources. New Zealand journal of geology and geophysics, 16(3), pp.745-780.	113.9	13	4.9
Mapara (Unit X)	Taupo	Vucetich, C.T. and Pullar, W.A., 1973. Holocene tephra formations erupted in the Taupo area, and interbedded tephras from other volcanic sources. New Zealand journal of geology and geophysics, 16(3), pp.745-780.	108.1	10	4.9
Mapara (Unit X)	Taupo	Vucetich, C.T. and Pullar, W.A., 1973. Holocene tephra formations erupted in the Taupo area, and interbedded tephras from other volcanic sources. New Zealand journal of geology and geophysics, 16(3), pp.745-780.	94.9	13	4.9
Mapara (Unit X)	Taupo	Vucetich, C.T. and Pullar, W.A., 1973. Holocene tephra formations erupted in the Taupo area, and interbedded tephras from other volcanic sources. New Zealand journal of geology and geophysics, 16(3), pp.745-780.	79.2	8	4.9
Mapara (Unit X)	Taupo	Vucetich, C.T. and Pullar, W.A., 1973. Holocene tephra formations erupted in the Taupo area, and interbedded tephras from other volcanic sources. New Zealand journal of geology and geophysics, 16(3), pp.745-780.	89.1	13	4.9
Mapara (Unit X)	Taupo	Vucetich, C.T. and Pullar, W.A., 1973. Holocene tephra formations erupted in the Taupo area, and interbedded tephras from other volcanic sources. New Zealand journal of geology and geophysics, 16(3), pp.745-780.	109.2	8	4.9
Mapara (Unit X)	Taupo	Vucetich, C.T. and Pullar, W.A., 1973. Holocene tephra formations erupted in the Taupo area, and interbedded tephras from other volcanic sources. New Zealand journal of geology and geophysics, 16(3), pp.745-780.	96	8	4.9
Mapara (Unit X)	Taupo	Vucetich, C.T. and Pullar, W.A., 1973. Holocene tephra formations erupted in the Taupo area, and interbedded tephras from other volcanic sources. New Zealand journal of geology and geophysics, 16(3), pp.745-780.	94.8	12	4.9
Mapara (Unit X)	Taupo	Vucetich, C.T. and Pullar, W.A., 1973. Holocene tephra formations erupted in the Taupo area, and interbedded tephras from other volcanic sources. New Zealand journal of geology and geophysics, 16(3), pp.745-780.	95.7	10	4.9
Mapara (Unit X)	Taupo	Vucetich, C.T. and Pullar, W.A., 1973. Holocene tephra formations erupted in the Taupo area, and interbedded tephras from other volcanic sources. New Zealand journal of geology and geophysics, 16(3), pp.745-780.	99.2	11	4.9
Mapara (Unit X)	Taupo	Vucetich, C.T. and Pullar, W.A., 1973. Holocene tephra formations erupted in the Taupo area, and interbedded tephras from other volcanic sources. New Zealand journal of geology and geophysics, 16(3), pp.745-780.	96.5	8	4.9
Mapara (Unit X)	Taupo	Vucetich, C.T. and Pullar, W.A., 1973. Holocene tephra formations erupted in the Taupo area, and interbedded tephras from other volcanic sources. New Zealand journal of geology and geophysics, 16(3), pp.745-780.	96.3	10	4.9
Mapara (Unit X)	Taupo	Vucetich, C.T. and Pullar, W.A., 1973. Holocene tephra formations erupted in the Taupo area, and interbedded tephras from other volcanic sources. New Zealand journal of geology and geophysics, 16(3), pp.745-780.	95.4	8	4.9
Mapara (Unit X)	Taupo	Vucetich, C.T. and Pullar, W.A., 1973. Holocene tephra formations erupted in the Taupo area, and interbedded tephras from other volcanic sources. New Zealand journal of geology and geophysics, 16(3), pp.745-780.	91.5	5	4.9
Mapara (Unit X)	Taupo	Vucetich, C.T. and Pullar, W.A., 1973. Holocene tephra formations erupted in the Taupo area, and interbedded tephras from other volcanic sources. New Zealand journal of geology and geophysics, 16(3), pp.745-780.	89.1	10	4.9
Mapara (Unit X)	Taupo	Vucetich, C.T. and Pullar, W.A., 1973. Holocene tephra formations erupted in the Taupo area, and interbedded tephras from other volcanic sources. New Zealand journal of geology and geophysics, 16(3), pp.745-780.	103.5	8	4.9
Mapara (Unit X)	Taupo	Vucetich, C.T. and Pullar, W.A., 1973. Holocene tephra formations erupted in the Taupo area, and interbedded tephras from other volcanic sources. New Zealand journal of geology and geophysics, 16(3), pp.745-780.	91.9	8	4.9
Mapara (Unit X)	Taupo	Vucetich, C.T. and Pullar, W.A., 1973. Holocene tephra formations erupted in the Taupo area, and interbedded tephras from other volcanic sources. New Zealand journal of geology and geophysics, 16(3), pp.745-780.	84	8	4.9
Mapara (Unit X)	Taupo	Vucetich, C.T. and Pullar, W.A., 1973. Holocene tephra formations erupted in the Taupo area, and interbedded tephras from other volcanic sources. New Zealand journal of geology and geophysics, 16(3), pp.745-780.	79.7	8	4.9
Mapara (Unit X)	Taupo	Vucetich, C.T. and Pullar, W.A., 1973. Holocene tephra formations erupted in the Taupo area, and interbedded tephras from other volcanic sources. New Zealand journal of geology and geophysics, 16(3), pp.745-780.	75.5	10	4.9
Mapara (Unit X)	Taupo	Vucetich, C.T. and Pullar, W.A., 1973. Holocene tephra formations erupted in the Taupo area, and interbedded tephras from other volcanic sources. New Zealand journal of geology and geophysics, 16(3), pp.745-780.	70.8	10	4.9
Mapara (Unit X)	Taupo	Vucetich, C.T. and Pullar, W.A., 1973. Holocene tephra formations erupted in the Taupo area, and interbedded tephras from other volcanic sources. New Zealand journal of geology and geophysics, 16(3), pp.745-780.	71.8	8	4.9
Mapara (Unit X)	Taupo	Vucetich, C.T. and Pullar, W.A., 1973. Holocene tephra formations erupted in the Taupo area, and interbedded tephras from other volcanic sources. New Zealand journal of geology and geophysics, 16(3), pp.745-780.	76.4	8	4.9
Mapara (Unit X)	Taupo	Vucetich, C.T. and Pullar, W.A., 1973. Holocene tephra formations erupted in the Taupo area, and interbedded tephras from other volcanic sources. New Zealand journal of geology and geophysics, 16(3), pp.745-780.	77.7	10	4.9
Mapara (Unit X)	Taupo	Vucetich, C.T. and Pullar, W.A., 1973. Holocene tephra formations erupted in the Taupo area, and interbedded tephras from other volcanic sources. New Zealand journal of geology and geophysics, 16(3), pp.745-780.	78	8	4.9
Mapara (Unit X)	Taupo	Vucetich, C.T. and Pullar, W.A., 1973. Holocene tephra formations erupted in the Taupo area, and interbedded tephras from other volcanic sources. New Zealand journal of geology and geophysics, 16(3), pp.745-780.	71.6	13	4.9
Mapara (Unit X)	Taupo	Vucetich, C.T. and Pullar, W.A., 1973. Holocene tephra formations erupted in the Taupo area, and interbedded tephras from other volcanic sources. New Zealand journal of geology and geophysics, 16(3), pp.745-780.	63	10	4.9
Mapara (Unit X)	Taupo	Vucetich, C.T. and Pullar, W.A., 1973. Holocene tephra formations erupted in the Taupo area, and interbedded tephras from other volcanic sources. New Zealand journal of geology and geophysics, 16(3), pp.745-780.	60.8	13	4.9
Mapara (Unit X)	Taupo	Vucetich, C.T. and Pullar, W.A., 1973. Holocene tephra formations erupted in the Taupo area, and interbedded tephras from other volcanic sources. New Zealand journal of geology and geophysics, 16(3), pp.745-780.	53.6	13	4.9
Mapara (Unit X)	Taupo	Vucetich, C.T. and Pullar, W.A., 1973. Holocene tephra formations erupted in the Taupo area, and interbedded tephras from other volcanic sources. New Zealand journal of geology and geophysics, 16(3), pp.745-780.	46.3	13	4.9
Mapara (Unit X)	Taupo	Vucetich, C.T. and Pullar, W.A., 1973. Holocene tephra formations erupted in the Taupo area, and interbedded tephras from other volcanic sources. New Zealand journal of geology and geophysics, 16(3), pp.745-780.	38.7	13	4.9
Mapara (Unit X)	Taupo	Vucetich, C.T. and Pullar, W.A., 1973. Holocene tephra formations erupted in the Taupo area, and interbedded tephras from other volcanic sources. New Zealand journal of geology and geophysics, 16(3), pp.745-780.	38.1	5	4.9
Mapara (Unit X)	Taupo	Vucetich, C.T. and Pullar, W.A., 1973. Holocene tephra formations erupted in the Taupo area, and interbedded tephras from other volcanic sources. New Zealand journal of geology and geophysics, 16(3), pp.745-780.	46.6	15	4.9
Mapara (Unit X)	Taupo	Vucetich, C.T. and Pullar, W.A., 1973. Holocene tephra formations erupted in the Taupo area, and interbedded tephras from other volcanic sources. New Zealand journal of geology and geophysics, 16(3), pp.745-780.	34.7	20	4.9
Mapara (Unit X)	Taupo	Vucetich, C.T. and Pullar, W.A., 1973. Holocene tephra formations erupted in the Taupo area, and interbedded tephras from other volcanic sources. New Zealand journal of geology and geophysics, 16(3), pp.745-780.	37.6	5	4.9
Mapara (Unit X)	Taupo	Vucetich, C.T. and Pullar, W.A., 1973. Holocene tephra formations erupted in the Taupo area, and interbedded tephras from other volcanic sources. New Zealand journal of geology and geophysics, 16(3), pp.745-780.	41.4	18	4.9
Mapara (Unit X)	Taupo	Vucetich, C.T. and Pullar, W.A., 1973. Holocene tephra formations erupted in the Taupo area, and interbedded tephras from other volcanic sources. New Zealand journal of geology and geophysics, 16(3), pp.745-780.	46.7	13	4.9
Mapara (Unit X)	Taupo	Vucetich, C.T. and Pullar, W.A., 1973. Holocene tephra formations erupted in the Taupo area, and interbedded tephras from other volcanic sources. New Zealand journal of geology and geophysics, 16(3), pp.745-780.	54.1	18	4.9
Mapara (Unit X)	Taupo	Vucetich, C.T. and Pullar, W.A., 1973. Holocene tephra formations erupted in the Taupo area, and interbedded tephras from other volcanic sources. New Zealand journal of geology and geophysics, 16(3), pp.745-780.	55.9	5	4.9
Mapara (Unit X)	Taupo	Vucetich, C.T. and Pullar, W.A., 1973. Holocene tephra formations erupted in the Taupo area, and interbedded tephras from other volcanic sources. New Zealand journal of geology and geophysics, 16(3), pp.745-780.	57.6	20	4.9
Mapara (Unit X)	Taupo	Vucetich, C.T. and Pullar, W.A., 1973. Holocene tephra formations erupted in the Taupo area, and interbedded tephras from other volcanic sources. New Zealand journal of geology and geophysics, 16(3), pp.745-780.	55.4	20	4.9
Mapara (Unit X)	Taupo	Vucetich, C.T. and Pullar, W.A., 1973. Holocene tephra formations erupted in the Taupo area, and interbedded tephras from other volcanic sources. New Zealand journal of geology and geophysics, 16(3), pp.745-780.	55.1	5	4.9
Mapara (Unit X)	Taupo	Vucetich, C.T. and Pullar, W.A., 1973. Holocene tephra formations erupted in the Taupo area, and interbedded tephras from other volcanic sources. New Zealand journal of geology and geophysics, 16(3), pp.745-780.	53.7	5	4.9
Mapara (Unit X)	Taupo	Vucetich, C.T. and Pullar, W.A., 1973. Holocene tephra formations erupted in the Taupo area, and interbedded tephras from other volcanic sources. New Zealand journal of geology and geophysics, 16(3), pp.745-780.	57.7	5	4.9
Mapara (Unit X)	Taupo	Vucetich, C.T. and Pullar, W.A., 1973. Holocene tephra formations erupted in the Taupo area, and interbedded tephras from other volcanic sources. New Zealand journal of geology and geophysics, 16(3), pp.745-780.	56.8	5	4.9
Mapara (Unit X)	Taupo	Vucetich, C.T. and Pullar, W.A., 1973. Holocene tephra formations erupted in the Taupo area, and interbedded tephras from other volcanic sources. New Zealand journal of geology and geophysics, 16(3), pp.745-780.	52.4	10	4.9
Mapara (Unit X)	Taupo	Vucetich, C.T. and Pullar, W.A., 1973. Holocene tephra formations erupted in the Taupo area, and interbedded tephras from other volcanic sources. New Zealand journal of geology and geophysics, 16(3), pp.745-780.	52.4	8	4.9
Mapara (Unit X)	Taupo	Vucetich, C.T. and Pullar, W.A., 1973. Holocene tephra formations erupted in the Taupo area, and interbedded tephras from other volcanic sources. New Zealand journal of geology and geophysics, 16(3), pp.745-780.	59.7	10	4.9
Mapara (Unit X)	Taupo	Vucetich, C.T. and Pullar, W.A., 1973. Holocene tephra formations erupted in the Taupo area, and interbedded tephras from other volcanic sources. New Zealand journal of geology and geophysics, 16(3), pp.745-780.	60.3	10	4.9
Mapara (Unit X)	Taupo	Vucetich, C.T. and Pullar, W.A., 1973. Holocene tephra formations erupted in the Taupo area, and interbedded tephras from other volcanic sources. New Zealand journal of geology and geophysics, 16(3), pp.745-780.	44.4	15	4.9
Mapara (Unit X)	Taupo	Vucetich, C.T. and Pullar, W.A., 1973. Holocene tephra formations erupted in the Taupo area, and interbedded tephras from other volcanic sources. New Zealand journal of geology and geophysics, 16(3), pp.745-780.	33	8	4.9
Mapara (Unit X)	Taupo	Vucetich, C.T. and Pullar, W.A., 1973. Holocene tephra formations erupted in the Taupo area, and interbedded tephras from other volcanic sources. New Zealand journal of geology and geophysics, 16(3), pp.745-780.	34.9	13	4.9
Mapara (Unit X)	Taupo	Vucetich, C.T. and Pullar, W.A., 1973. Holocene tephra formations erupted in the Taupo area, and interbedded tephras from other volcanic sources. New Zealand journal of geology and geophysics, 16(3), pp.745-780.	36.9	8	4.9
Mapara (Unit X)	Taupo	Vucetich, C.T. and Pullar, W.A., 1973. Holocene tephra formations erupted in the Taupo area, and interbedded tephras from other volcanic sources. New Zealand journal of geology and geophysics, 16(3), pp.745-780.	44.3	8	4.9
Mapara (Unit X)	Taupo	Vucetich, C.T. and Pullar, W.A., 1973. Holocene tephra formations erupted in the Taupo area, and interbedded tephras from other volcanic sources. New Zealand journal of geology and geophysics, 16(3), pp.745-780.	27.8	10	4.9
Mapara (Unit X)	Taupo	Vucetich, C.T. and Pullar, W.A., 1973. Holocene tephra formations erupted in the Taupo area, and interbedded tephras from other volcanic sources. New Zealand journal of geology and geophysics, 16(3), pp.745-780.	25.9	8	4.9
Mapara (Unit X)	Taupo	Vucetich, C.T. and Pullar, W.A., 1973. Holocene tephra formations erupted in the Taupo area, and interbedded tephras from other volcanic sources. New Zealand journal of geology and geophysics, 16(3), pp.745-780.	28.9	8	4.9
Mapara (Unit X)	Taupo	Vucetich, C.T. and Pullar, W.A., 1973. Holocene tephra formations erupted in the Taupo area, and interbedded tephras from other volcanic sources. New Zealand journal of geology and geophysics, 16(3), pp.745-780.	34	10	4.9
Mapara (Unit X)	Taupo	Vucetich, C.T. and Pullar, W.A., 1973. Holocene tephra formations erupted in the Taupo area, and interbedded tephras from other volcanic sources. New Zealand journal of geology and geophysics, 16(3), pp.745-780.	25.2	10	4.9
Mapara (Unit X)	Taupo	Vucetich, C.T. and Pullar, W.A., 1973. Holocene tephra formations erupted in the Taupo area, and interbedded tephras from other volcanic sources. New Zealand journal of geology and geophysics, 16(3), pp.745-780.	22.7	10	4.9
Mapara (Unit X)	Taupo	Vucetich, C.T. and Pullar, W.A., 1973. Holocene tephra formations erupted in the Taupo area, and interbedded tephras from other volcanic sources. New Zealand journal of geology and geophysics, 16(3), pp.745-780.	30.9	8	4.9
Mapara (Unit X)	Taupo	Vucetich, C.T. and Pullar, W.A., 1973. Holocene tephra formations erupted in the Taupo area, and interbedded tephras from other volcanic sources. New Zealand journal of geology and geophysics, 16(3), pp.745-780.	19.8	5	4.9
Mapara (Unit X)	Taupo	Vucetich, C.T. and Pullar, W.A., 1973. Holocene tephra formations erupted in the Taupo area, and interbedded tephras from other volcanic sources. New Zealand journal of geology and geophysics, 16(3), pp.745-780.	23.2	36	4.9
Mapara (Unit X)	Taupo	Vucetich, C.T. and Pullar, W.A., 1973. Holocene tephra formations erupted in the Taupo area, and interbedded tephras from other volcanic sources. New Zealand journal of geology and geophysics, 16(3), pp.745-780.	23.2	13	4.9
Mapara (Unit X)	Taupo	Vucetich, C.T. and Pullar, W.A., 1973. Holocene tephra formations erupted in the Taupo area, and interbedded tephras from other volcanic sources. New Zealand journal of geology and geophysics, 16(3), pp.745-780.	16.3	15	4.9
Mapara (Unit X)	Taupo	Vucetich, C.T. and Pullar, W.A., 1973. Holocene tephra formations erupted in the Taupo area, and interbedded tephras from other volcanic sources. New Zealand journal of geology and geophysics, 16(3), pp.745-780.	13.9	15	4.9
Mapara (Unit X)	Taupo	Vucetich, C.T. and Pullar, W.A., 1973. Holocene tephra formations erupted in the Taupo area, and interbedded tephras from other volcanic sources. New Zealand journal of geology and geophysics, 16(3), pp.745-780.	6.7	54	4.9
Mapara (Unit X)	Taupo	Vucetich, C.T. and Pullar, W.A., 1973. Holocene tephra formations erupted in the Taupo area, and interbedded tephras from other volcanic sources. New Zealand journal of geology and geophysics, 16(3), pp.745-780.	6.4	8	4.9
Mapara (Unit X)	Taupo	Vucetich, C.T. and Pullar, W.A., 1973. Holocene tephra formations erupted in the Taupo area, and interbedded tephras from other volcanic sources. New Zealand journal of geology and geophysics, 16(3), pp.745-780.	8.9	20	4.9
Mapara (Unit X)	Taupo	Vucetich, C.T. and Pullar, W.A., 1973. Holocene tephra formations erupted in the Taupo area, and interbedded tephras from other volcanic sources. New Zealand journal of geology and geophysics, 16(3), pp.745-780.	14.5	36	4.9
Mapara (Unit X)	Taupo	Vucetich, C.T. and Pullar, W.A., 1973. Holocene tephra formations erupted in the Taupo area, and interbedded tephras from other volcanic sources. New Zealand journal of geology and geophysics, 16(3), pp.745-780.	13.2	23	4.9
Mapara (Unit X)	Taupo	Vucetich, C.T. and Pullar, W.A., 1973. Holocene tephra formations erupted in the Taupo area, and interbedded tephras from other volcanic sources. New Zealand journal of geology and geophysics, 16(3), pp.745-780.	14.9	8	4.9
Mapara (Unit X)	Taupo	Vucetich, C.T. and Pullar, W.A., 1973. Holocene tephra formations erupted in the Taupo area, and interbedded tephras from other volcanic sources. New Zealand journal of geology and geophysics, 16(3), pp.745-780.	7.4	56	4.9
Mapara (Unit X)	Taupo	Vucetich, C.T. and Pullar, W.A., 1973. Holocene tephra formations erupted in the Taupo area, and interbedded tephras from other volcanic sources. New Zealand journal of geology and geophysics, 16(3), pp.745-780.	10.5	63	4.9
Mapara (Unit X)	Taupo	Vucetich, C.T. and Pullar, W.A., 1973. Holocene tephra formations erupted in the Taupo area, and interbedded tephras from other volcanic sources. New Zealand journal of geology and geophysics, 16(3), pp.745-780.	14.3	81	4.9
Mapara (Unit X)	Taupo	Vucetich, C.T. and Pullar, W.A., 1973. Holocene tephra formations erupted in the Taupo area, and interbedded tephras from other volcanic sources. New Zealand journal of geology and geophysics, 16(3), pp.745-780.	19.6	61	4.9
2010	Eyjafjallajökull	Gudmundsson, M.T., Thordarson, T., Höskuldsson, Á., Larsen, G., Björnsson, H., Prata, F.J., Oddsson, B., Magnússon, E., Högnadóttir, T., Petersen, G.N. and Hayward, C.L., 2012. Ash generation and distribution from the April-May 2010 eruption of Eyjafjallajökull, Iceland. Scientific reports, 2.	72.3	0	4
2010	Eyjafjallajökull	Gudmundsson, M.T., Thordarson, T., Höskuldsson, Á., Larsen, G., Björnsson, H., Prata, F.J., Oddsson, B., Magnússon, E., Högnadóttir, T., Petersen, G.N. and Hayward, C.L., 2012. Ash generation and distribution from the April-May 2010 eruption of Eyjafjallajökull, Iceland. Scientific reports, 2.	81.4	0	4
2010	Eyjafjallajökull	Gudmundsson, M.T., Thordarson, T., Höskuldsson, Á., Larsen, G., Björnsson, H., Prata, F.J., Oddsson, B., Magnússon, E., Högnadóttir, T., Petersen, G.N. and Hayward, C.L., 2012. Ash generation and distribution from the April-May 2010 eruption of Eyjafjallajökull, Iceland. Scientific reports, 2.	82.9	0.2	4
2010	Eyjafjallajökull	Gudmundsson, M.T., Thordarson, T., Höskuldsson, Á., Larsen, G., Björnsson, H., Prata, F.J., Oddsson, B., Magnússon, E., Högnadóttir, T., Petersen, G.N. and Hayward, C.L., 2012. Ash generation and distribution from the April-May 2010 eruption of Eyjafjallajökull, Iceland. Scientific reports, 2.	79.9	0.2	4
2010	Eyjafjallajökull	Gudmundsson, M.T., Thordarson, T., Höskuldsson, Á., Larsen, G., Björnsson, H., Prata, F.J., Oddsson, B., Magnússon, E., Högnadóttir, T., Petersen, G.N. and Hayward, C.L., 2012. Ash generation and distribution from the April-May 2010 eruption of Eyjafjallajökull, Iceland. Scientific reports, 2.	77.9	0.1	4
2010	Eyjafjallajökull	Gudmundsson, M.T., Thordarson, T., Höskuldsson, Á., Larsen, G., Björnsson, H., Prata, F.J., Oddsson, B., Magnússon, E., Högnadóttir, T., Petersen, G.N. and Hayward, C.L., 2012. Ash generation and distribution from the April-May 2010 eruption of Eyjafjallajökull, Iceland. Scientific reports, 2.	69.4	0.1	4
2010	Eyjafjallajökull	Gudmundsson, M.T., Thordarson, T., Höskuldsson, Á., Larsen, G., Björnsson, H., Prata, F.J., Oddsson, B., Magnússon, E., Högnadóttir, T., Petersen, G.N. and Hayward, C.L., 2012. Ash generation and distribution from the April-May 2010 eruption of Eyjafjallajökull, Iceland. Scientific reports, 2.	69.2	0.1	4
2010	Eyjafjallajökull	Gudmundsson, M.T., Thordarson, T., Höskuldsson, Á., Larsen, G., Björnsson, H., Prata, F.J., Oddsson, B., Magnússon, E., Högnadóttir, T., Petersen, G.N. and Hayward, C.L., 2012. Ash generation and distribution from the April-May 2010 eruption of Eyjafjallajökull, Iceland. Scientific reports, 2.	72.9	0.2	4
2010	Eyjafjallajökull	Gudmundsson, M.T., Thordarson, T., Höskuldsson, Á., Larsen, G., Björnsson, H., Prata, F.J., Oddsson, B., Magnússon, E., Högnadóttir, T., Petersen, G.N. and Hayward, C.L., 2012. Ash generation and distribution from the April-May 2010 eruption of Eyjafjallajökull, Iceland. Scientific reports, 2.	68.7	0.3	4
2010	Eyjafjallajökull	Gudmundsson, M.T., Thordarson, T., Höskuldsson, Á., Larsen, G., Björnsson, H., Prata, F.J., Oddsson, B., Magnússon, E., Högnadóttir, T., Petersen, G.N. and Hayward, C.L., 2012. Ash generation and distribution from the April-May 2010 eruption of Eyjafjallajökull, Iceland. Scientific reports, 2.	64.3	0.3	4
2010	Eyjafjallajökull	Gudmundsson, M.T., Thordarson, T., Höskuldsson, Á., Larsen, G., Björnsson, H., Prata, F.J., Oddsson, B., Magnússon, E., Högnadóttir, T., Petersen, G.N. and Hayward, C.L., 2012. Ash generation and distribution from the April-May 2010 eruption of Eyjafjallajökull, Iceland. Scientific reports, 2.	63.3	0.3	4
2010	Eyjafjallajökull	Gudmundsson, M.T., Thordarson, T., Höskuldsson, Á., Larsen, G., Björnsson, H., Prata, F.J., Oddsson, B., Magnússon, E., Högnadóttir, T., Petersen, G.N. and Hayward, C.L., 2012. Ash generation and distribution from the April-May 2010 eruption of Eyjafjallajökull, Iceland. Scientific reports, 2.	61.8	0.3	4
2010	Eyjafjallajökull	Gudmundsson, M.T., Thordarson, T., Höskuldsson, Á., Larsen, G., Björnsson, H., Prata, F.J., Oddsson, B., Magnússon, E., Högnadóttir, T., Petersen, G.N. and Hayward, C.L., 2012. Ash generation and distribution from the April-May 2010 eruption of Eyjafjallajökull, Iceland. Scientific reports, 2.	59.6	0.2	4
2010	Eyjafjallajökull	Gudmundsson, M.T., Thordarson, T., Höskuldsson, Á., Larsen, G., Björnsson, H., Prata, F.J., Oddsson, B., Magnússon, E., Högnadóttir, T., Petersen, G.N. and Hayward, C.L., 2012. Ash generation and distribution from the April-May 2010 eruption of Eyjafjallajökull, Iceland. Scientific reports, 2.	58.9	0.1	4
2010	Eyjafjallajökull	Gudmundsson, M.T., Thordarson, T., Höskuldsson, Á., Larsen, G., Björnsson, H., Prata, F.J., Oddsson, B., Magnússon, E., Högnadóttir, T., Petersen, G.N. and Hayward, C.L., 2012. Ash generation and distribution from the April-May 2010 eruption of Eyjafjallajökull, Iceland. Scientific reports, 2.	56.6	0.5	4
2010	Eyjafjallajökull	Gudmundsson, M.T., Thordarson, T., Höskuldsson, Á., Larsen, G., Björnsson, H., Prata, F.J., Oddsson, B., Magnússon, E., Högnadóttir, T., Petersen, G.N. and Hayward, C.L., 2012. Ash generation and distribution from the April-May 2010 eruption of Eyjafjallajökull, Iceland. Scientific reports, 2.	60	0.1	4
2010	Eyjafjallajökull	Gudmundsson, M.T., Thordarson, T., Höskuldsson, Á., Larsen, G., Björnsson, H., Prata, F.J., Oddsson, B., Magnússon, E., Högnadóttir, T., Petersen, G.N. and Hayward, C.L., 2012. Ash generation and distribution from the April-May 2010 eruption of Eyjafjallajökull, Iceland. Scientific reports, 2.	60.2	0.6	4
2010	Eyjafjallajökull	Gudmundsson, M.T., Thordarson, T., Höskuldsson, Á., Larsen, G., Björnsson, H., Prata, F.J., Oddsson, B., Magnússon, E., Högnadóttir, T., Petersen, G.N. and Hayward, C.L., 2012. Ash generation and distribution from the April-May 2010 eruption of Eyjafjallajökull, Iceland. Scientific reports, 2.	56.5	0.5	4
2010	Eyjafjallajökull	Gudmundsson, M.T., Thordarson, T., Höskuldsson, Á., Larsen, G., Björnsson, H., Prata, F.J., Oddsson, B., Magnússon, E., Högnadóttir, T., Petersen, G.N. and Hayward, C.L., 2012. Ash generation and distribution from the April-May 2010 eruption of Eyjafjallajökull, Iceland. Scientific reports, 2.	56.2	0.5	4
2010	Eyjafjallajökull	Gudmundsson, M.T., Thordarson, T., Höskuldsson, Á., Larsen, G., Björnsson, H., Prata, F.J., Oddsson, B., Magnússon, E., Högnadóttir, T., Petersen, G.N. and Hayward, C.L., 2012. Ash generation and distribution from the April-May 2010 eruption of Eyjafjallajökull, Iceland. Scientific reports, 2.	47.9	0.3	4
2010	Eyjafjallajökull	Gudmundsson, M.T., Thordarson, T., Höskuldsson, Á., Larsen, G., Björnsson, H., Prata, F.J., Oddsson, B., Magnússon, E., Högnadóttir, T., Petersen, G.N. and Hayward, C.L., 2012. Ash generation and distribution from the April-May 2010 eruption of Eyjafjallajökull, Iceland. Scientific reports, 2.	64.9	0.6	4
2010	Eyjafjallajökull	Gudmundsson, M.T., Thordarson, T., Höskuldsson, Á., Larsen, G., Björnsson, H., Prata, F.J., Oddsson, B., Magnússon, E., Högnadóttir, T., Petersen, G.N. and Hayward, C.L., 2012. Ash generation and distribution from the April-May 2010 eruption of Eyjafjallajökull, Iceland. Scientific reports, 2.	59.3	0.7	4
2010	Eyjafjallajökull	Gudmundsson, M.T., Thordarson, T., Höskuldsson, Á., Larsen, G., Björnsson, H., Prata, F.J., Oddsson, B., Magnússon, E., Högnadóttir, T., Petersen, G.N. and Hayward, C.L., 2012. Ash generation and distribution from the April-May 2010 eruption of Eyjafjallajökull, Iceland. Scientific reports, 2.	58.4	0.1	4
2010	Eyjafjallajökull	Gudmundsson, M.T., Thordarson, T., Höskuldsson, Á., Larsen, G., Björnsson, H., Prata, F.J., Oddsson, B., Magnússon, E., Högnadóttir, T., Petersen, G.N. and Hayward, C.L., 2012. Ash generation and distribution from the April-May 2010 eruption of Eyjafjallajökull, Iceland. Scientific reports, 2.	40.4	0.6	4
2010	Eyjafjallajökull	Gudmundsson, M.T., Thordarson, T., Höskuldsson, Á., Larsen, G., Björnsson, H., Prata, F.J., Oddsson, B., Magnússon, E., Högnadóttir, T., Petersen, G.N. and Hayward, C.L., 2012. Ash generation and distribution from the April-May 2010 eruption of Eyjafjallajökull, Iceland. Scientific reports, 2.	41.2	0.2	4
2010	Eyjafjallajökull	Gudmundsson, M.T., Thordarson, T., Höskuldsson, Á., Larsen, G., Björnsson, H., Prata, F.J., Oddsson, B., Magnússon, E., Högnadóttir, T., Petersen, G.N. and Hayward, C.L., 2012. Ash generation and distribution from the April-May 2010 eruption of Eyjafjallajökull, Iceland. Scientific reports, 2.	40.8	0.3	4
2010	Eyjafjallajökull	Gudmundsson, M.T., Thordarson, T., Höskuldsson, Á., Larsen, G., Björnsson, H., Prata, F.J., Oddsson, B., Magnússon, E., Högnadóttir, T., Petersen, G.N. and Hayward, C.L., 2012. Ash generation and distribution from the April-May 2010 eruption of Eyjafjallajökull, Iceland. Scientific reports, 2.	42.1	0.2	4
2010	Eyjafjallajökull	Gudmundsson, M.T., Thordarson, T., Höskuldsson, Á., Larsen, G., Björnsson, H., Prata, F.J., Oddsson, B., Magnússon, E., Högnadóttir, T., Petersen, G.N. and Hayward, C.L., 2012. Ash generation and distribution from the April-May 2010 eruption of Eyjafjallajökull, Iceland. Scientific reports, 2.	42.9	0.3	4
2010	Eyjafjallajökull	Gudmundsson, M.T., Thordarson, T., Höskuldsson, Á., Larsen, G., Björnsson, H., Prata, F.J., Oddsson, B., Magnússon, E., Högnadóttir, T., Petersen, G.N. and Hayward, C.L., 2012. Ash generation and distribution from the April-May 2010 eruption of Eyjafjallajökull, Iceland. Scientific reports, 2.	39.1	0.1	4
2010	Eyjafjallajökull	Gudmundsson, M.T., Thordarson, T., Höskuldsson, Á., Larsen, G., Björnsson, H., Prata, F.J., Oddsson, B., Magnússon, E., Högnadóttir, T., Petersen, G.N. and Hayward, C.L., 2012. Ash generation and distribution from the April-May 2010 eruption of Eyjafjallajökull, Iceland. Scientific reports, 2.	27	0.1	4
2010	Eyjafjallajökull	Gudmundsson, M.T., Thordarson, T., Höskuldsson, Á., Larsen, G., Björnsson, H., Prata, F.J., Oddsson, B., Magnússon, E., Högnadóttir, T., Petersen, G.N. and Hayward, C.L., 2012. Ash generation and distribution from the April-May 2010 eruption of Eyjafjallajökull, Iceland. Scientific reports, 2.	28.1	0.1	4
2010	Eyjafjallajökull	Gudmundsson, M.T., Thordarson, T., Höskuldsson, Á., Larsen, G., Björnsson, H., Prata, F.J., Oddsson, B., Magnússon, E., Högnadóttir, T., Petersen, G.N. and Hayward, C.L., 2012. Ash generation and distribution from the April-May 2010 eruption of Eyjafjallajökull, Iceland. Scientific reports, 2.	21.6	0.1	4
2010	Eyjafjallajökull	Gudmundsson, M.T., Thordarson, T., Höskuldsson, Á., Larsen, G., Björnsson, H., Prata, F.J., Oddsson, B., Magnússon, E., Högnadóttir, T., Petersen, G.N. and Hayward, C.L., 2012. Ash generation and distribution from the April-May 2010 eruption of Eyjafjallajökull, Iceland. Scientific reports, 2.	19.5	0.1	4
2010	Eyjafjallajökull	Gudmundsson, M.T., Thordarson, T., Höskuldsson, Á., Larsen, G., Björnsson, H., Prata, F.J., Oddsson, B., Magnússon, E., Högnadóttir, T., Petersen, G.N. and Hayward, C.L., 2012. Ash generation and distribution from the April-May 2010 eruption of Eyjafjallajökull, Iceland. Scientific reports, 2.	23.7	0.3	4
2010	Eyjafjallajökull	Gudmundsson, M.T., Thordarson, T., Höskuldsson, Á., Larsen, G., Björnsson, H., Prata, F.J., Oddsson, B., Magnússon, E., Högnadóttir, T., Petersen, G.N. and Hayward, C.L., 2012. Ash generation and distribution from the April-May 2010 eruption of Eyjafjallajökull, Iceland. Scientific reports, 2.	21.4	0.6	4
2010	Eyjafjallajökull	Gudmundsson, M.T., Thordarson, T., Höskuldsson, Á., Larsen, G., Björnsson, H., Prata, F.J., Oddsson, B., Magnússon, E., Högnadóttir, T., Petersen, G.N. and Hayward, C.L., 2012. Ash generation and distribution from the April-May 2010 eruption of Eyjafjallajökull, Iceland. Scientific reports, 2.	20.6	0.5	4
2010	Eyjafjallajökull	Gudmundsson, M.T., Thordarson, T., Höskuldsson, Á., Larsen, G., Björnsson, H., Prata, F.J., Oddsson, B., Magnússon, E., Högnadóttir, T., Petersen, G.N. and Hayward, C.L., 2012. Ash generation and distribution from the April-May 2010 eruption of Eyjafjallajökull, Iceland. Scientific reports, 2.	20.5	3	4
2010	Eyjafjallajökull	Gudmundsson, M.T., Thordarson, T., Höskuldsson, Á., Larsen, G., Björnsson, H., Prata, F.J., Oddsson, B., Magnússon, E., Högnadóttir, T., Petersen, G.N. and Hayward, C.L., 2012. Ash generation and distribution from the April-May 2010 eruption of Eyjafjallajökull, Iceland. Scientific reports, 2.	21.4	5	4
2010	Eyjafjallajökull	Gudmundsson, M.T., Thordarson, T., Höskuldsson, Á., Larsen, G., Björnsson, H., Prata, F.J., Oddsson, B., Magnússon, E., Högnadóttir, T., Petersen, G.N. and Hayward, C.L., 2012. Ash generation and distribution from the April-May 2010 eruption of Eyjafjallajökull, Iceland. Scientific reports, 2.	21	3	4
2010	Eyjafjallajökull	Gudmundsson, M.T., Thordarson, T., Höskuldsson, Á., Larsen, G., Björnsson, H., Prata, F.J., Oddsson, B., Magnússon, E., Högnadóttir, T., Petersen, G.N. and Hayward, C.L., 2012. Ash generation and distribution from the April-May 2010 eruption of Eyjafjallajökull, Iceland. Scientific reports, 2.	21.6	8	4
2010	Eyjafjallajökull	Gudmundsson, M.T., Thordarson, T., Höskuldsson, Á., Larsen, G., Björnsson, H., Prata, F.J., Oddsson, B., Magnússon, E., Högnadóttir, T., Petersen, G.N. and Hayward, C.L., 2012. Ash generation and distribution from the April-May 2010 eruption of Eyjafjallajökull, Iceland. Scientific reports, 2.	19.3	0.8	4
2010	Eyjafjallajökull	Gudmundsson, M.T., Thordarson, T., Höskuldsson, Á., Larsen, G., Björnsson, H., Prata, F.J., Oddsson, B., Magnússon, E., Högnadóttir, T., Petersen, G.N. and Hayward, C.L., 2012. Ash generation and distribution from the April-May 2010 eruption of Eyjafjallajökull, Iceland. Scientific reports, 2.	17.3	0.8	4
2010	Eyjafjallajökull	Gudmundsson, M.T., Thordarson, T., Höskuldsson, Á., Larsen, G., Björnsson, H., Prata, F.J., Oddsson, B., Magnússon, E., Högnadóttir, T., Petersen, G.N. and Hayward, C.L., 2012. Ash generation and distribution from the April-May 2010 eruption of Eyjafjallajökull, Iceland. Scientific reports, 2.	12.7	0.6	4
2010	Eyjafjallajökull	Gudmundsson, M.T., Thordarson, T., Höskuldsson, Á., Larsen, G., Björnsson, H., Prata, F.J., Oddsson, B., Magnússon, E., Högnadóttir, T., Petersen, G.N. and Hayward, C.L., 2012. Ash generation and distribution from the April-May 2010 eruption of Eyjafjallajökull, Iceland. Scientific reports, 2.	12.5	0.8	4
2010	Eyjafjallajökull	Gudmundsson, M.T., Thordarson, T., Höskuldsson, Á., Larsen, G., Björnsson, H., Prata, F.J., Oddsson, B., Magnússon, E., Högnadóttir, T., Petersen, G.N. and Hayward, C.L., 2012. Ash generation and distribution from the April-May 2010 eruption of Eyjafjallajökull, Iceland. Scientific reports, 2.	11.9	1	4
2010	Eyjafjallajökull	Gudmundsson, M.T., Thordarson, T., Höskuldsson, Á., Larsen, G., Björnsson, H., Prata, F.J., Oddsson, B., Magnússon, E., Högnadóttir, T., Petersen, G.N. and Hayward, C.L., 2012. Ash generation and distribution from the April-May 2010 eruption of Eyjafjallajökull, Iceland. Scientific reports, 2.	11.2	2	4
2010	Eyjafjallajökull	Gudmundsson, M.T., Thordarson, T., Höskuldsson, Á., Larsen, G., Björnsson, H., Prata, F.J., Oddsson, B., Magnússon, E., Högnadóttir, T., Petersen, G.N. and Hayward, C.L., 2012. Ash generation and distribution from the April-May 2010 eruption of Eyjafjallajökull, Iceland. Scientific reports, 2.	10.9	2	4
2010	Eyjafjallajökull	Gudmundsson, M.T., Thordarson, T., Höskuldsson, Á., Larsen, G., Björnsson, H., Prata, F.J., Oddsson, B., Magnússon, E., Högnadóttir, T., Petersen, G.N. and Hayward, C.L., 2012. Ash generation and distribution from the April-May 2010 eruption of Eyjafjallajökull, Iceland. Scientific reports, 2.	10.1	8	4
2010	Eyjafjallajökull	Gudmundsson, M.T., Thordarson, T., Höskuldsson, Á., Larsen, G., Björnsson, H., Prata, F.J., Oddsson, B., Magnússon, E., Högnadóttir, T., Petersen, G.N. and Hayward, C.L., 2012. Ash generation and distribution from the April-May 2010 eruption of Eyjafjallajökull, Iceland. Scientific reports, 2.	7.5	11	4
2010	Eyjafjallajökull	Gudmundsson, M.T., Thordarson, T., Höskuldsson, Á., Larsen, G., Björnsson, H., Prata, F.J., Oddsson, B., Magnússon, E., Högnadóttir, T., Petersen, G.N. and Hayward, C.L., 2012. Ash generation and distribution from the April-May 2010 eruption of Eyjafjallajökull, Iceland. Scientific reports, 2.	6.9	8	4
2010	Eyjafjallajökull	Gudmundsson, M.T., Thordarson, T., Höskuldsson, Á., Larsen, G., Björnsson, H., Prata, F.J., Oddsson, B., Magnússon, E., Högnadóttir, T., Petersen, G.N. and Hayward, C.L., 2012. Ash generation and distribution from the April-May 2010 eruption of Eyjafjallajökull, Iceland. Scientific reports, 2.	8.1	10	4
2010	Eyjafjallajökull	Gudmundsson, M.T., Thordarson, T., Höskuldsson, Á., Larsen, G., Björnsson, H., Prata, F.J., Oddsson, B., Magnússon, E., Högnadóttir, T., Petersen, G.N. and Hayward, C.L., 2012. Ash generation and distribution from the April-May 2010 eruption of Eyjafjallajökull, Iceland. Scientific reports, 2.	4.8	20	4
2010	Eyjafjallajökull	Gudmundsson, M.T., Thordarson, T., Höskuldsson, Á., Larsen, G., Björnsson, H., Prata, F.J., Oddsson, B., Magnússon, E., Högnadóttir, T., Petersen, G.N. and Hayward, C.L., 2012. Ash generation and distribution from the April-May 2010 eruption of Eyjafjallajökull, Iceland. Scientific reports, 2.	2.3	60	4
PM2 (Te Rato Lapilli/ Mangamate)	Tongariro	Nairn, I.A., Kobayashi, T. and Nakagawa, M., 1998. The∼ 10 ka multiple vent pyroclastic eruption sequence at Tongariro Volcanic Centre, Taupo Volcanic Zone, New Zealand:: Part 1. Eruptive processes during regional extension. Journal of Volcanology and Geothermal Research, 86(1), pp.19-44.	66.624	2	4
PM2 (Te Rato Lapilli/ Mangamate)	Tongariro	Nairn, I.A., Kobayashi, T. and Nakagawa, M., 1998. The∼ 10 ka multiple vent pyroclastic eruption sequence at Tongariro Volcanic Centre, Taupo Volcanic Zone, New Zealand:: Part 1. Eruptive processes during regional extension. Journal of Volcanology and Geothermal Research, 86(1), pp.19-44.	55.072	1	4
PM2 (Te Rato Lapilli/ Mangamate)	Tongariro	Nairn, I.A., Kobayashi, T. and Nakagawa, M., 1998. The∼ 10 ka multiple vent pyroclastic eruption sequence at Tongariro Volcanic Centre, Taupo Volcanic Zone, New Zealand:: Part 1. Eruptive processes during regional extension. Journal of Volcanology and Geothermal Research, 86(1), pp.19-44.	42.549	5	4
PM2 (Te Rato Lapilli/ Mangamate)	Tongariro	Nairn, I.A., Kobayashi, T. and Nakagawa, M., 1998. The∼ 10 ka multiple vent pyroclastic eruption sequence at Tongariro Volcanic Centre, Taupo Volcanic Zone, New Zealand:: Part 1. Eruptive processes during regional extension. Journal of Volcanology and Geothermal Research, 86(1), pp.19-44.	33.258	5	4
PM2 (Te Rato Lapilli/ Mangamate)	Tongariro	Nairn, I.A., Kobayashi, T. and Nakagawa, M., 1998. The∼ 10 ka multiple vent pyroclastic eruption sequence at Tongariro Volcanic Centre, Taupo Volcanic Zone, New Zealand:: Part 1. Eruptive processes during regional extension. Journal of Volcanology and Geothermal Research, 86(1), pp.19-44.	21.707	12	4
PM2 (Te Rato Lapilli/ Mangamate)	Tongariro	Nairn, I.A., Kobayashi, T. and Nakagawa, M., 1998. The∼ 10 ka multiple vent pyroclastic eruption sequence at Tongariro Volcanic Centre, Taupo Volcanic Zone, New Zealand:: Part 1. Eruptive processes during regional extension. Journal of Volcanology and Geothermal Research, 86(1), pp.19-44.	16.509	1	4
PM2 (Te Rato Lapilli/ Mangamate)	Tongariro	Nairn, I.A., Kobayashi, T. and Nakagawa, M., 1998. The∼ 10 ka multiple vent pyroclastic eruption sequence at Tongariro Volcanic Centre, Taupo Volcanic Zone, New Zealand:: Part 1. Eruptive processes during regional extension. Journal of Volcanology and Geothermal Research, 86(1), pp.19-44.	14.4	3	4
PM2 (Te Rato Lapilli/ Mangamate)	Tongariro	Nairn, I.A., Kobayashi, T. and Nakagawa, M., 1998. The∼ 10 ka multiple vent pyroclastic eruption sequence at Tongariro Volcanic Centre, Taupo Volcanic Zone, New Zealand:: Part 1. Eruptive processes during regional extension. Journal of Volcanology and Geothermal Research, 86(1), pp.19-44.	11.542	9	4
PM2 (Te Rato Lapilli/ Mangamate)	Tongariro	Nairn, I.A., Kobayashi, T. and Nakagawa, M., 1998. The∼ 10 ka multiple vent pyroclastic eruption sequence at Tongariro Volcanic Centre, Taupo Volcanic Zone, New Zealand:: Part 1. Eruptive processes during regional extension. Journal of Volcanology and Geothermal Research, 86(1), pp.19-44.	14.13	8	4
PM2 (Te Rato Lapilli/ Mangamate)	Tongariro	Nairn, I.A., Kobayashi, T. and Nakagawa, M., 1998. The∼ 10 ka multiple vent pyroclastic eruption sequence at Tongariro Volcanic Centre, Taupo Volcanic Zone, New Zealand:: Part 1. Eruptive processes during regional extension. Journal of Volcanology and Geothermal Research, 86(1), pp.19-44.	15.058	7	4
PM2 (Te Rato Lapilli/ Mangamate)	Tongariro	Nairn, I.A., Kobayashi, T. and Nakagawa, M., 1998. The∼ 10 ka multiple vent pyroclastic eruption sequence at Tongariro Volcanic Centre, Taupo Volcanic Zone, New Zealand:: Part 1. Eruptive processes during regional extension. Journal of Volcanology and Geothermal Research, 86(1), pp.19-44.	18.545	12	4
PM2 (Te Rato Lapilli/ Mangamate)	Tongariro	Nairn, I.A., Kobayashi, T. and Nakagawa, M., 1998. The∼ 10 ka multiple vent pyroclastic eruption sequence at Tongariro Volcanic Centre, Taupo Volcanic Zone, New Zealand:: Part 1. Eruptive processes during regional extension. Journal of Volcanology and Geothermal Research, 86(1), pp.19-44.	19.537	6	4
PM2 (Te Rato Lapilli/ Mangamate)	Tongariro	Nairn, I.A., Kobayashi, T. and Nakagawa, M., 1998. The∼ 10 ka multiple vent pyroclastic eruption sequence at Tongariro Volcanic Centre, Taupo Volcanic Zone, New Zealand:: Part 1. Eruptive processes during regional extension. Journal of Volcanology and Geothermal Research, 86(1), pp.19-44.	20.37	9	4
PM2 (Te Rato Lapilli/ Mangamate)	Tongariro	Nairn, I.A., Kobayashi, T. and Nakagawa, M., 1998. The∼ 10 ka multiple vent pyroclastic eruption sequence at Tongariro Volcanic Centre, Taupo Volcanic Zone, New Zealand:: Part 1. Eruptive processes during regional extension. Journal of Volcanology and Geothermal Research, 86(1), pp.19-44.	20.75	7	4
PM2 (Te Rato Lapilli/ Mangamate)	Tongariro	Nairn, I.A., Kobayashi, T. and Nakagawa, M., 1998. The∼ 10 ka multiple vent pyroclastic eruption sequence at Tongariro Volcanic Centre, Taupo Volcanic Zone, New Zealand:: Part 1. Eruptive processes during regional extension. Journal of Volcanology and Geothermal Research, 86(1), pp.19-44.	22.743	4	4
PM2 (Te Rato Lapilli/ Mangamate)	Tongariro	Nairn, I.A., Kobayashi, T. and Nakagawa, M., 1998. The∼ 10 ka multiple vent pyroclastic eruption sequence at Tongariro Volcanic Centre, Taupo Volcanic Zone, New Zealand:: Part 1. Eruptive processes during regional extension. Journal of Volcanology and Geothermal Research, 86(1), pp.19-44.	24.028	4	4
PM2 (Te Rato Lapilli/ Mangamate)	Tongariro	Nairn, I.A., Kobayashi, T. and Nakagawa, M., 1998. The∼ 10 ka multiple vent pyroclastic eruption sequence at Tongariro Volcanic Centre, Taupo Volcanic Zone, New Zealand:: Part 1. Eruptive processes during regional extension. Journal of Volcanology and Geothermal Research, 86(1), pp.19-44.	25.308	4	4
PM2 (Te Rato Lapilli/ Mangamate)	Tongariro	Nairn, I.A., Kobayashi, T. and Nakagawa, M., 1998. The∼ 10 ka multiple vent pyroclastic eruption sequence at Tongariro Volcanic Centre, Taupo Volcanic Zone, New Zealand:: Part 1. Eruptive processes during regional extension. Journal of Volcanology and Geothermal Research, 86(1), pp.19-44.	27.106	4	4
PM2 (Te Rato Lapilli/ Mangamate)	Tongariro	Nairn, I.A., Kobayashi, T. and Nakagawa, M., 1998. The∼ 10 ka multiple vent pyroclastic eruption sequence at Tongariro Volcanic Centre, Taupo Volcanic Zone, New Zealand:: Part 1. Eruptive processes during regional extension. Journal of Volcanology and Geothermal Research, 86(1), pp.19-44.	29.444	5	4
PM2 (Te Rato Lapilli/ Mangamate)	Tongariro	Nairn, I.A., Kobayashi, T. and Nakagawa, M., 1998. The∼ 10 ka multiple vent pyroclastic eruption sequence at Tongariro Volcanic Centre, Taupo Volcanic Zone, New Zealand:: Part 1. Eruptive processes during regional extension. Journal of Volcanology and Geothermal Research, 86(1), pp.19-44.	29.309	10	4
PM2 (Te Rato Lapilli/ Mangamate)	Tongariro	Nairn, I.A., Kobayashi, T. and Nakagawa, M., 1998. The∼ 10 ka multiple vent pyroclastic eruption sequence at Tongariro Volcanic Centre, Taupo Volcanic Zone, New Zealand:: Part 1. Eruptive processes during regional extension. Journal of Volcanology and Geothermal Research, 86(1), pp.19-44.	25.163	12	4
PM2 (Te Rato Lapilli/ Mangamate)	Tongariro	Nairn, I.A., Kobayashi, T. and Nakagawa, M., 1998. The∼ 10 ka multiple vent pyroclastic eruption sequence at Tongariro Volcanic Centre, Taupo Volcanic Zone, New Zealand:: Part 1. Eruptive processes during regional extension. Journal of Volcanology and Geothermal Research, 86(1), pp.19-44.	26.863	15	4
PM2 (Te Rato Lapilli/ Mangamate)	Tongariro	Nairn, I.A., Kobayashi, T. and Nakagawa, M., 1998. The∼ 10 ka multiple vent pyroclastic eruption sequence at Tongariro Volcanic Centre, Taupo Volcanic Zone, New Zealand:: Part 1. Eruptive processes during regional extension. Journal of Volcanology and Geothermal Research, 86(1), pp.19-44.	24.086	13	4
PM2 (Te Rato Lapilli/ Mangamate)	Tongariro	Nairn, I.A., Kobayashi, T. and Nakagawa, M., 1998. The∼ 10 ka multiple vent pyroclastic eruption sequence at Tongariro Volcanic Centre, Taupo Volcanic Zone, New Zealand:: Part 1. Eruptive processes during regional extension. Journal of Volcanology and Geothermal Research, 86(1), pp.19-44.	20.926	19	4
PM2 (Te Rato Lapilli/ Mangamate)	Tongariro	Nairn, I.A., Kobayashi, T. and Nakagawa, M., 1998. The∼ 10 ka multiple vent pyroclastic eruption sequence at Tongariro Volcanic Centre, Taupo Volcanic Zone, New Zealand:: Part 1. Eruptive processes during regional extension. Journal of Volcanology and Geothermal Research, 86(1), pp.19-44.	17.881	27	4
PM2 (Te Rato Lapilli/ Mangamate)	Tongariro	Nairn, I.A., Kobayashi, T. and Nakagawa, M., 1998. The∼ 10 ka multiple vent pyroclastic eruption sequence at Tongariro Volcanic Centre, Taupo Volcanic Zone, New Zealand:: Part 1. Eruptive processes during regional extension. Journal of Volcanology and Geothermal Research, 86(1), pp.19-44.	15.804	32	4
PM2 (Te Rato Lapilli/ Mangamate)	Tongariro	Nairn, I.A., Kobayashi, T. and Nakagawa, M., 1998. The∼ 10 ka multiple vent pyroclastic eruption sequence at Tongariro Volcanic Centre, Taupo Volcanic Zone, New Zealand:: Part 1. Eruptive processes during regional extension. Journal of Volcanology and Geothermal Research, 86(1), pp.19-44.	15.576	20	4
PM2 (Te Rato Lapilli/ Mangamate)	Tongariro	Nairn, I.A., Kobayashi, T. and Nakagawa, M., 1998. The∼ 10 ka multiple vent pyroclastic eruption sequence at Tongariro Volcanic Centre, Taupo Volcanic Zone, New Zealand:: Part 1. Eruptive processes during regional extension. Journal of Volcanology and Geothermal Research, 86(1), pp.19-44.	14.903	35	4
PM2 (Te Rato Lapilli/ Mangamate)	Tongariro	Nairn, I.A., Kobayashi, T. and Nakagawa, M., 1998. The∼ 10 ka multiple vent pyroclastic eruption sequence at Tongariro Volcanic Centre, Taupo Volcanic Zone, New Zealand:: Part 1. Eruptive processes during regional extension. Journal of Volcanology and Geothermal Research, 86(1), pp.19-44.	16.042	14	4
PM2 (Te Rato Lapilli/ Mangamate)	Tongariro	Nairn, I.A., Kobayashi, T. and Nakagawa, M., 1998. The∼ 10 ka multiple vent pyroclastic eruption sequence at Tongariro Volcanic Centre, Taupo Volcanic Zone, New Zealand:: Part 1. Eruptive processes during regional extension. Journal of Volcanology and Geothermal Research, 86(1), pp.19-44.	14.995	14	4
PM2 (Te Rato Lapilli/ Mangamate)	Tongariro	Nairn, I.A., Kobayashi, T. and Nakagawa, M., 1998. The∼ 10 ka multiple vent pyroclastic eruption sequence at Tongariro Volcanic Centre, Taupo Volcanic Zone, New Zealand:: Part 1. Eruptive processes during regional extension. Journal of Volcanology and Geothermal Research, 86(1), pp.19-44.	14.163	33	4
PM2 (Te Rato Lapilli/ Mangamate)	Tongariro	Nairn, I.A., Kobayashi, T. and Nakagawa, M., 1998. The∼ 10 ka multiple vent pyroclastic eruption sequence at Tongariro Volcanic Centre, Taupo Volcanic Zone, New Zealand:: Part 1. Eruptive processes during regional extension. Journal of Volcanology and Geothermal Research, 86(1), pp.19-44.	10.249	6	4
PM2 (Te Rato Lapilli/ Mangamate)	Tongariro	Nairn, I.A., Kobayashi, T. and Nakagawa, M., 1998. The∼ 10 ka multiple vent pyroclastic eruption sequence at Tongariro Volcanic Centre, Taupo Volcanic Zone, New Zealand:: Part 1. Eruptive processes during regional extension. Journal of Volcanology and Geothermal Research, 86(1), pp.19-44.	11.152	11	4
PM2 (Te Rato Lapilli/ Mangamate)	Tongariro	Nairn, I.A., Kobayashi, T. and Nakagawa, M., 1998. The∼ 10 ka multiple vent pyroclastic eruption sequence at Tongariro Volcanic Centre, Taupo Volcanic Zone, New Zealand:: Part 1. Eruptive processes during regional extension. Journal of Volcanology and Geothermal Research, 86(1), pp.19-44.	11.624	15	4
PM2 (Te Rato Lapilli/ Mangamate)	Tongariro	Nairn, I.A., Kobayashi, T. and Nakagawa, M., 1998. The∼ 10 ka multiple vent pyroclastic eruption sequence at Tongariro Volcanic Centre, Taupo Volcanic Zone, New Zealand:: Part 1. Eruptive processes during regional extension. Journal of Volcanology and Geothermal Research, 86(1), pp.19-44.	9.919	35	4
PM2 (Te Rato Lapilli/ Mangamate)	Tongariro	Nairn, I.A., Kobayashi, T. and Nakagawa, M., 1998. The∼ 10 ka multiple vent pyroclastic eruption sequence at Tongariro Volcanic Centre, Taupo Volcanic Zone, New Zealand:: Part 1. Eruptive processes during regional extension. Journal of Volcanology and Geothermal Research, 86(1), pp.19-44.	9.547	28	4
PM2 (Te Rato Lapilli/ Mangamate)	Tongariro	Nairn, I.A., Kobayashi, T. and Nakagawa, M., 1998. The∼ 10 ka multiple vent pyroclastic eruption sequence at Tongariro Volcanic Centre, Taupo Volcanic Zone, New Zealand:: Part 1. Eruptive processes during regional extension. Journal of Volcanology and Geothermal Research, 86(1), pp.19-44.	9.486	50	4
PM2 (Te Rato Lapilli/ Mangamate)	Tongariro	Nairn, I.A., Kobayashi, T. and Nakagawa, M., 1998. The∼ 10 ka multiple vent pyroclastic eruption sequence at Tongariro Volcanic Centre, Taupo Volcanic Zone, New Zealand:: Part 1. Eruptive processes during regional extension. Journal of Volcanology and Geothermal Research, 86(1), pp.19-44.	10.921	40	4
PM2 (Te Rato Lapilli/ Mangamate)	Tongariro	Nairn, I.A., Kobayashi, T. and Nakagawa, M., 1998. The∼ 10 ka multiple vent pyroclastic eruption sequence at Tongariro Volcanic Centre, Taupo Volcanic Zone, New Zealand:: Part 1. Eruptive processes during regional extension. Journal of Volcanology and Geothermal Research, 86(1), pp.19-44.	10.718	30	4
PM2 (Te Rato Lapilli/ Mangamate)	Tongariro	Nairn, I.A., Kobayashi, T. and Nakagawa, M., 1998. The∼ 10 ka multiple vent pyroclastic eruption sequence at Tongariro Volcanic Centre, Taupo Volcanic Zone, New Zealand:: Part 1. Eruptive processes during regional extension. Journal of Volcanology and Geothermal Research, 86(1), pp.19-44.	10.177	17	4
PM2 (Te Rato Lapilli/ Mangamate)	Tongariro	Nairn, I.A., Kobayashi, T. and Nakagawa, M., 1998. The∼ 10 ka multiple vent pyroclastic eruption sequence at Tongariro Volcanic Centre, Taupo Volcanic Zone, New Zealand:: Part 1. Eruptive processes during regional extension. Journal of Volcanology and Geothermal Research, 86(1), pp.19-44.	12	13	4
PM2 (Te Rato Lapilli/ Mangamate)	Tongariro	Nairn, I.A., Kobayashi, T. and Nakagawa, M., 1998. The∼ 10 ka multiple vent pyroclastic eruption sequence at Tongariro Volcanic Centre, Taupo Volcanic Zone, New Zealand:: Part 1. Eruptive processes during regional extension. Journal of Volcanology and Geothermal Research, 86(1), pp.19-44.	13.367	13	4
PM2 (Te Rato Lapilli/ Mangamate)	Tongariro	Nairn, I.A., Kobayashi, T. and Nakagawa, M., 1998. The∼ 10 ka multiple vent pyroclastic eruption sequence at Tongariro Volcanic Centre, Taupo Volcanic Zone, New Zealand:: Part 1. Eruptive processes during regional extension. Journal of Volcanology and Geothermal Research, 86(1), pp.19-44.	14.612	10	4
PM2 (Te Rato Lapilli/ Mangamate)	Tongariro	Nairn, I.A., Kobayashi, T. and Nakagawa, M., 1998. The∼ 10 ka multiple vent pyroclastic eruption sequence at Tongariro Volcanic Centre, Taupo Volcanic Zone, New Zealand:: Part 1. Eruptive processes during regional extension. Journal of Volcanology and Geothermal Research, 86(1), pp.19-44.	6.233	40	4
PM2 (Te Rato Lapilli/ Mangamate)	Tongariro	Nairn, I.A., Kobayashi, T. and Nakagawa, M., 1998. The∼ 10 ka multiple vent pyroclastic eruption sequence at Tongariro Volcanic Centre, Taupo Volcanic Zone, New Zealand:: Part 1. Eruptive processes during regional extension. Journal of Volcanology and Geothermal Research, 86(1), pp.19-44.	3.706	40	4
PM2 (Te Rato Lapilli/ Mangamate)	Tongariro	Nairn, I.A., Kobayashi, T. and Nakagawa, M., 1998. The∼ 10 ka multiple vent pyroclastic eruption sequence at Tongariro Volcanic Centre, Taupo Volcanic Zone, New Zealand:: Part 1. Eruptive processes during regional extension. Journal of Volcanology and Geothermal Research, 86(1), pp.19-44.	1.936	40	4
PM2 (Te Rato Lapilli/ Mangamate)	Tongariro	Nairn, I.A., Kobayashi, T. and Nakagawa, M., 1998. The∼ 10 ka multiple vent pyroclastic eruption sequence at Tongariro Volcanic Centre, Taupo Volcanic Zone, New Zealand:: Part 1. Eruptive processes during regional extension. Journal of Volcanology and Geothermal Research, 86(1), pp.19-44.	3.178	50	4
PM2 (Te Rato Lapilli/ Mangamate)	Tongariro	Nairn, I.A., Kobayashi, T. and Nakagawa, M., 1998. The∼ 10 ka multiple vent pyroclastic eruption sequence at Tongariro Volcanic Centre, Taupo Volcanic Zone, New Zealand:: Part 1. Eruptive processes during regional extension. Journal of Volcanology and Geothermal Research, 86(1), pp.19-44.	6.039	150	4
PM2 (Te Rato Lapilli/ Mangamate)	Tongariro	Nairn, I.A., Kobayashi, T. and Nakagawa, M., 1998. The∼ 10 ka multiple vent pyroclastic eruption sequence at Tongariro Volcanic Centre, Taupo Volcanic Zone, New Zealand:: Part 1. Eruptive processes during regional extension. Journal of Volcanology and Geothermal Research, 86(1), pp.19-44.	3.881	30	4
PM2 (Te Rato Lapilli/ Mangamate)	Tongariro	Nairn, I.A., Kobayashi, T. and Nakagawa, M., 1998. The∼ 10 ka multiple vent pyroclastic eruption sequence at Tongariro Volcanic Centre, Taupo Volcanic Zone, New Zealand:: Part 1. Eruptive processes during regional extension. Journal of Volcanology and Geothermal Research, 86(1), pp.19-44.	3.516	40	4
PM2 (Te Rato Lapilli/ Mangamate)	Tongariro	Nairn, I.A., Kobayashi, T. and Nakagawa, M., 1998. The∼ 10 ka multiple vent pyroclastic eruption sequence at Tongariro Volcanic Centre, Taupo Volcanic Zone, New Zealand:: Part 1. Eruptive processes during regional extension. Journal of Volcanology and Geothermal Research, 86(1), pp.19-44.	2.05	40	4
PM2 (Te Rato Lapilli/ Mangamate)	Tongariro	Nairn, I.A., Kobayashi, T. and Nakagawa, M., 1998. The∼ 10 ka multiple vent pyroclastic eruption sequence at Tongariro Volcanic Centre, Taupo Volcanic Zone, New Zealand:: Part 1. Eruptive processes during regional extension. Journal of Volcanology and Geothermal Research, 86(1), pp.19-44.	2.72	35	4
PM2 (Te Rato Lapilli/ Mangamate)	Tongariro	Nairn, I.A., Kobayashi, T. and Nakagawa, M., 1998. The∼ 10 ka multiple vent pyroclastic eruption sequence at Tongariro Volcanic Centre, Taupo Volcanic Zone, New Zealand:: Part 1. Eruptive processes during regional extension. Journal of Volcanology and Geothermal Research, 86(1), pp.19-44.	3.971	30	4
PM2 (Te Rato Lapilli/ Mangamate)	Tongariro	Nairn, I.A., Kobayashi, T. and Nakagawa, M., 1998. The∼ 10 ka multiple vent pyroclastic eruption sequence at Tongariro Volcanic Centre, Taupo Volcanic Zone, New Zealand:: Part 1. Eruptive processes during regional extension. Journal of Volcanology and Geothermal Research, 86(1), pp.19-44.	5.046	20	4
PM2 (Te Rato Lapilli/ Mangamate)	Tongariro	Nairn, I.A., Kobayashi, T. and Nakagawa, M., 1998. The∼ 10 ka multiple vent pyroclastic eruption sequence at Tongariro Volcanic Centre, Taupo Volcanic Zone, New Zealand:: Part 1. Eruptive processes during regional extension. Journal of Volcanology and Geothermal Research, 86(1), pp.19-44.	3.077	30	4
PM2 (Te Rato Lapilli/ Mangamate)	Tongariro	Nairn, I.A., Kobayashi, T. and Nakagawa, M., 1998. The∼ 10 ka multiple vent pyroclastic eruption sequence at Tongariro Volcanic Centre, Taupo Volcanic Zone, New Zealand:: Part 1. Eruptive processes during regional extension. Journal of Volcanology and Geothermal Research, 86(1), pp.19-44.	4.02	40	4
PM2 (Te Rato Lapilli/ Mangamate)	Tongariro	Nairn, I.A., Kobayashi, T. and Nakagawa, M., 1998. The∼ 10 ka multiple vent pyroclastic eruption sequence at Tongariro Volcanic Centre, Taupo Volcanic Zone, New Zealand:: Part 1. Eruptive processes during regional extension. Journal of Volcanology and Geothermal Research, 86(1), pp.19-44.	5.255	15	4
2008	Chaiten	Alfano, F., Bonadonna, C., Volentik, A.C., Connor, C.B., Watt, S.F., Pyle, D.M. and Connor, L.J., 2011. Tephra stratigraphy and eruptive volume of the May, 2008, Chaitén eruption, Chile. Bulletin of Volcanology, 73(5), pp.613-630.	36	2	4.2
2008	Chaiten	Alfano, F., Bonadonna, C., Volentik, A.C., Connor, C.B., Watt, S.F., Pyle, D.M. and Connor, L.J., 2011. Tephra stratigraphy and eruptive volume of the May, 2008, Chaitén eruption, Chile. Bulletin of Volcanology, 73(5), pp.613-630.	43	1	4.2
2008	Chaiten	Alfano, F., Bonadonna, C., Volentik, A.C., Connor, C.B., Watt, S.F., Pyle, D.M. and Connor, L.J., 2011. Tephra stratigraphy and eruptive volume of the May, 2008, Chaitén eruption, Chile. Bulletin of Volcanology, 73(5), pp.613-630.	51	0.5	4.2
2008	Chaiten	Alfano, F., Bonadonna, C., Volentik, A.C., Connor, C.B., Watt, S.F., Pyle, D.M. and Connor, L.J., 2011. Tephra stratigraphy and eruptive volume of the May, 2008, Chaitén eruption, Chile. Bulletin of Volcanology, 73(5), pp.613-630.	59	0.04	4.2
2008	Chaiten	Alfano, F., Bonadonna, C., Volentik, A.C., Connor, C.B., Watt, S.F., Pyle, D.M. and Connor, L.J., 2011. Tephra stratigraphy and eruptive volume of the May, 2008, Chaitén eruption, Chile. Bulletin of Volcanology, 73(5), pp.613-630.	68	0.02	4.2
2008	Chaiten	Alfano, F., Bonadonna, C., Volentik, A.C., Connor, C.B., Watt, S.F., Pyle, D.M. and Connor, L.J., 2011. Tephra stratigraphy and eruptive volume of the May, 2008, Chaitén eruption, Chile. Bulletin of Volcanology, 73(5), pp.613-630.	73	0.02	4.2
2008	Chaiten	Alfano, F., Bonadonna, C., Volentik, A.C., Connor, C.B., Watt, S.F., Pyle, D.M. and Connor, L.J., 2011. Tephra stratigraphy and eruptive volume of the May, 2008, Chaitén eruption, Chile. Bulletin of Volcanology, 73(5), pp.613-630.	81	0.1	4.2
2008	Chaiten	Alfano, F., Bonadonna, C., Volentik, A.C., Connor, C.B., Watt, S.F., Pyle, D.M. and Connor, L.J., 2011. Tephra stratigraphy and eruptive volume of the May, 2008, Chaitén eruption, Chile. Bulletin of Volcanology, 73(5), pp.613-630.	91	0.05	4.2
2008	Chaiten	Alfano, F., Bonadonna, C., Volentik, A.C., Connor, C.B., Watt, S.F., Pyle, D.M. and Connor, L.J., 2011. Tephra stratigraphy and eruptive volume of the May, 2008, Chaitén eruption, Chile. Bulletin of Volcanology, 73(5), pp.613-630.	86	0.08	4.2
2008	Chaiten	Alfano, F., Bonadonna, C., Volentik, A.C., Connor, C.B., Watt, S.F., Pyle, D.M. and Connor, L.J., 2011. Tephra stratigraphy and eruptive volume of the May, 2008, Chaitén eruption, Chile. Bulletin of Volcanology, 73(5), pp.613-630.	86	0.3	4.2
2008	Chaiten	Alfano, F., Bonadonna, C., Volentik, A.C., Connor, C.B., Watt, S.F., Pyle, D.M. and Connor, L.J., 2011. Tephra stratigraphy and eruptive volume of the May, 2008, Chaitén eruption, Chile. Bulletin of Volcanology, 73(5), pp.613-630.	88	0.5	4.2
2008	Chaiten	Alfano, F., Bonadonna, C., Volentik, A.C., Connor, C.B., Watt, S.F., Pyle, D.M. and Connor, L.J., 2011. Tephra stratigraphy and eruptive volume of the May, 2008, Chaitén eruption, Chile. Bulletin of Volcanology, 73(5), pp.613-630.	88	0.8	4.2
2008	Chaiten	Alfano, F., Bonadonna, C., Volentik, A.C., Connor, C.B., Watt, S.F., Pyle, D.M. and Connor, L.J., 2011. Tephra stratigraphy and eruptive volume of the May, 2008, Chaitén eruption, Chile. Bulletin of Volcanology, 73(5), pp.613-630.	89	1	4.2
2008	Chaiten	Alfano, F., Bonadonna, C., Volentik, A.C., Connor, C.B., Watt, S.F., Pyle, D.M. and Connor, L.J., 2011. Tephra stratigraphy and eruptive volume of the May, 2008, Chaitén eruption, Chile. Bulletin of Volcanology, 73(5), pp.613-630.	86	3	4.2
2008	Chaiten	Alfano, F., Bonadonna, C., Volentik, A.C., Connor, C.B., Watt, S.F., Pyle, D.M. and Connor, L.J., 2011. Tephra stratigraphy and eruptive volume of the May, 2008, Chaitén eruption, Chile. Bulletin of Volcanology, 73(5), pp.613-630.	83	3	4.2
2008	Chaiten	Alfano, F., Bonadonna, C., Volentik, A.C., Connor, C.B., Watt, S.F., Pyle, D.M. and Connor, L.J., 2011. Tephra stratigraphy and eruptive volume of the May, 2008, Chaitén eruption, Chile. Bulletin of Volcanology, 73(5), pp.613-630.	79	5	4.2
2008	Chaiten	Alfano, F., Bonadonna, C., Volentik, A.C., Connor, C.B., Watt, S.F., Pyle, D.M. and Connor, L.J., 2011. Tephra stratigraphy and eruptive volume of the May, 2008, Chaitén eruption, Chile. Bulletin of Volcanology, 73(5), pp.613-630.	75	3	4.2
2008	Chaiten	Alfano, F., Bonadonna, C., Volentik, A.C., Connor, C.B., Watt, S.F., Pyle, D.M. and Connor, L.J., 2011. Tephra stratigraphy and eruptive volume of the May, 2008, Chaitén eruption, Chile. Bulletin of Volcanology, 73(5), pp.613-630.	91	6	4.2
2008	Chaiten	Alfano, F., Bonadonna, C., Volentik, A.C., Connor, C.B., Watt, S.F., Pyle, D.M. and Connor, L.J., 2011. Tephra stratigraphy and eruptive volume of the May, 2008, Chaitén eruption, Chile. Bulletin of Volcanology, 73(5), pp.613-630.	89	5	4.2
2008	Chaiten	Alfano, F., Bonadonna, C., Volentik, A.C., Connor, C.B., Watt, S.F., Pyle, D.M. and Connor, L.J., 2011. Tephra stratigraphy and eruptive volume of the May, 2008, Chaitén eruption, Chile. Bulletin of Volcanology, 73(5), pp.613-630.	89	3	4.2
2008	Chaiten	Alfano, F., Bonadonna, C., Volentik, A.C., Connor, C.B., Watt, S.F., Pyle, D.M. and Connor, L.J., 2011. Tephra stratigraphy and eruptive volume of the May, 2008, Chaitén eruption, Chile. Bulletin of Volcanology, 73(5), pp.613-630.	90	3	4.2
2008	Chaiten	Alfano, F., Bonadonna, C., Volentik, A.C., Connor, C.B., Watt, S.F., Pyle, D.M. and Connor, L.J., 2011. Tephra stratigraphy and eruptive volume of the May, 2008, Chaitén eruption, Chile. Bulletin of Volcanology, 73(5), pp.613-630.	93	2	4.2
2008	Chaiten	Alfano, F., Bonadonna, C., Volentik, A.C., Connor, C.B., Watt, S.F., Pyle, D.M. and Connor, L.J., 2011. Tephra stratigraphy and eruptive volume of the May, 2008, Chaitén eruption, Chile. Bulletin of Volcanology, 73(5), pp.613-630.	96	4	4.2
2008	Chaiten	Alfano, F., Bonadonna, C., Volentik, A.C., Connor, C.B., Watt, S.F., Pyle, D.M. and Connor, L.J., 2011. Tephra stratigraphy and eruptive volume of the May, 2008, Chaitén eruption, Chile. Bulletin of Volcanology, 73(5), pp.613-630.	100	2	4.2
2008	Chaiten	Alfano, F., Bonadonna, C., Volentik, A.C., Connor, C.B., Watt, S.F., Pyle, D.M. and Connor, L.J., 2011. Tephra stratigraphy and eruptive volume of the May, 2008, Chaitén eruption, Chile. Bulletin of Volcanology, 73(5), pp.613-630.	105	1	4.2
2008	Chaiten	Alfano, F., Bonadonna, C., Volentik, A.C., Connor, C.B., Watt, S.F., Pyle, D.M. and Connor, L.J., 2011. Tephra stratigraphy and eruptive volume of the May, 2008, Chaitén eruption, Chile. Bulletin of Volcanology, 73(5), pp.613-630.	105	1	4.2
2008	Chaiten	Alfano, F., Bonadonna, C., Volentik, A.C., Connor, C.B., Watt, S.F., Pyle, D.M. and Connor, L.J., 2011. Tephra stratigraphy and eruptive volume of the May, 2008, Chaitén eruption, Chile. Bulletin of Volcanology, 73(5), pp.613-630.	107	2	4.2
2008	Chaiten	Alfano, F., Bonadonna, C., Volentik, A.C., Connor, C.B., Watt, S.F., Pyle, D.M. and Connor, L.J., 2011. Tephra stratigraphy and eruptive volume of the May, 2008, Chaitén eruption, Chile. Bulletin of Volcanology, 73(5), pp.613-630.	112	2	4.2
2008	Chaiten	Alfano, F., Bonadonna, C., Volentik, A.C., Connor, C.B., Watt, S.F., Pyle, D.M. and Connor, L.J., 2011. Tephra stratigraphy and eruptive volume of the May, 2008, Chaitén eruption, Chile. Bulletin of Volcanology, 73(5), pp.613-630.	123	1	4.2
2008	Chaiten	Alfano, F., Bonadonna, C., Volentik, A.C., Connor, C.B., Watt, S.F., Pyle, D.M. and Connor, L.J., 2011. Tephra stratigraphy and eruptive volume of the May, 2008, Chaitén eruption, Chile. Bulletin of Volcanology, 73(5), pp.613-630.	131	1	4.2
2008	Chaiten	Alfano, F., Bonadonna, C., Volentik, A.C., Connor, C.B., Watt, S.F., Pyle, D.M. and Connor, L.J., 2011. Tephra stratigraphy and eruptive volume of the May, 2008, Chaitén eruption, Chile. Bulletin of Volcanology, 73(5), pp.613-630.	135	0.9	4.2
2008	Chaiten	Alfano, F., Bonadonna, C., Volentik, A.C., Connor, C.B., Watt, S.F., Pyle, D.M. and Connor, L.J., 2011. Tephra stratigraphy and eruptive volume of the May, 2008, Chaitén eruption, Chile. Bulletin of Volcanology, 73(5), pp.613-630.	137	0.5	4.2
2008	Chaiten	Alfano, F., Bonadonna, C., Volentik, A.C., Connor, C.B., Watt, S.F., Pyle, D.M. and Connor, L.J., 2011. Tephra stratigraphy and eruptive volume of the May, 2008, Chaitén eruption, Chile. Bulletin of Volcanology, 73(5), pp.613-630.	142	0.5	4.2
2008	Chaiten	Alfano, F., Bonadonna, C., Volentik, A.C., Connor, C.B., Watt, S.F., Pyle, D.M. and Connor, L.J., 2011. Tephra stratigraphy and eruptive volume of the May, 2008, Chaitén eruption, Chile. Bulletin of Volcanology, 73(5), pp.613-630.	141	0.9	4.2
2008	Chaiten	Alfano, F., Bonadonna, C., Volentik, A.C., Connor, C.B., Watt, S.F., Pyle, D.M. and Connor, L.J., 2011. Tephra stratigraphy and eruptive volume of the May, 2008, Chaitén eruption, Chile. Bulletin of Volcanology, 73(5), pp.613-630.	141	1	4.2
2008	Chaiten	Alfano, F., Bonadonna, C., Volentik, A.C., Connor, C.B., Watt, S.F., Pyle, D.M. and Connor, L.J., 2011. Tephra stratigraphy and eruptive volume of the May, 2008, Chaitén eruption, Chile. Bulletin of Volcanology, 73(5), pp.613-630.	133	1	4.2
2008	Chaiten	Alfano, F., Bonadonna, C., Volentik, A.C., Connor, C.B., Watt, S.F., Pyle, D.M. and Connor, L.J., 2011. Tephra stratigraphy and eruptive volume of the May, 2008, Chaitén eruption, Chile. Bulletin of Volcanology, 73(5), pp.613-630.	134	0.5	4.2
2008	Chaiten	Alfano, F., Bonadonna, C., Volentik, A.C., Connor, C.B., Watt, S.F., Pyle, D.M. and Connor, L.J., 2011. Tephra stratigraphy and eruptive volume of the May, 2008, Chaitén eruption, Chile. Bulletin of Volcanology, 73(5), pp.613-630.	128	0.6	4.2
2008	Chaiten	Alfano, F., Bonadonna, C., Volentik, A.C., Connor, C.B., Watt, S.F., Pyle, D.M. and Connor, L.J., 2011. Tephra stratigraphy and eruptive volume of the May, 2008, Chaitén eruption, Chile. Bulletin of Volcanology, 73(5), pp.613-630.	138	1	4.2
2008	Chaiten	Alfano, F., Bonadonna, C., Volentik, A.C., Connor, C.B., Watt, S.F., Pyle, D.M. and Connor, L.J., 2011. Tephra stratigraphy and eruptive volume of the May, 2008, Chaitén eruption, Chile. Bulletin of Volcanology, 73(5), pp.613-630.	117	0.7	4.2
2008	Chaiten	Alfano, F., Bonadonna, C., Volentik, A.C., Connor, C.B., Watt, S.F., Pyle, D.M. and Connor, L.J., 2011. Tephra stratigraphy and eruptive volume of the May, 2008, Chaitén eruption, Chile. Bulletin of Volcanology, 73(5), pp.613-630.	115	0.4	4.2
2008	Chaiten	Alfano, F., Bonadonna, C., Volentik, A.C., Connor, C.B., Watt, S.F., Pyle, D.M. and Connor, L.J., 2011. Tephra stratigraphy and eruptive volume of the May, 2008, Chaitén eruption, Chile. Bulletin of Volcanology, 73(5), pp.613-630.	112	0.3	4.2
2008	Chaiten	Alfano, F., Bonadonna, C., Volentik, A.C., Connor, C.B., Watt, S.F., Pyle, D.M. and Connor, L.J., 2011. Tephra stratigraphy and eruptive volume of the May, 2008, Chaitén eruption, Chile. Bulletin of Volcanology, 73(5), pp.613-630.	106	0.2	4.2
2008	Chaiten	Alfano, F., Bonadonna, C., Volentik, A.C., Connor, C.B., Watt, S.F., Pyle, D.M. and Connor, L.J., 2011. Tephra stratigraphy and eruptive volume of the May, 2008, Chaitén eruption, Chile. Bulletin of Volcanology, 73(5), pp.613-630.	102	0.1	4.2
2008	Chaiten	Alfano, F., Bonadonna, C., Volentik, A.C., Connor, C.B., Watt, S.F., Pyle, D.M. and Connor, L.J., 2011. Tephra stratigraphy and eruptive volume of the May, 2008, Chaitén eruption, Chile. Bulletin of Volcanology, 73(5), pp.613-630.	109	0.1	4.2
2008	Chaiten	Alfano, F., Bonadonna, C., Volentik, A.C., Connor, C.B., Watt, S.F., Pyle, D.M. and Connor, L.J., 2011. Tephra stratigraphy and eruptive volume of the May, 2008, Chaitén eruption, Chile. Bulletin of Volcanology, 73(5), pp.613-630.	11	2	4.2
2008	Chaiten	Alfano, F., Bonadonna, C., Volentik, A.C., Connor, C.B., Watt, S.F., Pyle, D.M. and Connor, L.J., 2011. Tephra stratigraphy and eruptive volume of the May, 2008, Chaitén eruption, Chile. Bulletin of Volcanology, 73(5), pp.613-630.	13	1	4.2
2008	Chaiten	Alfano, F., Bonadonna, C., Volentik, A.C., Connor, C.B., Watt, S.F., Pyle, D.M. and Connor, L.J., 2011. Tephra stratigraphy and eruptive volume of the May, 2008, Chaitén eruption, Chile. Bulletin of Volcanology, 73(5), pp.613-630.	16	0.3	4.2
2008	Chaiten	Alfano, F., Bonadonna, C., Volentik, A.C., Connor, C.B., Watt, S.F., Pyle, D.M. and Connor, L.J., 2011. Tephra stratigraphy and eruptive volume of the May, 2008, Chaitén eruption, Chile. Bulletin of Volcanology, 73(5), pp.613-630.	12	0.4	4.2
2008	Chaiten	Alfano, F., Bonadonna, C., Volentik, A.C., Connor, C.B., Watt, S.F., Pyle, D.M. and Connor, L.J., 2011. Tephra stratigraphy and eruptive volume of the May, 2008, Chaitén eruption, Chile. Bulletin of Volcanology, 73(5), pp.613-630.	5	3	4.2
2008	Chaiten	Alfano, F., Bonadonna, C., Volentik, A.C., Connor, C.B., Watt, S.F., Pyle, D.M. and Connor, L.J., 2011. Tephra stratigraphy and eruptive volume of the May, 2008, Chaitén eruption, Chile. Bulletin of Volcanology, 73(5), pp.613-630.	4	4	4.2
2008	Chaiten	Alfano, F., Bonadonna, C., Volentik, A.C., Connor, C.B., Watt, S.F., Pyle, D.M. and Connor, L.J., 2011. Tephra stratigraphy and eruptive volume of the May, 2008, Chaitén eruption, Chile. Bulletin of Volcanology, 73(5), pp.613-630.	4	10	4.2
2008	Chaiten	Alfano, F., Bonadonna, C., Volentik, A.C., Connor, C.B., Watt, S.F., Pyle, D.M. and Connor, L.J., 2011. Tephra stratigraphy and eruptive volume of the May, 2008, Chaitén eruption, Chile. Bulletin of Volcanology, 73(5), pp.613-630.	4	12	4.2
2008	Chaiten	Alfano, F., Bonadonna, C., Volentik, A.C., Connor, C.B., Watt, S.F., Pyle, D.M. and Connor, L.J., 2011. Tephra stratigraphy and eruptive volume of the May, 2008, Chaitén eruption, Chile. Bulletin of Volcanology, 73(5), pp.613-630.	4	14	4.2
2008	Chaiten	Alfano, F., Bonadonna, C., Volentik, A.C., Connor, C.B., Watt, S.F., Pyle, D.M. and Connor, L.J., 2011. Tephra stratigraphy and eruptive volume of the May, 2008, Chaitén eruption, Chile. Bulletin of Volcanology, 73(5), pp.613-630.	5	22	4.2
2008	Chaiten	Alfano, F., Bonadonna, C., Volentik, A.C., Connor, C.B., Watt, S.F., Pyle, D.M. and Connor, L.J., 2011. Tephra stratigraphy and eruptive volume of the May, 2008, Chaitén eruption, Chile. Bulletin of Volcanology, 73(5), pp.613-630.	5	23	4.2
2008	Chaiten	Alfano, F., Bonadonna, C., Volentik, A.C., Connor, C.B., Watt, S.F., Pyle, D.M. and Connor, L.J., 2011. Tephra stratigraphy and eruptive volume of the May, 2008, Chaitén eruption, Chile. Bulletin of Volcanology, 73(5), pp.613-630.	6	3	4.2
2008	Chaiten	Alfano, F., Bonadonna, C., Volentik, A.C., Connor, C.B., Watt, S.F., Pyle, D.M. and Connor, L.J., 2011. Tephra stratigraphy and eruptive volume of the May, 2008, Chaitén eruption, Chile. Bulletin of Volcanology, 73(5), pp.613-630.	6	5	4.2
2008	Chaiten	Alfano, F., Bonadonna, C., Volentik, A.C., Connor, C.B., Watt, S.F., Pyle, D.M. and Connor, L.J., 2011. Tephra stratigraphy and eruptive volume of the May, 2008, Chaitén eruption, Chile. Bulletin of Volcanology, 73(5), pp.613-630.	6	6	4.2
2008	Chaiten	Alfano, F., Bonadonna, C., Volentik, A.C., Connor, C.B., Watt, S.F., Pyle, D.M. and Connor, L.J., 2011. Tephra stratigraphy and eruptive volume of the May, 2008, Chaitén eruption, Chile. Bulletin of Volcanology, 73(5), pp.613-630.	6	16	4.2
2008	Chaiten	Alfano, F., Bonadonna, C., Volentik, A.C., Connor, C.B., Watt, S.F., Pyle, D.M. and Connor, L.J., 2011. Tephra stratigraphy and eruptive volume of the May, 2008, Chaitén eruption, Chile. Bulletin of Volcanology, 73(5), pp.613-630.	6	14	4.2
2008	Chaiten	Alfano, F., Bonadonna, C., Volentik, A.C., Connor, C.B., Watt, S.F., Pyle, D.M. and Connor, L.J., 2011. Tephra stratigraphy and eruptive volume of the May, 2008, Chaitén eruption, Chile. Bulletin of Volcanology, 73(5), pp.613-630.	7	12	4.2
2008	Chaiten	Alfano, F., Bonadonna, C., Volentik, A.C., Connor, C.B., Watt, S.F., Pyle, D.M. and Connor, L.J., 2011. Tephra stratigraphy and eruptive volume of the May, 2008, Chaitén eruption, Chile. Bulletin of Volcanology, 73(5), pp.613-630.	7	6	4.2
2008	Chaiten	Alfano, F., Bonadonna, C., Volentik, A.C., Connor, C.B., Watt, S.F., Pyle, D.M. and Connor, L.J., 2011. Tephra stratigraphy and eruptive volume of the May, 2008, Chaitén eruption, Chile. Bulletin of Volcanology, 73(5), pp.613-630.	8	6	4.2
2008	Chaiten	Alfano, F., Bonadonna, C., Volentik, A.C., Connor, C.B., Watt, S.F., Pyle, D.M. and Connor, L.J., 2011. Tephra stratigraphy and eruptive volume of the May, 2008, Chaitén eruption, Chile. Bulletin of Volcanology, 73(5), pp.613-630.	7	13	4.2
2008	Chaiten	Alfano, F., Bonadonna, C., Volentik, A.C., Connor, C.B., Watt, S.F., Pyle, D.M. and Connor, L.J., 2011. Tephra stratigraphy and eruptive volume of the May, 2008, Chaitén eruption, Chile. Bulletin of Volcanology, 73(5), pp.613-630.	12	3	4.2
2008	Chaiten	Alfano, F., Bonadonna, C., Volentik, A.C., Connor, C.B., Watt, S.F., Pyle, D.M. and Connor, L.J., 2011. Tephra stratigraphy and eruptive volume of the May, 2008, Chaitén eruption, Chile. Bulletin of Volcanology, 73(5), pp.613-630.	13	4	4.2
2008	Chaiten	Alfano, F., Bonadonna, C., Volentik, A.C., Connor, C.B., Watt, S.F., Pyle, D.M. and Connor, L.J., 2011. Tephra stratigraphy and eruptive volume of the May, 2008, Chaitén eruption, Chile. Bulletin of Volcanology, 73(5), pp.613-630.	14	1	4.2
2008	Chaiten	Alfano, F., Bonadonna, C., Volentik, A.C., Connor, C.B., Watt, S.F., Pyle, D.M. and Connor, L.J., 2011. Tephra stratigraphy and eruptive volume of the May, 2008, Chaitén eruption, Chile. Bulletin of Volcanology, 73(5), pp.613-630.	16	0.2	4.2
2008	Chaiten	Alfano, F., Bonadonna, C., Volentik, A.C., Connor, C.B., Watt, S.F., Pyle, D.M. and Connor, L.J., 2011. Tephra stratigraphy and eruptive volume of the May, 2008, Chaitén eruption, Chile. Bulletin of Volcanology, 73(5), pp.613-630.	18	0.1	4.2
2008	Chaiten	Alfano, F., Bonadonna, C., Volentik, A.C., Connor, C.B., Watt, S.F., Pyle, D.M. and Connor, L.J., 2011. Tephra stratigraphy and eruptive volume of the May, 2008, Chaitén eruption, Chile. Bulletin of Volcanology, 73(5), pp.613-630.	7	24	4.2
2008	Chaiten	Alfano, F., Bonadonna, C., Volentik, A.C., Connor, C.B., Watt, S.F., Pyle, D.M. and Connor, L.J., 2011. Tephra stratigraphy and eruptive volume of the May, 2008, Chaitén eruption, Chile. Bulletin of Volcanology, 73(5), pp.613-630.	8	24	4.2
2008	Chaiten	Alfano, F., Bonadonna, C., Volentik, A.C., Connor, C.B., Watt, S.F., Pyle, D.M. and Connor, L.J., 2011. Tephra stratigraphy and eruptive volume of the May, 2008, Chaitén eruption, Chile. Bulletin of Volcanology, 73(5), pp.613-630.	7	24	4.2
2008	Chaiten	Alfano, F., Bonadonna, C., Volentik, A.C., Connor, C.B., Watt, S.F., Pyle, D.M. and Connor, L.J., 2011. Tephra stratigraphy and eruptive volume of the May, 2008, Chaitén eruption, Chile. Bulletin of Volcanology, 73(5), pp.613-630.	8	22	4.2
2008	Chaiten	Alfano, F., Bonadonna, C., Volentik, A.C., Connor, C.B., Watt, S.F., Pyle, D.M. and Connor, L.J., 2011. Tephra stratigraphy and eruptive volume of the May, 2008, Chaitén eruption, Chile. Bulletin of Volcanology, 73(5), pp.613-630.	9	26	4.2
2008	Chaiten	Alfano, F., Bonadonna, C., Volentik, A.C., Connor, C.B., Watt, S.F., Pyle, D.M. and Connor, L.J., 2011. Tephra stratigraphy and eruptive volume of the May, 2008, Chaitén eruption, Chile. Bulletin of Volcanology, 73(5), pp.613-630.	9	17	4.2
2008	Chaiten	Alfano, F., Bonadonna, C., Volentik, A.C., Connor, C.B., Watt, S.F., Pyle, D.M. and Connor, L.J., 2011. Tephra stratigraphy and eruptive volume of the May, 2008, Chaitén eruption, Chile. Bulletin of Volcanology, 73(5), pp.613-630.	10	19	4.2
2008	Chaiten	Alfano, F., Bonadonna, C., Volentik, A.C., Connor, C.B., Watt, S.F., Pyle, D.M. and Connor, L.J., 2011. Tephra stratigraphy and eruptive volume of the May, 2008, Chaitén eruption, Chile. Bulletin of Volcanology, 73(5), pp.613-630.	11	17	4.2
2008	Chaiten	Alfano, F., Bonadonna, C., Volentik, A.C., Connor, C.B., Watt, S.F., Pyle, D.M. and Connor, L.J., 2011. Tephra stratigraphy and eruptive volume of the May, 2008, Chaitén eruption, Chile. Bulletin of Volcanology, 73(5), pp.613-630.	12	17	4.2
2008	Chaiten	Alfano, F., Bonadonna, C., Volentik, A.C., Connor, C.B., Watt, S.F., Pyle, D.M. and Connor, L.J., 2011. Tephra stratigraphy and eruptive volume of the May, 2008, Chaitén eruption, Chile. Bulletin of Volcanology, 73(5), pp.613-630.	14	18	4.2
2008	Chaiten	Alfano, F., Bonadonna, C., Volentik, A.C., Connor, C.B., Watt, S.F., Pyle, D.M. and Connor, L.J., 2011. Tephra stratigraphy and eruptive volume of the May, 2008, Chaitén eruption, Chile. Bulletin of Volcanology, 73(5), pp.613-630.	15	18	4.2
2008	Chaiten	Alfano, F., Bonadonna, C., Volentik, A.C., Connor, C.B., Watt, S.F., Pyle, D.M. and Connor, L.J., 2011. Tephra stratigraphy and eruptive volume of the May, 2008, Chaitén eruption, Chile. Bulletin of Volcanology, 73(5), pp.613-630.	16	13	4.2
2008	Chaiten	Alfano, F., Bonadonna, C., Volentik, A.C., Connor, C.B., Watt, S.F., Pyle, D.M. and Connor, L.J., 2011. Tephra stratigraphy and eruptive volume of the May, 2008, Chaitén eruption, Chile. Bulletin of Volcanology, 73(5), pp.613-630.	22	7	4.2
2008	Chaiten	Alfano, F., Bonadonna, C., Volentik, A.C., Connor, C.B., Watt, S.F., Pyle, D.M. and Connor, L.J., 2011. Tephra stratigraphy and eruptive volume of the May, 2008, Chaitén eruption, Chile. Bulletin of Volcanology, 73(5), pp.613-630.	22	13	4.2
2008	Chaiten	Alfano, F., Bonadonna, C., Volentik, A.C., Connor, C.B., Watt, S.F., Pyle, D.M. and Connor, L.J., 2011. Tephra stratigraphy and eruptive volume of the May, 2008, Chaitén eruption, Chile. Bulletin of Volcanology, 73(5), pp.613-630.	22	18	4.2
2008	Chaiten	Alfano, F., Bonadonna, C., Volentik, A.C., Connor, C.B., Watt, S.F., Pyle, D.M. and Connor, L.J., 2011. Tephra stratigraphy and eruptive volume of the May, 2008, Chaitén eruption, Chile. Bulletin of Volcanology, 73(5), pp.613-630.	22	14	4.2
2008	Chaiten	Alfano, F., Bonadonna, C., Volentik, A.C., Connor, C.B., Watt, S.F., Pyle, D.M. and Connor, L.J., 2011. Tephra stratigraphy and eruptive volume of the May, 2008, Chaitén eruption, Chile. Bulletin of Volcanology, 73(5), pp.613-630.	22	14	4.2
2008	Chaiten	Alfano, F., Bonadonna, C., Volentik, A.C., Connor, C.B., Watt, S.F., Pyle, D.M. and Connor, L.J., 2011. Tephra stratigraphy and eruptive volume of the May, 2008, Chaitén eruption, Chile. Bulletin of Volcanology, 73(5), pp.613-630.	23	12	4.2
2008	Chaiten	Alfano, F., Bonadonna, C., Volentik, A.C., Connor, C.B., Watt, S.F., Pyle, D.M. and Connor, L.J., 2011. Tephra stratigraphy and eruptive volume of the May, 2008, Chaitén eruption, Chile. Bulletin of Volcanology, 73(5), pp.613-630.	24	9	4.2
2008	Chaiten	Alfano, F., Bonadonna, C., Volentik, A.C., Connor, C.B., Watt, S.F., Pyle, D.M. and Connor, L.J., 2011. Tephra stratigraphy and eruptive volume of the May, 2008, Chaitén eruption, Chile. Bulletin of Volcanology, 73(5), pp.613-630.	25	8	4.2
2008	Chaiten	Alfano, F., Bonadonna, C., Volentik, A.C., Connor, C.B., Watt, S.F., Pyle, D.M. and Connor, L.J., 2011. Tephra stratigraphy and eruptive volume of the May, 2008, Chaitén eruption, Chile. Bulletin of Volcanology, 73(5), pp.613-630.	25	8	4.2
2008	Chaiten	Alfano, F., Bonadonna, C., Volentik, A.C., Connor, C.B., Watt, S.F., Pyle, D.M. and Connor, L.J., 2011. Tephra stratigraphy and eruptive volume of the May, 2008, Chaitén eruption, Chile. Bulletin of Volcanology, 73(5), pp.613-630.	26	4	4.2
2008	Chaiten	Alfano, F., Bonadonna, C., Volentik, A.C., Connor, C.B., Watt, S.F., Pyle, D.M. and Connor, L.J., 2011. Tephra stratigraphy and eruptive volume of the May, 2008, Chaitén eruption, Chile. Bulletin of Volcanology, 73(5), pp.613-630.	27	4	4.2
2008	Chaiten	Alfano, F., Bonadonna, C., Volentik, A.C., Connor, C.B., Watt, S.F., Pyle, D.M. and Connor, L.J., 2011. Tephra stratigraphy and eruptive volume of the May, 2008, Chaitén eruption, Chile. Bulletin of Volcanology, 73(5), pp.613-630.	27	2	4.2
2008	Chaiten	Alfano, F., Bonadonna, C., Volentik, A.C., Connor, C.B., Watt, S.F., Pyle, D.M. and Connor, L.J., 2011. Tephra stratigraphy and eruptive volume of the May, 2008, Chaitén eruption, Chile. Bulletin of Volcanology, 73(5), pp.613-630.	28	5	4.2
2008	Chaiten	Alfano, F., Bonadonna, C., Volentik, A.C., Connor, C.B., Watt, S.F., Pyle, D.M. and Connor, L.J., 2011. Tephra stratigraphy and eruptive volume of the May, 2008, Chaitén eruption, Chile. Bulletin of Volcanology, 73(5), pp.613-630.	28	5	4.2
2008	Chaiten	Alfano, F., Bonadonna, C., Volentik, A.C., Connor, C.B., Watt, S.F., Pyle, D.M. and Connor, L.J., 2011. Tephra stratigraphy and eruptive volume of the May, 2008, Chaitén eruption, Chile. Bulletin of Volcanology, 73(5), pp.613-630.	28	5	4.2
2008	Chaiten	Alfano, F., Bonadonna, C., Volentik, A.C., Connor, C.B., Watt, S.F., Pyle, D.M. and Connor, L.J., 2011. Tephra stratigraphy and eruptive volume of the May, 2008, Chaitén eruption, Chile. Bulletin of Volcanology, 73(5), pp.613-630.	29	6	4.2
2008	Chaiten	Alfano, F., Bonadonna, C., Volentik, A.C., Connor, C.B., Watt, S.F., Pyle, D.M. and Connor, L.J., 2011. Tephra stratigraphy and eruptive volume of the May, 2008, Chaitén eruption, Chile. Bulletin of Volcanology, 73(5), pp.613-630.	30	6	4.2
2008	Chaiten	Alfano, F., Bonadonna, C., Volentik, A.C., Connor, C.B., Watt, S.F., Pyle, D.M. and Connor, L.J., 2011. Tephra stratigraphy and eruptive volume of the May, 2008, Chaitén eruption, Chile. Bulletin of Volcanology, 73(5), pp.613-630.	30	13	4.2
2008	Chaiten	Alfano, F., Bonadonna, C., Volentik, A.C., Connor, C.B., Watt, S.F., Pyle, D.M. and Connor, L.J., 2011. Tephra stratigraphy and eruptive volume of the May, 2008, Chaitén eruption, Chile. Bulletin of Volcanology, 73(5), pp.613-630.	30	14	4.2
2008	Chaiten	Alfano, F., Bonadonna, C., Volentik, A.C., Connor, C.B., Watt, S.F., Pyle, D.M. and Connor, L.J., 2011. Tephra stratigraphy and eruptive volume of the May, 2008, Chaitén eruption, Chile. Bulletin of Volcanology, 73(5), pp.613-630.	30	11	4.2
2008	Chaiten	Alfano, F., Bonadonna, C., Volentik, A.C., Connor, C.B., Watt, S.F., Pyle, D.M. and Connor, L.J., 2011. Tephra stratigraphy and eruptive volume of the May, 2008, Chaitén eruption, Chile. Bulletin of Volcanology, 73(5), pp.613-630.	30	8	4.2
2008	Chaiten	Alfano, F., Bonadonna, C., Volentik, A.C., Connor, C.B., Watt, S.F., Pyle, D.M. and Connor, L.J., 2011. Tephra stratigraphy and eruptive volume of the May, 2008, Chaitén eruption, Chile. Bulletin of Volcanology, 73(5), pp.613-630.	30	6	4.2
2008	Chaiten	Alfano, F., Bonadonna, C., Volentik, A.C., Connor, C.B., Watt, S.F., Pyle, D.M. and Connor, L.J., 2011. Tephra stratigraphy and eruptive volume of the May, 2008, Chaitén eruption, Chile. Bulletin of Volcanology, 73(5), pp.613-630.	29	8	4.2
2008	Chaiten	Alfano, F., Bonadonna, C., Volentik, A.C., Connor, C.B., Watt, S.F., Pyle, D.M. and Connor, L.J., 2011. Tephra stratigraphy and eruptive volume of the May, 2008, Chaitén eruption, Chile. Bulletin of Volcanology, 73(5), pp.613-630.	29	9	4.2
2008	Chaiten	Alfano, F., Bonadonna, C., Volentik, A.C., Connor, C.B., Watt, S.F., Pyle, D.M. and Connor, L.J., 2011. Tephra stratigraphy and eruptive volume of the May, 2008, Chaitén eruption, Chile. Bulletin of Volcanology, 73(5), pp.613-630.	29	10	4.2
2008	Chaiten	Alfano, F., Bonadonna, C., Volentik, A.C., Connor, C.B., Watt, S.F., Pyle, D.M. and Connor, L.J., 2011. Tephra stratigraphy and eruptive volume of the May, 2008, Chaitén eruption, Chile. Bulletin of Volcanology, 73(5), pp.613-630.	29	10	4.2
2008	Chaiten	Alfano, F., Bonadonna, C., Volentik, A.C., Connor, C.B., Watt, S.F., Pyle, D.M. and Connor, L.J., 2011. Tephra stratigraphy and eruptive volume of the May, 2008, Chaitén eruption, Chile. Bulletin of Volcanology, 73(5), pp.613-630.	29	10	4.2
2008	Chaiten	Alfano, F., Bonadonna, C., Volentik, A.C., Connor, C.B., Watt, S.F., Pyle, D.M. and Connor, L.J., 2011. Tephra stratigraphy and eruptive volume of the May, 2008, Chaitén eruption, Chile. Bulletin of Volcanology, 73(5), pp.613-630.	29	9	4.2
2008	Chaiten	Alfano, F., Bonadonna, C., Volentik, A.C., Connor, C.B., Watt, S.F., Pyle, D.M. and Connor, L.J., 2011. Tephra stratigraphy and eruptive volume of the May, 2008, Chaitén eruption, Chile. Bulletin of Volcanology, 73(5), pp.613-630.	30	10	4.2
2008	Chaiten	Alfano, F., Bonadonna, C., Volentik, A.C., Connor, C.B., Watt, S.F., Pyle, D.M. and Connor, L.J., 2011. Tephra stratigraphy and eruptive volume of the May, 2008, Chaitén eruption, Chile. Bulletin of Volcanology, 73(5), pp.613-630.	30	9	4.2
2008	Chaiten	Alfano, F., Bonadonna, C., Volentik, A.C., Connor, C.B., Watt, S.F., Pyle, D.M. and Connor, L.J., 2011. Tephra stratigraphy and eruptive volume of the May, 2008, Chaitén eruption, Chile. Bulletin of Volcanology, 73(5), pp.613-630.	31	6	4.2
Tephra Layer 9 (Kb2)	Cotopaxi	Barberi, F., Coltelli, M., Frullani, A., Rosi, M. and Almeida, E., 1995. Chronology and dispersal characteristics of recently (last 5000 years) erupted tephra of Cotopaxi (Ecuador): implications for long-term eruptive forecasting. Journal of Volcanology and Geothermal Research, 69(3), pp.217-239.	21	3	4.5
Tephra Layer 9 (Kb2)	Cotopaxi	Barberi, F., Coltelli, M., Frullani, A., Rosi, M. and Almeida, E., 1995. Chronology and dispersal characteristics of recently (last 5000 years) erupted tephra of Cotopaxi (Ecuador): implications for long-term eruptive forecasting. Journal of Volcanology and Geothermal Research, 69(3), pp.217-239.	21	6	4.5
Tephra Layer 9 (Kb2)	Cotopaxi	Barberi, F., Coltelli, M., Frullani, A., Rosi, M. and Almeida, E., 1995. Chronology and dispersal characteristics of recently (last 5000 years) erupted tephra of Cotopaxi (Ecuador): implications for long-term eruptive forecasting. Journal of Volcanology and Geothermal Research, 69(3), pp.217-239.	14	12	4.5
Tephra Layer 9 (Kb2)	Cotopaxi	Barberi, F., Coltelli, M., Frullani, A., Rosi, M. and Almeida, E., 1995. Chronology and dispersal characteristics of recently (last 5000 years) erupted tephra of Cotopaxi (Ecuador): implications for long-term eruptive forecasting. Journal of Volcanology and Geothermal Research, 69(3), pp.217-239.	13	22	4.5
Tephra Layer 9 (Kb2)	Cotopaxi	Barberi, F., Coltelli, M., Frullani, A., Rosi, M. and Almeida, E., 1995. Chronology and dispersal characteristics of recently (last 5000 years) erupted tephra of Cotopaxi (Ecuador): implications for long-term eruptive forecasting. Journal of Volcanology and Geothermal Research, 69(3), pp.217-239.	17	13	4.5
Tephra Layer 9 (Kb2)	Cotopaxi	Barberi, F., Coltelli, M., Frullani, A., Rosi, M. and Almeida, E., 1995. Chronology and dispersal characteristics of recently (last 5000 years) erupted tephra of Cotopaxi (Ecuador): implications for long-term eruptive forecasting. Journal of Volcanology and Geothermal Research, 69(3), pp.217-239.	16	8	4.5
Tephra Layer 9 (Kb2)	Cotopaxi	Barberi, F., Coltelli, M., Frullani, A., Rosi, M. and Almeida, E., 1995. Chronology and dispersal characteristics of recently (last 5000 years) erupted tephra of Cotopaxi (Ecuador): implications for long-term eruptive forecasting. Journal of Volcanology and Geothermal Research, 69(3), pp.217-239.	16	6	4.5
Tephra Layer 9 (Kb2)	Cotopaxi	Barberi, F., Coltelli, M., Frullani, A., Rosi, M. and Almeida, E., 1995. Chronology and dispersal characteristics of recently (last 5000 years) erupted tephra of Cotopaxi (Ecuador): implications for long-term eruptive forecasting. Journal of Volcanology and Geothermal Research, 69(3), pp.217-239.	16	8	4.5
Tephra Layer 9 (Kb2)	Cotopaxi	Barberi, F., Coltelli, M., Frullani, A., Rosi, M. and Almeida, E., 1995. Chronology and dispersal characteristics of recently (last 5000 years) erupted tephra of Cotopaxi (Ecuador): implications for long-term eruptive forecasting. Journal of Volcanology and Geothermal Research, 69(3), pp.217-239.	17	8	4.5
Tephra Layer 9 (Kb2)	Cotopaxi	Barberi, F., Coltelli, M., Frullani, A., Rosi, M. and Almeida, E., 1995. Chronology and dispersal characteristics of recently (last 5000 years) erupted tephra of Cotopaxi (Ecuador): implications for long-term eruptive forecasting. Journal of Volcanology and Geothermal Research, 69(3), pp.217-239.	13	11	4.5
Tephra Layer 9 (Kb2)	Cotopaxi	Barberi, F., Coltelli, M., Frullani, A., Rosi, M. and Almeida, E., 1995. Chronology and dispersal characteristics of recently (last 5000 years) erupted tephra of Cotopaxi (Ecuador): implications for long-term eruptive forecasting. Journal of Volcanology and Geothermal Research, 69(3), pp.217-239.	15	4	4.5
Tephra Layer 9 (Kb2)	Cotopaxi	Barberi, F., Coltelli, M., Frullani, A., Rosi, M. and Almeida, E., 1995. Chronology and dispersal characteristics of recently (last 5000 years) erupted tephra of Cotopaxi (Ecuador): implications for long-term eruptive forecasting. Journal of Volcanology and Geothermal Research, 69(3), pp.217-239.	16	7	4.5
Tephra Layer 9 (Kb2)	Cotopaxi	Barberi, F., Coltelli, M., Frullani, A., Rosi, M. and Almeida, E., 1995. Chronology and dispersal characteristics of recently (last 5000 years) erupted tephra of Cotopaxi (Ecuador): implications for long-term eruptive forecasting. Journal of Volcanology and Geothermal Research, 69(3), pp.217-239.	11	20	4.5
Tephra Layer 9 (Kb2)	Cotopaxi	Barberi, F., Coltelli, M., Frullani, A., Rosi, M. and Almeida, E., 1995. Chronology and dispersal characteristics of recently (last 5000 years) erupted tephra of Cotopaxi (Ecuador): implications for long-term eruptive forecasting. Journal of Volcanology and Geothermal Research, 69(3), pp.217-239.	11	22	4.5
Tephra Layer 9 (Kb2)	Cotopaxi	Barberi, F., Coltelli, M., Frullani, A., Rosi, M. and Almeida, E., 1995. Chronology and dispersal characteristics of recently (last 5000 years) erupted tephra of Cotopaxi (Ecuador): implications for long-term eruptive forecasting. Journal of Volcanology and Geothermal Research, 69(3), pp.217-239.	9	23	4.5
Tephra Layer 9 (Kb2)	Cotopaxi	Barberi, F., Coltelli, M., Frullani, A., Rosi, M. and Almeida, E., 1995. Chronology and dispersal characteristics of recently (last 5000 years) erupted tephra of Cotopaxi (Ecuador): implications for long-term eruptive forecasting. Journal of Volcanology and Geothermal Research, 69(3), pp.217-239.	9	26	4.5
Tephra Layer 9 (Kb2)	Cotopaxi	Barberi, F., Coltelli, M., Frullani, A., Rosi, M. and Almeida, E., 1995. Chronology and dispersal characteristics of recently (last 5000 years) erupted tephra of Cotopaxi (Ecuador): implications for long-term eruptive forecasting. Journal of Volcanology and Geothermal Research, 69(3), pp.217-239.	8	27	4.5
Tephra Layer 9 (Kb2)	Cotopaxi	Barberi, F., Coltelli, M., Frullani, A., Rosi, M. and Almeida, E., 1995. Chronology and dispersal characteristics of recently (last 5000 years) erupted tephra of Cotopaxi (Ecuador): implications for long-term eruptive forecasting. Journal of Volcanology and Geothermal Research, 69(3), pp.217-239.	9	21	4.5
Tephra Layer 9 (Kb2)	Cotopaxi	Barberi, F., Coltelli, M., Frullani, A., Rosi, M. and Almeida, E., 1995. Chronology and dispersal characteristics of recently (last 5000 years) erupted tephra of Cotopaxi (Ecuador): implications for long-term eruptive forecasting. Journal of Volcanology and Geothermal Research, 69(3), pp.217-239.	9	36	4.5
Tephra Layer 9 (Kb2)	Cotopaxi	Barberi, F., Coltelli, M., Frullani, A., Rosi, M. and Almeida, E., 1995. Chronology and dispersal characteristics of recently (last 5000 years) erupted tephra of Cotopaxi (Ecuador): implications for long-term eruptive forecasting. Journal of Volcanology and Geothermal Research, 69(3), pp.217-239.	9	23	4.5
Tephra Layer 9 (Kb2)	Cotopaxi	Barberi, F., Coltelli, M., Frullani, A., Rosi, M. and Almeida, E., 1995. Chronology and dispersal characteristics of recently (last 5000 years) erupted tephra of Cotopaxi (Ecuador): implications for long-term eruptive forecasting. Journal of Volcanology and Geothermal Research, 69(3), pp.217-239.	10	16	4.5
Tephra Layer 9 (Kb2)	Cotopaxi	Barberi, F., Coltelli, M., Frullani, A., Rosi, M. and Almeida, E., 1995. Chronology and dispersal characteristics of recently (last 5000 years) erupted tephra of Cotopaxi (Ecuador): implications for long-term eruptive forecasting. Journal of Volcanology and Geothermal Research, 69(3), pp.217-239.	8	19	4.5
Tephra Layer 9 (Kb2)	Cotopaxi	Barberi, F., Coltelli, M., Frullani, A., Rosi, M. and Almeida, E., 1995. Chronology and dispersal characteristics of recently (last 5000 years) erupted tephra of Cotopaxi (Ecuador): implications for long-term eruptive forecasting. Journal of Volcanology and Geothermal Research, 69(3), pp.217-239.	8	24	4.5
Tephra Layer 9 (Kb2)	Cotopaxi	Barberi, F., Coltelli, M., Frullani, A., Rosi, M. and Almeida, E., 1995. Chronology and dispersal characteristics of recently (last 5000 years) erupted tephra of Cotopaxi (Ecuador): implications for long-term eruptive forecasting. Journal of Volcanology and Geothermal Research, 69(3), pp.217-239.	12	8	4.5
Tephra Layer 9 (Kb2)	Cotopaxi	Barberi, F., Coltelli, M., Frullani, A., Rosi, M. and Almeida, E., 1995. Chronology and dispersal characteristics of recently (last 5000 years) erupted tephra of Cotopaxi (Ecuador): implications for long-term eruptive forecasting. Journal of Volcanology and Geothermal Research, 69(3), pp.217-239.	10	20	4.5
Tephra Layer 9 (Kb2)	Cotopaxi	Barberi, F., Coltelli, M., Frullani, A., Rosi, M. and Almeida, E., 1995. Chronology and dispersal characteristics of recently (last 5000 years) erupted tephra of Cotopaxi (Ecuador): implications for long-term eruptive forecasting. Journal of Volcanology and Geothermal Research, 69(3), pp.217-239.	11	15	4.5
Tephra Layer 9 (Kb2)	Cotopaxi	Barberi, F., Coltelli, M., Frullani, A., Rosi, M. and Almeida, E., 1995. Chronology and dispersal characteristics of recently (last 5000 years) erupted tephra of Cotopaxi (Ecuador): implications for long-term eruptive forecasting. Journal of Volcanology and Geothermal Research, 69(3), pp.217-239.	5	19	4.5
Tephra Layer 9 (Kb2)	Cotopaxi	Barberi, F., Coltelli, M., Frullani, A., Rosi, M. and Almeida, E., 1995. Chronology and dispersal characteristics of recently (last 5000 years) erupted tephra of Cotopaxi (Ecuador): implications for long-term eruptive forecasting. Journal of Volcanology and Geothermal Research, 69(3), pp.217-239.	7	33	4.5
Tephra Layer 9 (Kb2)	Cotopaxi	Barberi, F., Coltelli, M., Frullani, A., Rosi, M. and Almeida, E., 1995. Chronology and dispersal characteristics of recently (last 5000 years) erupted tephra of Cotopaxi (Ecuador): implications for long-term eruptive forecasting. Journal of Volcanology and Geothermal Research, 69(3), pp.217-239.	8	31	4.5
Tephra Layer 9 (Kb2)	Cotopaxi	Barberi, F., Coltelli, M., Frullani, A., Rosi, M. and Almeida, E., 1995. Chronology and dispersal characteristics of recently (last 5000 years) erupted tephra of Cotopaxi (Ecuador): implications for long-term eruptive forecasting. Journal of Volcanology and Geothermal Research, 69(3), pp.217-239.	7	24	4.5
Tephra Layer 9 (Kb2)	Cotopaxi	Barberi, F., Coltelli, M., Frullani, A., Rosi, M. and Almeida, E., 1995. Chronology and dispersal characteristics of recently (last 5000 years) erupted tephra of Cotopaxi (Ecuador): implications for long-term eruptive forecasting. Journal of Volcanology and Geothermal Research, 69(3), pp.217-239.	9	33	4.5
Tephra Layer 9 (Kb2)	Cotopaxi	Barberi, F., Coltelli, M., Frullani, A., Rosi, M. and Almeida, E., 1995. Chronology and dispersal characteristics of recently (last 5000 years) erupted tephra of Cotopaxi (Ecuador): implications for long-term eruptive forecasting. Journal of Volcanology and Geothermal Research, 69(3), pp.217-239.	7	26	4.5
Tephra Layer 12 (Kb1)	Cotopaxi	Barberi, F., Coltelli, M., Frullani, A., Rosi, M. and Almeida, E., 1995. Chronology and dispersal characteristics of recently (last 5000 years) erupted tephra of Cotopaxi (Ecuador): implications for long-term eruptive forecasting. Journal of Volcanology and Geothermal Research, 69(3), pp.217-239.	8	8	4.6
Tephra Layer 12 (Kb1)	Cotopaxi	Barberi, F., Coltelli, M., Frullani, A., Rosi, M. and Almeida, E., 1995. Chronology and dispersal characteristics of recently (last 5000 years) erupted tephra of Cotopaxi (Ecuador): implications for long-term eruptive forecasting. Journal of Volcanology and Geothermal Research, 69(3), pp.217-239.	9	7	4.6
Tephra Layer 12 (Kb1)	Cotopaxi	Barberi, F., Coltelli, M., Frullani, A., Rosi, M. and Almeida, E., 1995. Chronology and dispersal characteristics of recently (last 5000 years) erupted tephra of Cotopaxi (Ecuador): implications for long-term eruptive forecasting. Journal of Volcanology and Geothermal Research, 69(3), pp.217-239.	9	5	4.6
Tephra Layer 12 (Kb1)	Cotopaxi	Barberi, F., Coltelli, M., Frullani, A., Rosi, M. and Almeida, E., 1995. Chronology and dispersal characteristics of recently (last 5000 years) erupted tephra of Cotopaxi (Ecuador): implications for long-term eruptive forecasting. Journal of Volcanology and Geothermal Research, 69(3), pp.217-239.	10	7	4.6
Tephra Layer 12 (Kb1)	Cotopaxi	Barberi, F., Coltelli, M., Frullani, A., Rosi, M. and Almeida, E., 1995. Chronology and dispersal characteristics of recently (last 5000 years) erupted tephra of Cotopaxi (Ecuador): implications for long-term eruptive forecasting. Journal of Volcanology and Geothermal Research, 69(3), pp.217-239.	10	7	4.6
Tephra Layer 12 (Kb1)	Cotopaxi	Barberi, F., Coltelli, M., Frullani, A., Rosi, M. and Almeida, E., 1995. Chronology and dispersal characteristics of recently (last 5000 years) erupted tephra of Cotopaxi (Ecuador): implications for long-term eruptive forecasting. Journal of Volcanology and Geothermal Research, 69(3), pp.217-239.	12	6	4.6
Tephra Layer 12 (Kb1)	Cotopaxi	Barberi, F., Coltelli, M., Frullani, A., Rosi, M. and Almeida, E., 1995. Chronology and dispersal characteristics of recently (last 5000 years) erupted tephra of Cotopaxi (Ecuador): implications for long-term eruptive forecasting. Journal of Volcanology and Geothermal Research, 69(3), pp.217-239.	14	6	4.6
Tephra Layer 12 (Kb1)	Cotopaxi	Barberi, F., Coltelli, M., Frullani, A., Rosi, M. and Almeida, E., 1995. Chronology and dispersal characteristics of recently (last 5000 years) erupted tephra of Cotopaxi (Ecuador): implications for long-term eruptive forecasting. Journal of Volcanology and Geothermal Research, 69(3), pp.217-239.	18	7	4.6
Tephra Layer 12 (Kb1)	Cotopaxi	Barberi, F., Coltelli, M., Frullani, A., Rosi, M. and Almeida, E., 1995. Chronology and dispersal characteristics of recently (last 5000 years) erupted tephra of Cotopaxi (Ecuador): implications for long-term eruptive forecasting. Journal of Volcanology and Geothermal Research, 69(3), pp.217-239.	16	11	4.6
Tephra Layer 12 (Kb1)	Cotopaxi	Barberi, F., Coltelli, M., Frullani, A., Rosi, M. and Almeida, E., 1995. Chronology and dispersal characteristics of recently (last 5000 years) erupted tephra of Cotopaxi (Ecuador): implications for long-term eruptive forecasting. Journal of Volcanology and Geothermal Research, 69(3), pp.217-239.	19	8	4.6
Tephra Layer 12 (Kb1)	Cotopaxi	Barberi, F., Coltelli, M., Frullani, A., Rosi, M. and Almeida, E., 1995. Chronology and dispersal characteristics of recently (last 5000 years) erupted tephra of Cotopaxi (Ecuador): implications for long-term eruptive forecasting. Journal of Volcanology and Geothermal Research, 69(3), pp.217-239.	22	3	4.6
Tephra Layer 12 (Kb1)	Cotopaxi	Barberi, F., Coltelli, M., Frullani, A., Rosi, M. and Almeida, E., 1995. Chronology and dispersal characteristics of recently (last 5000 years) erupted tephra of Cotopaxi (Ecuador): implications for long-term eruptive forecasting. Journal of Volcanology and Geothermal Research, 69(3), pp.217-239.	17	6	4.6
Tephra Layer 12 (Kb1)	Cotopaxi	Barberi, F., Coltelli, M., Frullani, A., Rosi, M. and Almeida, E., 1995. Chronology and dispersal characteristics of recently (last 5000 years) erupted tephra of Cotopaxi (Ecuador): implications for long-term eruptive forecasting. Journal of Volcanology and Geothermal Research, 69(3), pp.217-239.	13	12	4.6
Tephra Layer 12 (Kb1)	Cotopaxi	Barberi, F., Coltelli, M., Frullani, A., Rosi, M. and Almeida, E., 1995. Chronology and dispersal characteristics of recently (last 5000 years) erupted tephra of Cotopaxi (Ecuador): implications for long-term eruptive forecasting. Journal of Volcanology and Geothermal Research, 69(3), pp.217-239.	14	10	4.6
Tephra Layer 12 (Kb1)	Cotopaxi	Barberi, F., Coltelli, M., Frullani, A., Rosi, M. and Almeida, E., 1995. Chronology and dispersal characteristics of recently (last 5000 years) erupted tephra of Cotopaxi (Ecuador): implications for long-term eruptive forecasting. Journal of Volcanology and Geothermal Research, 69(3), pp.217-239.	16	12	4.6
Tephra Layer 12 (Kb1)	Cotopaxi	Barberi, F., Coltelli, M., Frullani, A., Rosi, M. and Almeida, E., 1995. Chronology and dispersal characteristics of recently (last 5000 years) erupted tephra of Cotopaxi (Ecuador): implications for long-term eruptive forecasting. Journal of Volcanology and Geothermal Research, 69(3), pp.217-239.	16	17	4.6
Tephra Layer 12 (Kb1)	Cotopaxi	Barberi, F., Coltelli, M., Frullani, A., Rosi, M. and Almeida, E., 1995. Chronology and dispersal characteristics of recently (last 5000 years) erupted tephra of Cotopaxi (Ecuador): implications for long-term eruptive forecasting. Journal of Volcanology and Geothermal Research, 69(3), pp.217-239.	17	21	4.6
Tephra Layer 12 (Kb1)	Cotopaxi	Barberi, F., Coltelli, M., Frullani, A., Rosi, M. and Almeida, E., 1995. Chronology and dispersal characteristics of recently (last 5000 years) erupted tephra of Cotopaxi (Ecuador): implications for long-term eruptive forecasting. Journal of Volcanology and Geothermal Research, 69(3), pp.217-239.	16	17	4.6
Tephra Layer 12 (Kb1)	Cotopaxi	Barberi, F., Coltelli, M., Frullani, A., Rosi, M. and Almeida, E., 1995. Chronology and dispersal characteristics of recently (last 5000 years) erupted tephra of Cotopaxi (Ecuador): implications for long-term eruptive forecasting. Journal of Volcanology and Geothermal Research, 69(3), pp.217-239.	17	10	4.6
Tephra Layer 12 (Kb1)	Cotopaxi	Barberi, F., Coltelli, M., Frullani, A., Rosi, M. and Almeida, E., 1995. Chronology and dispersal characteristics of recently (last 5000 years) erupted tephra of Cotopaxi (Ecuador): implications for long-term eruptive forecasting. Journal of Volcanology and Geothermal Research, 69(3), pp.217-239.	11	31	4.6
Tephra Layer 12 (Kb1)	Cotopaxi	Barberi, F., Coltelli, M., Frullani, A., Rosi, M. and Almeida, E., 1995. Chronology and dispersal characteristics of recently (last 5000 years) erupted tephra of Cotopaxi (Ecuador): implications for long-term eruptive forecasting. Journal of Volcanology and Geothermal Research, 69(3), pp.217-239.	14	21	4.6
Tephra Layer 12 (Kb1)	Cotopaxi	Barberi, F., Coltelli, M., Frullani, A., Rosi, M. and Almeida, E., 1995. Chronology and dispersal characteristics of recently (last 5000 years) erupted tephra of Cotopaxi (Ecuador): implications for long-term eruptive forecasting. Journal of Volcanology and Geothermal Research, 69(3), pp.217-239.	16	10	4.6
Tephra Layer 12 (Kb1)	Cotopaxi	Barberi, F., Coltelli, M., Frullani, A., Rosi, M. and Almeida, E., 1995. Chronology and dispersal characteristics of recently (last 5000 years) erupted tephra of Cotopaxi (Ecuador): implications for long-term eruptive forecasting. Journal of Volcanology and Geothermal Research, 69(3), pp.217-239.	9	27	4.6
Tephra Layer 12 (Kb1)	Cotopaxi	Barberi, F., Coltelli, M., Frullani, A., Rosi, M. and Almeida, E., 1995. Chronology and dispersal characteristics of recently (last 5000 years) erupted tephra of Cotopaxi (Ecuador): implications for long-term eruptive forecasting. Journal of Volcanology and Geothermal Research, 69(3), pp.217-239.	8	24	4.6
Tephra Layer 12 (Kb1)	Cotopaxi	Barberi, F., Coltelli, M., Frullani, A., Rosi, M. and Almeida, E., 1995. Chronology and dispersal characteristics of recently (last 5000 years) erupted tephra of Cotopaxi (Ecuador): implications for long-term eruptive forecasting. Journal of Volcanology and Geothermal Research, 69(3), pp.217-239.	9	18	4.6
Tephra Layer 12 (Kb1)	Cotopaxi	Barberi, F., Coltelli, M., Frullani, A., Rosi, M. and Almeida, E., 1995. Chronology and dispersal characteristics of recently (last 5000 years) erupted tephra of Cotopaxi (Ecuador): implications for long-term eruptive forecasting. Journal of Volcanology and Geothermal Research, 69(3), pp.217-239.	9	14	4.6
Tephra Layer 13 (Ka2)	Cotopaxi	Barberi, F., Coltelli, M., Frullani, A., Rosi, M. and Almeida, E., 1995. Chronology and dispersal characteristics of recently (last 5000 years) erupted tephra of Cotopaxi (Ecuador): implications for long-term eruptive forecasting. Journal of Volcanology and Geothermal Research, 69(3), pp.217-239.	7	9	4.6
Tephra Layer 13 (Ka2)	Cotopaxi	Barberi, F., Coltelli, M., Frullani, A., Rosi, M. and Almeida, E., 1995. Chronology and dispersal characteristics of recently (last 5000 years) erupted tephra of Cotopaxi (Ecuador): implications for long-term eruptive forecasting. Journal of Volcanology and Geothermal Research, 69(3), pp.217-239.	7	4	4.6
Tephra Layer 13 (Ka2)	Cotopaxi	Barberi, F., Coltelli, M., Frullani, A., Rosi, M. and Almeida, E., 1995. Chronology and dispersal characteristics of recently (last 5000 years) erupted tephra of Cotopaxi (Ecuador): implications for long-term eruptive forecasting. Journal of Volcanology and Geothermal Research, 69(3), pp.217-239.	8	4	4.6
Tephra Layer 13 (Ka2)	Cotopaxi	Barberi, F., Coltelli, M., Frullani, A., Rosi, M. and Almeida, E., 1995. Chronology and dispersal characteristics of recently (last 5000 years) erupted tephra of Cotopaxi (Ecuador): implications for long-term eruptive forecasting. Journal of Volcanology and Geothermal Research, 69(3), pp.217-239.	8	5	4.6
Tephra Layer 13 (Ka2)	Cotopaxi	Barberi, F., Coltelli, M., Frullani, A., Rosi, M. and Almeida, E., 1995. Chronology and dispersal characteristics of recently (last 5000 years) erupted tephra of Cotopaxi (Ecuador): implications for long-term eruptive forecasting. Journal of Volcanology and Geothermal Research, 69(3), pp.217-239.	10	6	4.6
Tephra Layer 13 (Ka2)	Cotopaxi	Barberi, F., Coltelli, M., Frullani, A., Rosi, M. and Almeida, E., 1995. Chronology and dispersal characteristics of recently (last 5000 years) erupted tephra of Cotopaxi (Ecuador): implications for long-term eruptive forecasting. Journal of Volcanology and Geothermal Research, 69(3), pp.217-239.	13	4	4.6
Tephra Layer 13 (Ka2)	Cotopaxi	Barberi, F., Coltelli, M., Frullani, A., Rosi, M. and Almeida, E., 1995. Chronology and dispersal characteristics of recently (last 5000 years) erupted tephra of Cotopaxi (Ecuador): implications for long-term eruptive forecasting. Journal of Volcanology and Geothermal Research, 69(3), pp.217-239.	9	13	4.6
Tephra Layer 13 (Ka2)	Cotopaxi	Barberi, F., Coltelli, M., Frullani, A., Rosi, M. and Almeida, E., 1995. Chronology and dispersal characteristics of recently (last 5000 years) erupted tephra of Cotopaxi (Ecuador): implications for long-term eruptive forecasting. Journal of Volcanology and Geothermal Research, 69(3), pp.217-239.	8	7	4.6
Tephra Layer 13 (Ka2)	Cotopaxi	Barberi, F., Coltelli, M., Frullani, A., Rosi, M. and Almeida, E., 1995. Chronology and dispersal characteristics of recently (last 5000 years) erupted tephra of Cotopaxi (Ecuador): implications for long-term eruptive forecasting. Journal of Volcanology and Geothermal Research, 69(3), pp.217-239.	8	20	4.6
Tephra Layer 13 (Ka2)	Cotopaxi	Barberi, F., Coltelli, M., Frullani, A., Rosi, M. and Almeida, E., 1995. Chronology and dispersal characteristics of recently (last 5000 years) erupted tephra of Cotopaxi (Ecuador): implications for long-term eruptive forecasting. Journal of Volcanology and Geothermal Research, 69(3), pp.217-239.	9	15	4.6
Tephra Layer 13 (Ka2)	Cotopaxi	Barberi, F., Coltelli, M., Frullani, A., Rosi, M. and Almeida, E., 1995. Chronology and dispersal characteristics of recently (last 5000 years) erupted tephra of Cotopaxi (Ecuador): implications for long-term eruptive forecasting. Journal of Volcanology and Geothermal Research, 69(3), pp.217-239.	18	5	4.6
Tephra Layer 13 (Ka2)	Cotopaxi	Barberi, F., Coltelli, M., Frullani, A., Rosi, M. and Almeida, E., 1995. Chronology and dispersal characteristics of recently (last 5000 years) erupted tephra of Cotopaxi (Ecuador): implications for long-term eruptive forecasting. Journal of Volcanology and Geothermal Research, 69(3), pp.217-239.	17	6	4.6
Tephra Layer 13 (Ka2)	Cotopaxi	Barberi, F., Coltelli, M., Frullani, A., Rosi, M. and Almeida, E., 1995. Chronology and dispersal characteristics of recently (last 5000 years) erupted tephra of Cotopaxi (Ecuador): implications for long-term eruptive forecasting. Journal of Volcanology and Geothermal Research, 69(3), pp.217-239.	15	7	4.6
Tephra Layer 13 (Ka2)	Cotopaxi	Barberi, F., Coltelli, M., Frullani, A., Rosi, M. and Almeida, E., 1995. Chronology and dispersal characteristics of recently (last 5000 years) erupted tephra of Cotopaxi (Ecuador): implications for long-term eruptive forecasting. Journal of Volcanology and Geothermal Research, 69(3), pp.217-239.	14	19	4.6
Tephra Layer 13 (Ka2)	Cotopaxi	Barberi, F., Coltelli, M., Frullani, A., Rosi, M. and Almeida, E., 1995. Chronology and dispersal characteristics of recently (last 5000 years) erupted tephra of Cotopaxi (Ecuador): implications for long-term eruptive forecasting. Journal of Volcanology and Geothermal Research, 69(3), pp.217-239.	16	17	4.6
Tephra Layer 13 (Ka2)	Cotopaxi	Barberi, F., Coltelli, M., Frullani, A., Rosi, M. and Almeida, E., 1995. Chronology and dispersal characteristics of recently (last 5000 years) erupted tephra of Cotopaxi (Ecuador): implications for long-term eruptive forecasting. Journal of Volcanology and Geothermal Research, 69(3), pp.217-239.	16	10	4.6
Tephra Layer 13 (Ka2)	Cotopaxi	Barberi, F., Coltelli, M., Frullani, A., Rosi, M. and Almeida, E., 1995. Chronology and dispersal characteristics of recently (last 5000 years) erupted tephra of Cotopaxi (Ecuador): implications for long-term eruptive forecasting. Journal of Volcanology and Geothermal Research, 69(3), pp.217-239.	16	12	4.6
Tephra Layer 13 (Ka2)	Cotopaxi	Barberi, F., Coltelli, M., Frullani, A., Rosi, M. and Almeida, E., 1995. Chronology and dispersal characteristics of recently (last 5000 years) erupted tephra of Cotopaxi (Ecuador): implications for long-term eruptive forecasting. Journal of Volcanology and Geothermal Research, 69(3), pp.217-239.	16	7	4.6
Tephra Layer 13 (Ka2)	Cotopaxi	Barberi, F., Coltelli, M., Frullani, A., Rosi, M. and Almeida, E., 1995. Chronology and dispersal characteristics of recently (last 5000 years) erupted tephra of Cotopaxi (Ecuador): implications for long-term eruptive forecasting. Journal of Volcanology and Geothermal Research, 69(3), pp.217-239.	14	17	4.6
Tephra Layer 13 (Ka2)	Cotopaxi	Barberi, F., Coltelli, M., Frullani, A., Rosi, M. and Almeida, E., 1995. Chronology and dispersal characteristics of recently (last 5000 years) erupted tephra of Cotopaxi (Ecuador): implications for long-term eruptive forecasting. Journal of Volcanology and Geothermal Research, 69(3), pp.217-239.	13	5	4.6
Tephra Layer 16 (Ka1)	Cotopaxi	Barberi, F., Coltelli, M., Frullani, A., Rosi, M. and Almeida, E., 1995. Chronology and dispersal characteristics of recently (last 5000 years) erupted tephra of Cotopaxi (Ecuador): implications for long-term eruptive forecasting. Journal of Volcanology and Geothermal Research, 69(3), pp.217-239.	7	8	4.7
Tephra Layer 16 (Ka1)	Cotopaxi	Barberi, F., Coltelli, M., Frullani, A., Rosi, M. and Almeida, E., 1995. Chronology and dispersal characteristics of recently (last 5000 years) erupted tephra of Cotopaxi (Ecuador): implications for long-term eruptive forecasting. Journal of Volcanology and Geothermal Research, 69(3), pp.217-239.	9	9	4.7
Tephra Layer 16 (Ka1)	Cotopaxi	Barberi, F., Coltelli, M., Frullani, A., Rosi, M. and Almeida, E., 1995. Chronology and dispersal characteristics of recently (last 5000 years) erupted tephra of Cotopaxi (Ecuador): implications for long-term eruptive forecasting. Journal of Volcanology and Geothermal Research, 69(3), pp.217-239.	8	15	4.7
Tephra Layer 16 (Ka1)	Cotopaxi	Barberi, F., Coltelli, M., Frullani, A., Rosi, M. and Almeida, E., 1995. Chronology and dispersal characteristics of recently (last 5000 years) erupted tephra of Cotopaxi (Ecuador): implications for long-term eruptive forecasting. Journal of Volcanology and Geothermal Research, 69(3), pp.217-239.	10	3	4.7
Tephra Layer 16 (Ka1)	Cotopaxi	Barberi, F., Coltelli, M., Frullani, A., Rosi, M. and Almeida, E., 1995. Chronology and dispersal characteristics of recently (last 5000 years) erupted tephra of Cotopaxi (Ecuador): implications for long-term eruptive forecasting. Journal of Volcanology and Geothermal Research, 69(3), pp.217-239.	13	3	4.7
Tephra Layer 16 (Ka1)	Cotopaxi	Barberi, F., Coltelli, M., Frullani, A., Rosi, M. and Almeida, E., 1995. Chronology and dispersal characteristics of recently (last 5000 years) erupted tephra of Cotopaxi (Ecuador): implications for long-term eruptive forecasting. Journal of Volcanology and Geothermal Research, 69(3), pp.217-239.	9	7	4.7
Tephra Layer 16 (Ka1)	Cotopaxi	Barberi, F., Coltelli, M., Frullani, A., Rosi, M. and Almeida, E., 1995. Chronology and dispersal characteristics of recently (last 5000 years) erupted tephra of Cotopaxi (Ecuador): implications for long-term eruptive forecasting. Journal of Volcanology and Geothermal Research, 69(3), pp.217-239.	10	19	4.7
Tephra Layer 16 (Ka1)	Cotopaxi	Barberi, F., Coltelli, M., Frullani, A., Rosi, M. and Almeida, E., 1995. Chronology and dispersal characteristics of recently (last 5000 years) erupted tephra of Cotopaxi (Ecuador): implications for long-term eruptive forecasting. Journal of Volcanology and Geothermal Research, 69(3), pp.217-239.	14	15	4.7
Tephra Layer 16 (Ka1)	Cotopaxi	Barberi, F., Coltelli, M., Frullani, A., Rosi, M. and Almeida, E., 1995. Chronology and dispersal characteristics of recently (last 5000 years) erupted tephra of Cotopaxi (Ecuador): implications for long-term eruptive forecasting. Journal of Volcanology and Geothermal Research, 69(3), pp.217-239.	15	8	4.7
Tephra Layer 16 (Ka1)	Cotopaxi	Barberi, F., Coltelli, M., Frullani, A., Rosi, M. and Almeida, E., 1995. Chronology and dispersal characteristics of recently (last 5000 years) erupted tephra of Cotopaxi (Ecuador): implications for long-term eruptive forecasting. Journal of Volcanology and Geothermal Research, 69(3), pp.217-239.	16	18	4.7
Tephra Layer 16 (Ka1)	Cotopaxi	Barberi, F., Coltelli, M., Frullani, A., Rosi, M. and Almeida, E., 1995. Chronology and dispersal characteristics of recently (last 5000 years) erupted tephra of Cotopaxi (Ecuador): implications for long-term eruptive forecasting. Journal of Volcanology and Geothermal Research, 69(3), pp.217-239.	15	15	4.7
Tephra Layer 16 (Ka1)	Cotopaxi	Barberi, F., Coltelli, M., Frullani, A., Rosi, M. and Almeida, E., 1995. Chronology and dispersal characteristics of recently (last 5000 years) erupted tephra of Cotopaxi (Ecuador): implications for long-term eruptive forecasting. Journal of Volcanology and Geothermal Research, 69(3), pp.217-239.	16	22	4.7
Tephra Layer 16 (Ka1)	Cotopaxi	Barberi, F., Coltelli, M., Frullani, A., Rosi, M. and Almeida, E., 1995. Chronology and dispersal characteristics of recently (last 5000 years) erupted tephra of Cotopaxi (Ecuador): implications for long-term eruptive forecasting. Journal of Volcanology and Geothermal Research, 69(3), pp.217-239.	16	13	4.7
Tephra Layer 16 (Ka1)	Cotopaxi	Barberi, F., Coltelli, M., Frullani, A., Rosi, M. and Almeida, E., 1995. Chronology and dispersal characteristics of recently (last 5000 years) erupted tephra of Cotopaxi (Ecuador): implications for long-term eruptive forecasting. Journal of Volcanology and Geothermal Research, 69(3), pp.217-239.	16	9	4.7
Tephra Layer 16 (Ka1)	Cotopaxi	Barberi, F., Coltelli, M., Frullani, A., Rosi, M. and Almeida, E., 1995. Chronology and dispersal characteristics of recently (last 5000 years) erupted tephra of Cotopaxi (Ecuador): implications for long-term eruptive forecasting. Journal of Volcanology and Geothermal Research, 69(3), pp.217-239.	13	23	4.7
Tephra Layer 16 (Ka1)	Cotopaxi	Barberi, F., Coltelli, M., Frullani, A., Rosi, M. and Almeida, E., 1995. Chronology and dispersal characteristics of recently (last 5000 years) erupted tephra of Cotopaxi (Ecuador): implications for long-term eruptive forecasting. Journal of Volcanology and Geothermal Research, 69(3), pp.217-239.	22	3	4.7
Tephra Layer 16 (Ka1)	Cotopaxi	Barberi, F., Coltelli, M., Frullani, A., Rosi, M. and Almeida, E., 1995. Chronology and dispersal characteristics of recently (last 5000 years) erupted tephra of Cotopaxi (Ecuador): implications for long-term eruptive forecasting. Journal of Volcanology and Geothermal Research, 69(3), pp.217-239.	25	2	4.7
Tephra Layer 16 (Ka1)	Cotopaxi	Barberi, F., Coltelli, M., Frullani, A., Rosi, M. and Almeida, E., 1995. Chronology and dispersal characteristics of recently (last 5000 years) erupted tephra of Cotopaxi (Ecuador): implications for long-term eruptive forecasting. Journal of Volcanology and Geothermal Research, 69(3), pp.217-239.	19	5	4.7
Tephra Layer 16 (Ka1)	Cotopaxi	Barberi, F., Coltelli, M., Frullani, A., Rosi, M. and Almeida, E., 1995. Chronology and dispersal characteristics of recently (last 5000 years) erupted tephra of Cotopaxi (Ecuador): implications for long-term eruptive forecasting. Journal of Volcanology and Geothermal Research, 69(3), pp.217-239.	22	4	4.7
Tephra Layer 16 (Ka1)	Cotopaxi	Barberi, F., Coltelli, M., Frullani, A., Rosi, M. and Almeida, E., 1995. Chronology and dispersal characteristics of recently (last 5000 years) erupted tephra of Cotopaxi (Ecuador): implications for long-term eruptive forecasting. Journal of Volcanology and Geothermal Research, 69(3), pp.217-239.	22	2	4.7
Tephra Layer 16 (Ka1)	Cotopaxi	Barberi, F., Coltelli, M., Frullani, A., Rosi, M. and Almeida, E., 1995. Chronology and dispersal characteristics of recently (last 5000 years) erupted tephra of Cotopaxi (Ecuador): implications for long-term eruptive forecasting. Journal of Volcanology and Geothermal Research, 69(3), pp.217-239.	17	9	4.7
Tephra Layer 16 (Ka1)	Cotopaxi	Barberi, F., Coltelli, M., Frullani, A., Rosi, M. and Almeida, E., 1995. Chronology and dispersal characteristics of recently (last 5000 years) erupted tephra of Cotopaxi (Ecuador): implications for long-term eruptive forecasting. Journal of Volcanology and Geothermal Research, 69(3), pp.217-239.	18	7	4.7
1534 (MZ, tephra layer 2)	Cotopaxi	Pistolesi, M., Rosi, M., Cioni, R., Cashman, K.V., Rossotti, A. and Aguilera, E., 2011. Physical volcanology of the post–twelfth-century activity at Cotopaxi volcano, Ecuador: Behavior of an andesitic central volcano.Geological Society of America Bulletin, 123(5-6), pp.1193-1215.	6	1	4.4
1534 (MZ, tephra layer 2)	Cotopaxi	Pistolesi, M., Rosi, M., Cioni, R., Cashman, K.V., Rossotti, A. and Aguilera, E., 2011. Physical volcanology of the post–twelfth-century activity at Cotopaxi volcano, Ecuador: Behavior of an andesitic central volcano.Geological Society of America Bulletin, 123(5-6), pp.1193-1215.	8	2	4.4
1534 (MZ, tephra layer 2)	Cotopaxi	Pistolesi, M., Rosi, M., Cioni, R., Cashman, K.V., Rossotti, A. and Aguilera, E., 2011. Physical volcanology of the post–twelfth-century activity at Cotopaxi volcano, Ecuador: Behavior of an andesitic central volcano.Geological Society of America Bulletin, 123(5-6), pp.1193-1215.	10	3	4.4
1534 (MZ, tephra layer 2)	Cotopaxi	Pistolesi, M., Rosi, M., Cioni, R., Cashman, K.V., Rossotti, A. and Aguilera, E., 2011. Physical volcanology of the post–twelfth-century activity at Cotopaxi volcano, Ecuador: Behavior of an andesitic central volcano.Geological Society of America Bulletin, 123(5-6), pp.1193-1215.	16	1	4.4
1534 (MZ, tephra layer 2)	Cotopaxi	Pistolesi, M., Rosi, M., Cioni, R., Cashman, K.V., Rossotti, A. and Aguilera, E., 2011. Physical volcanology of the post–twelfth-century activity at Cotopaxi volcano, Ecuador: Behavior of an andesitic central volcano.Geological Society of America Bulletin, 123(5-6), pp.1193-1215.	15	3	4.4
1534 (MZ, tephra layer 2)	Cotopaxi	Pistolesi, M., Rosi, M., Cioni, R., Cashman, K.V., Rossotti, A. and Aguilera, E., 2011. Physical volcanology of the post–twelfth-century activity at Cotopaxi volcano, Ecuador: Behavior of an andesitic central volcano.Geological Society of America Bulletin, 123(5-6), pp.1193-1215.	15	1	4.4
1534 (MZ, tephra layer 2)	Cotopaxi	Pistolesi, M., Rosi, M., Cioni, R., Cashman, K.V., Rossotti, A. and Aguilera, E., 2011. Physical volcanology of the post–twelfth-century activity at Cotopaxi volcano, Ecuador: Behavior of an andesitic central volcano.Geological Society of America Bulletin, 123(5-6), pp.1193-1215.	8	26	4.4
1534 (MZ, tephra layer 2)	Cotopaxi	Pistolesi, M., Rosi, M., Cioni, R., Cashman, K.V., Rossotti, A. and Aguilera, E., 2011. Physical volcanology of the post–twelfth-century activity at Cotopaxi volcano, Ecuador: Behavior of an andesitic central volcano.Geological Society of America Bulletin, 123(5-6), pp.1193-1215.	8	31	4.4
1534 (MZ, tephra layer 2)	Cotopaxi	Pistolesi, M., Rosi, M., Cioni, R., Cashman, K.V., Rossotti, A. and Aguilera, E., 2011. Physical volcanology of the post–twelfth-century activity at Cotopaxi volcano, Ecuador: Behavior of an andesitic central volcano.Geological Society of America Bulletin, 123(5-6), pp.1193-1215.	9	28	4.4
1534 (MZ, tephra layer 2)	Cotopaxi	Pistolesi, M., Rosi, M., Cioni, R., Cashman, K.V., Rossotti, A. and Aguilera, E., 2011. Physical volcanology of the post–twelfth-century activity at Cotopaxi volcano, Ecuador: Behavior of an andesitic central volcano.Geological Society of America Bulletin, 123(5-6), pp.1193-1215.	10	21	4.4
1534 (MZ, tephra layer 2)	Cotopaxi	Pistolesi, M., Rosi, M., Cioni, R., Cashman, K.V., Rossotti, A. and Aguilera, E., 2011. Physical volcanology of the post–twelfth-century activity at Cotopaxi volcano, Ecuador: Behavior of an andesitic central volcano.Geological Society of America Bulletin, 123(5-6), pp.1193-1215.	12	7	4.4
1534 (MZ, tephra layer 2)	Cotopaxi	Pistolesi, M., Rosi, M., Cioni, R., Cashman, K.V., Rossotti, A. and Aguilera, E., 2011. Physical volcanology of the post–twelfth-century activity at Cotopaxi volcano, Ecuador: Behavior of an andesitic central volcano.Geological Society of America Bulletin, 123(5-6), pp.1193-1215.	13	8	4.4
1742 (M pumice plinian fall)	Cotopaxi	Pistolesi, M., Rosi, M., Cioni, R., Cashman, K.V., Rossotti, A. and Aguilera, E., 2011. Physical volcanology of the post–twelfth-century activity at Cotopaxi volcano, Ecuador: Behavior of an andesitic central volcano.Geological Society of America Bulletin, 123(5-6), pp.1193-1215.	3	12	4.5
1742 (M pumice plinian fall)	Cotopaxi	Pistolesi, M., Rosi, M., Cioni, R., Cashman, K.V., Rossotti, A. and Aguilera, E., 2011. Physical volcanology of the post–twelfth-century activity at Cotopaxi volcano, Ecuador: Behavior of an andesitic central volcano.Geological Society of America Bulletin, 123(5-6), pp.1193-1215.	6	8	4.5
1742 (M pumice plinian fall)	Cotopaxi	Pistolesi, M., Rosi, M., Cioni, R., Cashman, K.V., Rossotti, A. and Aguilera, E., 2011. Physical volcanology of the post–twelfth-century activity at Cotopaxi volcano, Ecuador: Behavior of an andesitic central volcano.Geological Society of America Bulletin, 123(5-6), pp.1193-1215.	6	5	4.5
1742 (M pumice plinian fall)	Cotopaxi	Pistolesi, M., Rosi, M., Cioni, R., Cashman, K.V., Rossotti, A. and Aguilera, E., 2011. Physical volcanology of the post–twelfth-century activity at Cotopaxi volcano, Ecuador: Behavior of an andesitic central volcano.Geological Society of America Bulletin, 123(5-6), pp.1193-1215.	6	9	4.5
1742 (M pumice plinian fall)	Cotopaxi	Pistolesi, M., Rosi, M., Cioni, R., Cashman, K.V., Rossotti, A. and Aguilera, E., 2011. Physical volcanology of the post–twelfth-century activity at Cotopaxi volcano, Ecuador: Behavior of an andesitic central volcano.Geological Society of America Bulletin, 123(5-6), pp.1193-1215.	9	8	4.5
1742 (M pumice plinian fall)	Cotopaxi	Pistolesi, M., Rosi, M., Cioni, R., Cashman, K.V., Rossotti, A. and Aguilera, E., 2011. Physical volcanology of the post–twelfth-century activity at Cotopaxi volcano, Ecuador: Behavior of an andesitic central volcano.Geological Society of America Bulletin, 123(5-6), pp.1193-1215.	8	7	4.5
1742 (M pumice plinian fall)	Cotopaxi	Pistolesi, M., Rosi, M., Cioni, R., Cashman, K.V., Rossotti, A. and Aguilera, E., 2011. Physical volcanology of the post–twelfth-century activity at Cotopaxi volcano, Ecuador: Behavior of an andesitic central volcano.Geological Society of America Bulletin, 123(5-6), pp.1193-1215.	8	12	4.5
1742 (M pumice plinian fall)	Cotopaxi	Pistolesi, M., Rosi, M., Cioni, R., Cashman, K.V., Rossotti, A. and Aguilera, E., 2011. Physical volcanology of the post–twelfth-century activity at Cotopaxi volcano, Ecuador: Behavior of an andesitic central volcano.Geological Society of America Bulletin, 123(5-6), pp.1193-1215.	9	22	4.5
1742 (M pumice plinian fall)	Cotopaxi	Pistolesi, M., Rosi, M., Cioni, R., Cashman, K.V., Rossotti, A. and Aguilera, E., 2011. Physical volcanology of the post–twelfth-century activity at Cotopaxi volcano, Ecuador: Behavior of an andesitic central volcano.Geological Society of America Bulletin, 123(5-6), pp.1193-1215.	8	18	4.5
1742 (M pumice plinian fall)	Cotopaxi	Pistolesi, M., Rosi, M., Cioni, R., Cashman, K.V., Rossotti, A. and Aguilera, E., 2011. Physical volcanology of the post–twelfth-century activity at Cotopaxi volcano, Ecuador: Behavior of an andesitic central volcano.Geological Society of America Bulletin, 123(5-6), pp.1193-1215.	9	23	4.5
1742 (M pumice plinian fall)	Cotopaxi	Pistolesi, M., Rosi, M., Cioni, R., Cashman, K.V., Rossotti, A. and Aguilera, E., 2011. Physical volcanology of the post–twelfth-century activity at Cotopaxi volcano, Ecuador: Behavior of an andesitic central volcano.Geological Society of America Bulletin, 123(5-6), pp.1193-1215.	10	39	4.5
1742 (M pumice plinian fall)	Cotopaxi	Pistolesi, M., Rosi, M., Cioni, R., Cashman, K.V., Rossotti, A. and Aguilera, E., 2011. Physical volcanology of the post–twelfth-century activity at Cotopaxi volcano, Ecuador: Behavior of an andesitic central volcano.Geological Society of America Bulletin, 123(5-6), pp.1193-1215.	9	36	4.5
1742 (M pumice plinian fall)	Cotopaxi	Pistolesi, M., Rosi, M., Cioni, R., Cashman, K.V., Rossotti, A. and Aguilera, E., 2011. Physical volcanology of the post–twelfth-century activity at Cotopaxi volcano, Ecuador: Behavior of an andesitic central volcano.Geological Society of America Bulletin, 123(5-6), pp.1193-1215.	9	68	4.5
1742 (M pumice plinian fall)	Cotopaxi	Pistolesi, M., Rosi, M., Cioni, R., Cashman, K.V., Rossotti, A. and Aguilera, E., 2011. Physical volcanology of the post–twelfth-century activity at Cotopaxi volcano, Ecuador: Behavior of an andesitic central volcano.Geological Society of America Bulletin, 123(5-6), pp.1193-1215.	10	41	4.5
1742 (M pumice plinian fall)	Cotopaxi	Pistolesi, M., Rosi, M., Cioni, R., Cashman, K.V., Rossotti, A. and Aguilera, E., 2011. Physical volcanology of the post–twelfth-century activity at Cotopaxi volcano, Ecuador: Behavior of an andesitic central volcano.Geological Society of America Bulletin, 123(5-6), pp.1193-1215.	9	80	4.5
1742 (M pumice plinian fall)	Cotopaxi	Pistolesi, M., Rosi, M., Cioni, R., Cashman, K.V., Rossotti, A. and Aguilera, E., 2011. Physical volcanology of the post–twelfth-century activity at Cotopaxi volcano, Ecuador: Behavior of an andesitic central volcano.Geological Society of America Bulletin, 123(5-6), pp.1193-1215.	9	53	4.5
1742 (M pumice plinian fall)	Cotopaxi	Pistolesi, M., Rosi, M., Cioni, R., Cashman, K.V., Rossotti, A. and Aguilera, E., 2011. Physical volcanology of the post–twelfth-century activity at Cotopaxi volcano, Ecuador: Behavior of an andesitic central volcano.Geological Society of America Bulletin, 123(5-6), pp.1193-1215.	11	40	4.5
1742 (M pumice plinian fall)	Cotopaxi	Pistolesi, M., Rosi, M., Cioni, R., Cashman, K.V., Rossotti, A. and Aguilera, E., 2011. Physical volcanology of the post–twelfth-century activity at Cotopaxi volcano, Ecuador: Behavior of an andesitic central volcano.Geological Society of America Bulletin, 123(5-6), pp.1193-1215.	11	45	4.5
1742 (M pumice plinian fall)	Cotopaxi	Pistolesi, M., Rosi, M., Cioni, R., Cashman, K.V., Rossotti, A. and Aguilera, E., 2011. Physical volcanology of the post–twelfth-century activity at Cotopaxi volcano, Ecuador: Behavior of an andesitic central volcano.Geological Society of America Bulletin, 123(5-6), pp.1193-1215.	12	35	4.5
1742 (M pumice plinian fall)	Cotopaxi	Pistolesi, M., Rosi, M., Cioni, R., Cashman, K.V., Rossotti, A. and Aguilera, E., 2011. Physical volcanology of the post–twelfth-century activity at Cotopaxi volcano, Ecuador: Behavior of an andesitic central volcano.Geological Society of America Bulletin, 123(5-6), pp.1193-1215.	12	21	4.5
1742 (M pumice plinian fall)	Cotopaxi	Pistolesi, M., Rosi, M., Cioni, R., Cashman, K.V., Rossotti, A. and Aguilera, E., 2011. Physical volcanology of the post–twelfth-century activity at Cotopaxi volcano, Ecuador: Behavior of an andesitic central volcano.Geological Society of America Bulletin, 123(5-6), pp.1193-1215.	13	27	4.5
1742 (M pumice plinian fall)	Cotopaxi	Pistolesi, M., Rosi, M., Cioni, R., Cashman, K.V., Rossotti, A. and Aguilera, E., 2011. Physical volcanology of the post–twelfth-century activity at Cotopaxi volcano, Ecuador: Behavior of an andesitic central volcano.Geological Society of America Bulletin, 123(5-6), pp.1193-1215.	14	20	4.5
1742 (M pumice plinian fall)	Cotopaxi	Pistolesi, M., Rosi, M., Cioni, R., Cashman, K.V., Rossotti, A. and Aguilera, E., 2011. Physical volcanology of the post–twelfth-century activity at Cotopaxi volcano, Ecuador: Behavior of an andesitic central volcano.Geological Society of America Bulletin, 123(5-6), pp.1193-1215.	14	18	4.5
1742 (M pumice plinian fall)	Cotopaxi	Pistolesi, M., Rosi, M., Cioni, R., Cashman, K.V., Rossotti, A. and Aguilera, E., 2011. Physical volcanology of the post–twelfth-century activity at Cotopaxi volcano, Ecuador: Behavior of an andesitic central volcano.Geological Society of America Bulletin, 123(5-6), pp.1193-1215.	13	18	4.5
1742 (M pumice plinian fall)	Cotopaxi	Pistolesi, M., Rosi, M., Cioni, R., Cashman, K.V., Rossotti, A. and Aguilera, E., 2011. Physical volcanology of the post–twelfth-century activity at Cotopaxi volcano, Ecuador: Behavior of an andesitic central volcano.Geological Society of America Bulletin, 123(5-6), pp.1193-1215.	16	21	4.5
1742 (M pumice plinian fall)	Cotopaxi	Pistolesi, M., Rosi, M., Cioni, R., Cashman, K.V., Rossotti, A. and Aguilera, E., 2011. Physical volcanology of the post–twelfth-century activity at Cotopaxi volcano, Ecuador: Behavior of an andesitic central volcano.Geological Society of America Bulletin, 123(5-6), pp.1193-1215.	15	20	4.5
1742 (M pumice plinian fall)	Cotopaxi	Pistolesi, M., Rosi, M., Cioni, R., Cashman, K.V., Rossotti, A. and Aguilera, E., 2011. Physical volcanology of the post–twelfth-century activity at Cotopaxi volcano, Ecuador: Behavior of an andesitic central volcano.Geological Society of America Bulletin, 123(5-6), pp.1193-1215.	17	10	4.5
1742 (M pumice plinian fall)	Cotopaxi	Pistolesi, M., Rosi, M., Cioni, R., Cashman, K.V., Rossotti, A. and Aguilera, E., 2011. Physical volcanology of the post–twelfth-century activity at Cotopaxi volcano, Ecuador: Behavior of an andesitic central volcano.Geological Society of America Bulletin, 123(5-6), pp.1193-1215.	16	5	4.5
1742 (M pumice plinian fall)	Cotopaxi	Pistolesi, M., Rosi, M., Cioni, R., Cashman, K.V., Rossotti, A. and Aguilera, E., 2011. Physical volcanology of the post–twelfth-century activity at Cotopaxi volcano, Ecuador: Behavior of an andesitic central volcano.Geological Society of America Bulletin, 123(5-6), pp.1193-1215.	17	4	4.5
1742 (M pumice plinian fall)	Cotopaxi	Pistolesi, M., Rosi, M., Cioni, R., Cashman, K.V., Rossotti, A. and Aguilera, E., 2011. Physical volcanology of the post–twelfth-century activity at Cotopaxi volcano, Ecuador: Behavior of an andesitic central volcano.Geological Society of America Bulletin, 123(5-6), pp.1193-1215.	16	16	4.5
1742 (M pumice plinian fall)	Cotopaxi	Pistolesi, M., Rosi, M., Cioni, R., Cashman, K.V., Rossotti, A. and Aguilera, E., 2011. Physical volcanology of the post–twelfth-century activity at Cotopaxi volcano, Ecuador: Behavior of an andesitic central volcano.Geological Society of America Bulletin, 123(5-6), pp.1193-1215.	17	19	4.5
1742 (M pumice plinian fall)	Cotopaxi	Pistolesi, M., Rosi, M., Cioni, R., Cashman, K.V., Rossotti, A. and Aguilera, E., 2011. Physical volcanology of the post–twelfth-century activity at Cotopaxi volcano, Ecuador: Behavior of an andesitic central volcano.Geological Society of America Bulletin, 123(5-6), pp.1193-1215.	18	12	4.5
1742 (M pumice plinian fall)	Cotopaxi	Pistolesi, M., Rosi, M., Cioni, R., Cashman, K.V., Rossotti, A. and Aguilera, E., 2011. Physical volcanology of the post–twelfth-century activity at Cotopaxi volcano, Ecuador: Behavior of an andesitic central volcano.Geological Society of America Bulletin, 123(5-6), pp.1193-1215.	21	8	4.5
1742 (M pumice plinian fall)	Cotopaxi	Pistolesi, M., Rosi, M., Cioni, R., Cashman, K.V., Rossotti, A. and Aguilera, E., 2011. Physical volcanology of the post–twelfth-century activity at Cotopaxi volcano, Ecuador: Behavior of an andesitic central volcano.Geological Society of America Bulletin, 123(5-6), pp.1193-1215.	23	8	4.5
1742 (M pumice plinian fall)	Cotopaxi	Pistolesi, M., Rosi, M., Cioni, R., Cashman, K.V., Rossotti, A. and Aguilera, E., 2011. Physical volcanology of the post–twelfth-century activity at Cotopaxi volcano, Ecuador: Behavior of an andesitic central volcano.Geological Society of America Bulletin, 123(5-6), pp.1193-1215.	25	2	4.5
1742 (M pumice plinian fall)	Cotopaxi	Pistolesi, M., Rosi, M., Cioni, R., Cashman, K.V., Rossotti, A. and Aguilera, E., 2011. Physical volcanology of the post–twelfth-century activity at Cotopaxi volcano, Ecuador: Behavior of an andesitic central volcano.Geological Society of America Bulletin, 123(5-6), pp.1193-1215.	11	34	4.5
1742 (M pumice plinian fall)	Cotopaxi	Pistolesi, M., Rosi, M., Cioni, R., Cashman, K.V., Rossotti, A. and Aguilera, E., 2011. Physical volcanology of the post–twelfth-century activity at Cotopaxi volcano, Ecuador: Behavior of an andesitic central volcano.Geological Society of America Bulletin, 123(5-6), pp.1193-1215.	12	21	4.5
1742 (M pumice plinian fall)	Cotopaxi	Pistolesi, M., Rosi, M., Cioni, R., Cashman, K.V., Rossotti, A. and Aguilera, E., 2011. Physical volcanology of the post–twelfth-century activity at Cotopaxi volcano, Ecuador: Behavior of an andesitic central volcano.Geological Society of America Bulletin, 123(5-6), pp.1193-1215.	11	23	4.5
1742 (M pumice plinian fall)	Cotopaxi	Pistolesi, M., Rosi, M., Cioni, R., Cashman, K.V., Rossotti, A. and Aguilera, E., 2011. Physical volcanology of the post–twelfth-century activity at Cotopaxi volcano, Ecuador: Behavior of an andesitic central volcano.Geological Society of America Bulletin, 123(5-6), pp.1193-1215.	15	11	4.5
1742 (M pumice plinian fall)	Cotopaxi	Pistolesi, M., Rosi, M., Cioni, R., Cashman, K.V., Rossotti, A. and Aguilera, E., 2011. Physical volcanology of the post–twelfth-century activity at Cotopaxi volcano, Ecuador: Behavior of an andesitic central volcano.Geological Society of America Bulletin, 123(5-6), pp.1193-1215.	14	11	4.5
1742 (M pumice plinian fall)	Cotopaxi	Pistolesi, M., Rosi, M., Cioni, R., Cashman, K.V., Rossotti, A. and Aguilera, E., 2011. Physical volcanology of the post–twelfth-century activity at Cotopaxi volcano, Ecuador: Behavior of an andesitic central volcano.Geological Society of America Bulletin, 123(5-6), pp.1193-1215.	14	8	4.5
1742 (M pumice plinian fall)	Cotopaxi	Pistolesi, M., Rosi, M., Cioni, R., Cashman, K.V., Rossotti, A. and Aguilera, E., 2011. Physical volcanology of the post–twelfth-century activity at Cotopaxi volcano, Ecuador: Behavior of an andesitic central volcano.Geological Society of America Bulletin, 123(5-6), pp.1193-1215.	14	7	4.5
1742 (M pumice plinian fall)	Cotopaxi	Pistolesi, M., Rosi, M., Cioni, R., Cashman, K.V., Rossotti, A. and Aguilera, E., 2011. Physical volcanology of the post–twelfth-century activity at Cotopaxi volcano, Ecuador: Behavior of an andesitic central volcano.Geological Society of America Bulletin, 123(5-6), pp.1193-1215.	16	4	4.5
1742 (M pumice plinian fall)	Cotopaxi	Pistolesi, M., Rosi, M., Cioni, R., Cashman, K.V., Rossotti, A. and Aguilera, E., 2011. Physical volcanology of the post–twelfth-century activity at Cotopaxi volcano, Ecuador: Behavior of an andesitic central volcano.Geological Society of America Bulletin, 123(5-6), pp.1193-1215.	15	2	4.5
1742 (M pumice plinian fall)	Cotopaxi	Pistolesi, M., Rosi, M., Cioni, R., Cashman, K.V., Rossotti, A. and Aguilera, E., 2011. Physical volcanology of the post–twelfth-century activity at Cotopaxi volcano, Ecuador: Behavior of an andesitic central volcano.Geological Society of America Bulletin, 123(5-6), pp.1193-1215.	6	25	4.5
1742 (M pumice plinian fall)	Cotopaxi	Pistolesi, M., Rosi, M., Cioni, R., Cashman, K.V., Rossotti, A. and Aguilera, E., 2011. Physical volcanology of the post–twelfth-century activity at Cotopaxi volcano, Ecuador: Behavior of an andesitic central volcano.Geological Society of America Bulletin, 123(5-6), pp.1193-1215.	7	23	4.5
1742 (M pumice plinian fall)	Cotopaxi	Pistolesi, M., Rosi, M., Cioni, R., Cashman, K.V., Rossotti, A. and Aguilera, E., 2011. Physical volcanology of the post–twelfth-century activity at Cotopaxi volcano, Ecuador: Behavior of an andesitic central volcano.Geological Society of America Bulletin, 123(5-6), pp.1193-1215.	9	16	4.5
1742 (M pumice plinian fall)	Cotopaxi	Pistolesi, M., Rosi, M., Cioni, R., Cashman, K.V., Rossotti, A. and Aguilera, E., 2011. Physical volcanology of the post–twelfth-century activity at Cotopaxi volcano, Ecuador: Behavior of an andesitic central volcano.Geological Society of America Bulletin, 123(5-6), pp.1193-1215.	8	6	4.5
1742 (M pumice plinian fall)	Cotopaxi	Pistolesi, M., Rosi, M., Cioni, R., Cashman, K.V., Rossotti, A. and Aguilera, E., 2011. Physical volcanology of the post–twelfth-century activity at Cotopaxi volcano, Ecuador: Behavior of an andesitic central volcano.Geological Society of America Bulletin, 123(5-6), pp.1193-1215.	9	6	4.5
1742 (M pumice plinian fall)	Cotopaxi	Pistolesi, M., Rosi, M., Cioni, R., Cashman, K.V., Rossotti, A. and Aguilera, E., 2011. Physical volcanology of the post–twelfth-century activity at Cotopaxi volcano, Ecuador: Behavior of an andesitic central volcano.Geological Society of America Bulletin, 123(5-6), pp.1193-1215.	11	2	4.5
1742 (M pumice plinian fall)	Cotopaxi	Pistolesi, M., Rosi, M., Cioni, R., Cashman, K.V., Rossotti, A. and Aguilera, E., 2011. Physical volcanology of the post–twelfth-century activity at Cotopaxi volcano, Ecuador: Behavior of an andesitic central volcano.Geological Society of America Bulletin, 123(5-6), pp.1193-1215.	9	3	4.5
1742 (M pumice plinian fall)	Cotopaxi	Pistolesi, M., Rosi, M., Cioni, R., Cashman, K.V., Rossotti, A. and Aguilera, E., 2011. Physical volcanology of the post–twelfth-century activity at Cotopaxi volcano, Ecuador: Behavior of an andesitic central volcano.Geological Society of America Bulletin, 123(5-6), pp.1193-1215.	10	4	4.5
1742 (M pumice plinian fall)	Cotopaxi	Pistolesi, M., Rosi, M., Cioni, R., Cashman, K.V., Rossotti, A. and Aguilera, E., 2011. Physical volcanology of the post–twelfth-century activity at Cotopaxi volcano, Ecuador: Behavior of an andesitic central volcano.Geological Society of America Bulletin, 123(5-6), pp.1193-1215.	12	4	4.5
1742 (M pumice plinian fall)	Cotopaxi	Pistolesi, M., Rosi, M., Cioni, R., Cashman, K.V., Rossotti, A. and Aguilera, E., 2011. Physical volcanology of the post–twelfth-century activity at Cotopaxi volcano, Ecuador: Behavior of an andesitic central volcano.Geological Society of America Bulletin, 123(5-6), pp.1193-1215.	16	1	4.5
1742 (M pumice plinian fall)	Cotopaxi	Pistolesi, M., Rosi, M., Cioni, R., Cashman, K.V., Rossotti, A. and Aguilera, E., 2011. Physical volcanology of the post–twelfth-century activity at Cotopaxi volcano, Ecuador: Behavior of an andesitic central volcano.Geological Society of America Bulletin, 123(5-6), pp.1193-1215.	17	0	4.5
1742 (M pumice plinian fall)	Cotopaxi	Pistolesi, M., Rosi, M., Cioni, R., Cashman, K.V., Rossotti, A. and Aguilera, E., 2011. Physical volcanology of the post–twelfth-century activity at Cotopaxi volcano, Ecuador: Behavior of an andesitic central volcano.Geological Society of America Bulletin, 123(5-6), pp.1193-1215.	18	0	4.5
1742 (M pumice plinian fall)	Cotopaxi	Pistolesi, M., Rosi, M., Cioni, R., Cashman, K.V., Rossotti, A. and Aguilera, E., 2011. Physical volcanology of the post–twelfth-century activity at Cotopaxi volcano, Ecuador: Behavior of an andesitic central volcano.Geological Society of America Bulletin, 123(5-6), pp.1193-1215.	19	0	4.5
1742 (M pumice plinian fall)	Cotopaxi	Pistolesi, M., Rosi, M., Cioni, R., Cashman, K.V., Rossotti, A. and Aguilera, E., 2011. Physical volcanology of the post–twelfth-century activity at Cotopaxi volcano, Ecuador: Behavior of an andesitic central volcano.Geological Society of America Bulletin, 123(5-6), pp.1193-1215.	14	2	4.5
1742 (M pumice plinian fall)	Cotopaxi	Pistolesi, M., Rosi, M., Cioni, R., Cashman, K.V., Rossotti, A. and Aguilera, E., 2011. Physical volcanology of the post–twelfth-century activity at Cotopaxi volcano, Ecuador: Behavior of an andesitic central volcano.Geological Society of America Bulletin, 123(5-6), pp.1193-1215.	13	2	4.5
1742 (M pumice plinian fall)	Cotopaxi	Pistolesi, M., Rosi, M., Cioni, R., Cashman, K.V., Rossotti, A. and Aguilera, E., 2011. Physical volcanology of the post–twelfth-century activity at Cotopaxi volcano, Ecuador: Behavior of an andesitic central volcano.Geological Society of America Bulletin, 123(5-6), pp.1193-1215.	15	0	4.5
1742 (M pumice plinian fall)	Cotopaxi	Pistolesi, M., Rosi, M., Cioni, R., Cashman, K.V., Rossotti, A. and Aguilera, E., 2011. Physical volcanology of the post–twelfth-century activity at Cotopaxi volcano, Ecuador: Behavior of an andesitic central volcano.Geological Society of America Bulletin, 123(5-6), pp.1193-1215.	16	0	4.5
1742 (M pumice plinian fall)	Cotopaxi	Pistolesi, M., Rosi, M., Cioni, R., Cashman, K.V., Rossotti, A. and Aguilera, E., 2011. Physical volcanology of the post–twelfth-century activity at Cotopaxi volcano, Ecuador: Behavior of an andesitic central volcano.Geological Society of America Bulletin, 123(5-6), pp.1193-1215.	12	4	4.5
1742 (M pumice plinian fall)	Cotopaxi	Pistolesi, M., Rosi, M., Cioni, R., Cashman, K.V., Rossotti, A. and Aguilera, E., 2011. Physical volcanology of the post–twelfth-century activity at Cotopaxi volcano, Ecuador: Behavior of an andesitic central volcano.Geological Society of America Bulletin, 123(5-6), pp.1193-1215.	12	1	4.5
1742 (M pumice plinian fall)	Cotopaxi	Pistolesi, M., Rosi, M., Cioni, R., Cashman, K.V., Rossotti, A. and Aguilera, E., 2011. Physical volcanology of the post–twelfth-century activity at Cotopaxi volcano, Ecuador: Behavior of an andesitic central volcano.Geological Society of America Bulletin, 123(5-6), pp.1193-1215.	14	0	4.5
1742 (M pumice plinian fall)	Cotopaxi	Pistolesi, M., Rosi, M., Cioni, R., Cashman, K.V., Rossotti, A. and Aguilera, E., 2011. Physical volcanology of the post–twelfth-century activity at Cotopaxi volcano, Ecuador: Behavior of an andesitic central volcano.Geological Society of America Bulletin, 123(5-6), pp.1193-1215.	11	2	4.5
1742 (M pumice plinian fall)	Cotopaxi	Pistolesi, M., Rosi, M., Cioni, R., Cashman, K.V., Rossotti, A. and Aguilera, E., 2011. Physical volcanology of the post–twelfth-century activity at Cotopaxi volcano, Ecuador: Behavior of an andesitic central volcano.Geological Society of America Bulletin, 123(5-6), pp.1193-1215.	8	2	4.5
1742 (M pumice plinian fall)	Cotopaxi	Pistolesi, M., Rosi, M., Cioni, R., Cashman, K.V., Rossotti, A. and Aguilera, E., 2011. Physical volcanology of the post–twelfth-century activity at Cotopaxi volcano, Ecuador: Behavior of an andesitic central volcano.Geological Society of America Bulletin, 123(5-6), pp.1193-1215.	10	2	4.5
1742 (M pumice plinian fall)	Cotopaxi	Pistolesi, M., Rosi, M., Cioni, R., Cashman, K.V., Rossotti, A. and Aguilera, E., 2011. Physical volcanology of the post–twelfth-century activity at Cotopaxi volcano, Ecuador: Behavior of an andesitic central volcano.Geological Society of America Bulletin, 123(5-6), pp.1193-1215.	11	0	4.5
1742 (M pumice plinian fall)	Cotopaxi	Pistolesi, M., Rosi, M., Cioni, R., Cashman, K.V., Rossotti, A. and Aguilera, E., 2011. Physical volcanology of the post–twelfth-century activity at Cotopaxi volcano, Ecuador: Behavior of an andesitic central volcano.Geological Society of America Bulletin, 123(5-6), pp.1193-1215.	12	0	4.5
1742 (M pumice plinian fall)	Cotopaxi	Pistolesi, M., Rosi, M., Cioni, R., Cashman, K.V., Rossotti, A. and Aguilera, E., 2011. Physical volcanology of the post–twelfth-century activity at Cotopaxi volcano, Ecuador: Behavior of an andesitic central volcano.Geological Society of America Bulletin, 123(5-6), pp.1193-1215.	13	0	4.5
1768 (M)	Cotopaxi	Pistolesi, M., Rosi, M., Cioni, R., Cashman, K.V., Rossotti, A. and Aguilera, E., 2011. Physical volcanology of the post–twelfth-century activity at Cotopaxi volcano, Ecuador: Behavior of an andesitic central volcano.Geological Society of America Bulletin, 123(5-6), pp.1193-1215.	6	6	4.2
1768 (M)	Cotopaxi	Pistolesi, M., Rosi, M., Cioni, R., Cashman, K.V., Rossotti, A. and Aguilera, E., 2011. Physical volcanology of the post–twelfth-century activity at Cotopaxi volcano, Ecuador: Behavior of an andesitic central volcano.Geological Society of America Bulletin, 123(5-6), pp.1193-1215.	3	28	4.2
1768 (M)	Cotopaxi	Pistolesi, M., Rosi, M., Cioni, R., Cashman, K.V., Rossotti, A. and Aguilera, E., 2011. Physical volcanology of the post–twelfth-century activity at Cotopaxi volcano, Ecuador: Behavior of an andesitic central volcano.Geological Society of America Bulletin, 123(5-6), pp.1193-1215.	5	25	4.2
1768 (M)	Cotopaxi	Pistolesi, M., Rosi, M., Cioni, R., Cashman, K.V., Rossotti, A. and Aguilera, E., 2011. Physical volcanology of the post–twelfth-century activity at Cotopaxi volcano, Ecuador: Behavior of an andesitic central volcano.Geological Society of America Bulletin, 123(5-6), pp.1193-1215.	6	23	4.2
1768 (M)	Cotopaxi	Pistolesi, M., Rosi, M., Cioni, R., Cashman, K.V., Rossotti, A. and Aguilera, E., 2011. Physical volcanology of the post–twelfth-century activity at Cotopaxi volcano, Ecuador: Behavior of an andesitic central volcano.Geological Society of America Bulletin, 123(5-6), pp.1193-1215.	7	23	4.2
1768 (M)	Cotopaxi	Pistolesi, M., Rosi, M., Cioni, R., Cashman, K.V., Rossotti, A. and Aguilera, E., 2011. Physical volcanology of the post–twelfth-century activity at Cotopaxi volcano, Ecuador: Behavior of an andesitic central volcano.Geological Society of America Bulletin, 123(5-6), pp.1193-1215.	8	30	4.2
1768 (M)	Cotopaxi	Pistolesi, M., Rosi, M., Cioni, R., Cashman, K.V., Rossotti, A. and Aguilera, E., 2011. Physical volcanology of the post–twelfth-century activity at Cotopaxi volcano, Ecuador: Behavior of an andesitic central volcano.Geological Society of America Bulletin, 123(5-6), pp.1193-1215.	8	30	4.2
1768 (M)	Cotopaxi	Pistolesi, M., Rosi, M., Cioni, R., Cashman, K.V., Rossotti, A. and Aguilera, E., 2011. Physical volcanology of the post–twelfth-century activity at Cotopaxi volcano, Ecuador: Behavior of an andesitic central volcano.Geological Society of America Bulletin, 123(5-6), pp.1193-1215.	8	22	4.2
1768 (M)	Cotopaxi	Pistolesi, M., Rosi, M., Cioni, R., Cashman, K.V., Rossotti, A. and Aguilera, E., 2011. Physical volcanology of the post–twelfth-century activity at Cotopaxi volcano, Ecuador: Behavior of an andesitic central volcano.Geological Society of America Bulletin, 123(5-6), pp.1193-1215.	8	22	4.2
1768 (M)	Cotopaxi	Pistolesi, M., Rosi, M., Cioni, R., Cashman, K.V., Rossotti, A. and Aguilera, E., 2011. Physical volcanology of the post–twelfth-century activity at Cotopaxi volcano, Ecuador: Behavior of an andesitic central volcano.Geological Society of America Bulletin, 123(5-6), pp.1193-1215.	8	11	4.2
1768 (M)	Cotopaxi	Pistolesi, M., Rosi, M., Cioni, R., Cashman, K.V., Rossotti, A. and Aguilera, E., 2011. Physical volcanology of the post–twelfth-century activity at Cotopaxi volcano, Ecuador: Behavior of an andesitic central volcano.Geological Society of America Bulletin, 123(5-6), pp.1193-1215.	9	9	4.2
1768 (M)	Cotopaxi	Pistolesi, M., Rosi, M., Cioni, R., Cashman, K.V., Rossotti, A. and Aguilera, E., 2011. Physical volcanology of the post–twelfth-century activity at Cotopaxi volcano, Ecuador: Behavior of an andesitic central volcano.Geological Society of America Bulletin, 123(5-6), pp.1193-1215.	8	42	4.2
1768 (M)	Cotopaxi	Pistolesi, M., Rosi, M., Cioni, R., Cashman, K.V., Rossotti, A. and Aguilera, E., 2011. Physical volcanology of the post–twelfth-century activity at Cotopaxi volcano, Ecuador: Behavior of an andesitic central volcano.Geological Society of America Bulletin, 123(5-6), pp.1193-1215.	9	28	4.2
1768 (M)	Cotopaxi	Pistolesi, M., Rosi, M., Cioni, R., Cashman, K.V., Rossotti, A. and Aguilera, E., 2011. Physical volcanology of the post–twelfth-century activity at Cotopaxi volcano, Ecuador: Behavior of an andesitic central volcano.Geological Society of America Bulletin, 123(5-6), pp.1193-1215.	9	45	4.2
1768 (M)	Cotopaxi	Pistolesi, M., Rosi, M., Cioni, R., Cashman, K.V., Rossotti, A. and Aguilera, E., 2011. Physical volcanology of the post–twelfth-century activity at Cotopaxi volcano, Ecuador: Behavior of an andesitic central volcano.Geological Society of America Bulletin, 123(5-6), pp.1193-1215.	9	29	4.2
1768 (M)	Cotopaxi	Pistolesi, M., Rosi, M., Cioni, R., Cashman, K.V., Rossotti, A. and Aguilera, E., 2011. Physical volcanology of the post–twelfth-century activity at Cotopaxi volcano, Ecuador: Behavior of an andesitic central volcano.Geological Society of America Bulletin, 123(5-6), pp.1193-1215.	9	30	4.2
1768 (M)	Cotopaxi	Pistolesi, M., Rosi, M., Cioni, R., Cashman, K.V., Rossotti, A. and Aguilera, E., 2011. Physical volcanology of the post–twelfth-century activity at Cotopaxi volcano, Ecuador: Behavior of an andesitic central volcano.Geological Society of America Bulletin, 123(5-6), pp.1193-1215.	9	27	4.2
1768 (M)	Cotopaxi	Pistolesi, M., Rosi, M., Cioni, R., Cashman, K.V., Rossotti, A. and Aguilera, E., 2011. Physical volcanology of the post–twelfth-century activity at Cotopaxi volcano, Ecuador: Behavior of an andesitic central volcano.Geological Society of America Bulletin, 123(5-6), pp.1193-1215.	9	30	4.2
1768 (M)	Cotopaxi	Pistolesi, M., Rosi, M., Cioni, R., Cashman, K.V., Rossotti, A. and Aguilera, E., 2011. Physical volcanology of the post–twelfth-century activity at Cotopaxi volcano, Ecuador: Behavior of an andesitic central volcano.Geological Society of America Bulletin, 123(5-6), pp.1193-1215.	11	17	4.2
1768 (M)	Cotopaxi	Pistolesi, M., Rosi, M., Cioni, R., Cashman, K.V., Rossotti, A. and Aguilera, E., 2011. Physical volcanology of the post–twelfth-century activity at Cotopaxi volcano, Ecuador: Behavior of an andesitic central volcano.Geological Society of America Bulletin, 123(5-6), pp.1193-1215.	9	24	4.2
1768 (M)	Cotopaxi	Pistolesi, M., Rosi, M., Cioni, R., Cashman, K.V., Rossotti, A. and Aguilera, E., 2011. Physical volcanology of the post–twelfth-century activity at Cotopaxi volcano, Ecuador: Behavior of an andesitic central volcano.Geological Society of America Bulletin, 123(5-6), pp.1193-1215.	12	14	4.2
1768 (M)	Cotopaxi	Pistolesi, M., Rosi, M., Cioni, R., Cashman, K.V., Rossotti, A. and Aguilera, E., 2011. Physical volcanology of the post–twelfth-century activity at Cotopaxi volcano, Ecuador: Behavior of an andesitic central volcano.Geological Society of America Bulletin, 123(5-6), pp.1193-1215.	12	11	4.2
1768 (M)	Cotopaxi	Pistolesi, M., Rosi, M., Cioni, R., Cashman, K.V., Rossotti, A. and Aguilera, E., 2011. Physical volcanology of the post–twelfth-century activity at Cotopaxi volcano, Ecuador: Behavior of an andesitic central volcano.Geological Society of America Bulletin, 123(5-6), pp.1193-1215.	14	12	4.2
1768 (M)	Cotopaxi	Pistolesi, M., Rosi, M., Cioni, R., Cashman, K.V., Rossotti, A. and Aguilera, E., 2011. Physical volcanology of the post–twelfth-century activity at Cotopaxi volcano, Ecuador: Behavior of an andesitic central volcano.Geological Society of America Bulletin, 123(5-6), pp.1193-1215.	14	11	4.2
1768 (M)	Cotopaxi	Pistolesi, M., Rosi, M., Cioni, R., Cashman, K.V., Rossotti, A. and Aguilera, E., 2011. Physical volcanology of the post–twelfth-century activity at Cotopaxi volcano, Ecuador: Behavior of an andesitic central volcano.Geological Society of America Bulletin, 123(5-6), pp.1193-1215.	14	5	4.2
1768 (M)	Cotopaxi	Pistolesi, M., Rosi, M., Cioni, R., Cashman, K.V., Rossotti, A. and Aguilera, E., 2011. Physical volcanology of the post–twelfth-century activity at Cotopaxi volcano, Ecuador: Behavior of an andesitic central volcano.Geological Society of America Bulletin, 123(5-6), pp.1193-1215.	16	9	4.2
1768 (M)	Cotopaxi	Pistolesi, M., Rosi, M., Cioni, R., Cashman, K.V., Rossotti, A. and Aguilera, E., 2011. Physical volcanology of the post–twelfth-century activity at Cotopaxi volcano, Ecuador: Behavior of an andesitic central volcano.Geological Society of America Bulletin, 123(5-6), pp.1193-1215.	15	8	4.2
1768 (M)	Cotopaxi	Pistolesi, M., Rosi, M., Cioni, R., Cashman, K.V., Rossotti, A. and Aguilera, E., 2011. Physical volcanology of the post–twelfth-century activity at Cotopaxi volcano, Ecuador: Behavior of an andesitic central volcano.Geological Society of America Bulletin, 123(5-6), pp.1193-1215.	15	10	4.2
1768 (M)	Cotopaxi	Pistolesi, M., Rosi, M., Cioni, R., Cashman, K.V., Rossotti, A. and Aguilera, E., 2011. Physical volcanology of the post–twelfth-century activity at Cotopaxi volcano, Ecuador: Behavior of an andesitic central volcano.Geological Society of America Bulletin, 123(5-6), pp.1193-1215.	16	9	4.2
1768 (M)	Cotopaxi	Pistolesi, M., Rosi, M., Cioni, R., Cashman, K.V., Rossotti, A. and Aguilera, E., 2011. Physical volcanology of the post–twelfth-century activity at Cotopaxi volcano, Ecuador: Behavior of an andesitic central volcano.Geological Society of America Bulletin, 123(5-6), pp.1193-1215.	16	7	4.2
1768 (M)	Cotopaxi	Pistolesi, M., Rosi, M., Cioni, R., Cashman, K.V., Rossotti, A. and Aguilera, E., 2011. Physical volcanology of the post–twelfth-century activity at Cotopaxi volcano, Ecuador: Behavior of an andesitic central volcano.Geological Society of America Bulletin, 123(5-6), pp.1193-1215.	17	4	4.2
1768 (M)	Cotopaxi	Pistolesi, M., Rosi, M., Cioni, R., Cashman, K.V., Rossotti, A. and Aguilera, E., 2011. Physical volcanology of the post–twelfth-century activity at Cotopaxi volcano, Ecuador: Behavior of an andesitic central volcano.Geological Society of America Bulletin, 123(5-6), pp.1193-1215.	16	7	4.2
1768 (M)	Cotopaxi	Pistolesi, M., Rosi, M., Cioni, R., Cashman, K.V., Rossotti, A. and Aguilera, E., 2011. Physical volcanology of the post–twelfth-century activity at Cotopaxi volcano, Ecuador: Behavior of an andesitic central volcano.Geological Society of America Bulletin, 123(5-6), pp.1193-1215.	17	3	4.2
1768 (M)	Cotopaxi	Pistolesi, M., Rosi, M., Cioni, R., Cashman, K.V., Rossotti, A. and Aguilera, E., 2011. Physical volcanology of the post–twelfth-century activity at Cotopaxi volcano, Ecuador: Behavior of an andesitic central volcano.Geological Society of America Bulletin, 123(5-6), pp.1193-1215.	14	12	4.2
1768 (M)	Cotopaxi	Pistolesi, M., Rosi, M., Cioni, R., Cashman, K.V., Rossotti, A. and Aguilera, E., 2011. Physical volcanology of the post–twelfth-century activity at Cotopaxi volcano, Ecuador: Behavior of an andesitic central volcano.Geological Society of America Bulletin, 123(5-6), pp.1193-1215.	14	13	4.2
1768 (M)	Cotopaxi	Pistolesi, M., Rosi, M., Cioni, R., Cashman, K.V., Rossotti, A. and Aguilera, E., 2011. Physical volcanology of the post–twelfth-century activity at Cotopaxi volcano, Ecuador: Behavior of an andesitic central volcano.Geological Society of America Bulletin, 123(5-6), pp.1193-1215.	14	7	4.2
1768 (M)	Cotopaxi	Pistolesi, M., Rosi, M., Cioni, R., Cashman, K.V., Rossotti, A. and Aguilera, E., 2011. Physical volcanology of the post–twelfth-century activity at Cotopaxi volcano, Ecuador: Behavior of an andesitic central volcano.Geological Society of America Bulletin, 123(5-6), pp.1193-1215.	14	7	4.2
1768 (M)	Cotopaxi	Pistolesi, M., Rosi, M., Cioni, R., Cashman, K.V., Rossotti, A. and Aguilera, E., 2011. Physical volcanology of the post–twelfth-century activity at Cotopaxi volcano, Ecuador: Behavior of an andesitic central volcano.Geological Society of America Bulletin, 123(5-6), pp.1193-1215.	14	9	4.2
1768 (M)	Cotopaxi	Pistolesi, M., Rosi, M., Cioni, R., Cashman, K.V., Rossotti, A. and Aguilera, E., 2011. Physical volcanology of the post–twelfth-century activity at Cotopaxi volcano, Ecuador: Behavior of an andesitic central volcano.Geological Society of America Bulletin, 123(5-6), pp.1193-1215.	14	8	4.2
1768 (M)	Cotopaxi	Pistolesi, M., Rosi, M., Cioni, R., Cashman, K.V., Rossotti, A. and Aguilera, E., 2011. Physical volcanology of the post–twelfth-century activity at Cotopaxi volcano, Ecuador: Behavior of an andesitic central volcano.Geological Society of America Bulletin, 123(5-6), pp.1193-1215.	12	20	4.2
1768 (M)	Cotopaxi	Pistolesi, M., Rosi, M., Cioni, R., Cashman, K.V., Rossotti, A. and Aguilera, E., 2011. Physical volcanology of the post–twelfth-century activity at Cotopaxi volcano, Ecuador: Behavior of an andesitic central volcano.Geological Society of America Bulletin, 123(5-6), pp.1193-1215.	11	24	4.2
1768 (M)	Cotopaxi	Pistolesi, M., Rosi, M., Cioni, R., Cashman, K.V., Rossotti, A. and Aguilera, E., 2011. Physical volcanology of the post–twelfth-century activity at Cotopaxi volcano, Ecuador: Behavior of an andesitic central volcano.Geological Society of America Bulletin, 123(5-6), pp.1193-1215.	11	14	4.2
1768 (M)	Cotopaxi	Pistolesi, M., Rosi, M., Cioni, R., Cashman, K.V., Rossotti, A. and Aguilera, E., 2011. Physical volcanology of the post–twelfth-century activity at Cotopaxi volcano, Ecuador: Behavior of an andesitic central volcano.Geological Society of America Bulletin, 123(5-6), pp.1193-1215.	17	11	4.2
1768 (M)	Cotopaxi	Pistolesi, M., Rosi, M., Cioni, R., Cashman, K.V., Rossotti, A. and Aguilera, E., 2011. Physical volcanology of the post–twelfth-century activity at Cotopaxi volcano, Ecuador: Behavior of an andesitic central volcano.Geological Society of America Bulletin, 123(5-6), pp.1193-1215.	17	11	4.2
1768 (M)	Cotopaxi	Pistolesi, M., Rosi, M., Cioni, R., Cashman, K.V., Rossotti, A. and Aguilera, E., 2011. Physical volcanology of the post–twelfth-century activity at Cotopaxi volcano, Ecuador: Behavior of an andesitic central volcano.Geological Society of America Bulletin, 123(5-6), pp.1193-1215.	18	3	4.2
1768 (M)	Cotopaxi	Pistolesi, M., Rosi, M., Cioni, R., Cashman, K.V., Rossotti, A. and Aguilera, E., 2011. Physical volcanology of the post–twelfth-century activity at Cotopaxi volcano, Ecuador: Behavior of an andesitic central volcano.Geological Society of America Bulletin, 123(5-6), pp.1193-1215.	21	3	4.2
1768 (M)	Cotopaxi	Pistolesi, M., Rosi, M., Cioni, R., Cashman, K.V., Rossotti, A. and Aguilera, E., 2011. Physical volcanology of the post–twelfth-century activity at Cotopaxi volcano, Ecuador: Behavior of an andesitic central volcano.Geological Society of America Bulletin, 123(5-6), pp.1193-1215.	22	2	4.2
1768 (M)	Cotopaxi	Pistolesi, M., Rosi, M., Cioni, R., Cashman, K.V., Rossotti, A. and Aguilera, E., 2011. Physical volcanology of the post–twelfth-century activity at Cotopaxi volcano, Ecuador: Behavior of an andesitic central volcano.Geological Society of America Bulletin, 123(5-6), pp.1193-1215.	5	70	4.2
1768 (M)	Cotopaxi	Pistolesi, M., Rosi, M., Cioni, R., Cashman, K.V., Rossotti, A. and Aguilera, E., 2011. Physical volcanology of the post–twelfth-century activity at Cotopaxi volcano, Ecuador: Behavior of an andesitic central volcano.Geological Society of America Bulletin, 123(5-6), pp.1193-1215.	5	49	4.2
1768 (M)	Cotopaxi	Pistolesi, M., Rosi, M., Cioni, R., Cashman, K.V., Rossotti, A. and Aguilera, E., 2011. Physical volcanology of the post–twelfth-century activity at Cotopaxi volcano, Ecuador: Behavior of an andesitic central volcano.Geological Society of America Bulletin, 123(5-6), pp.1193-1215.	7	48	4.2
1768 (M)	Cotopaxi	Pistolesi, M., Rosi, M., Cioni, R., Cashman, K.V., Rossotti, A. and Aguilera, E., 2011. Physical volcanology of the post–twelfth-century activity at Cotopaxi volcano, Ecuador: Behavior of an andesitic central volcano.Geological Society of America Bulletin, 123(5-6), pp.1193-1215.	8	44	4.2
1768 (M)	Cotopaxi	Pistolesi, M., Rosi, M., Cioni, R., Cashman, K.V., Rossotti, A. and Aguilera, E., 2011. Physical volcanology of the post–twelfth-century activity at Cotopaxi volcano, Ecuador: Behavior of an andesitic central volcano.Geological Society of America Bulletin, 123(5-6), pp.1193-1215.	8	31	4.2
1768 (M)	Cotopaxi	Pistolesi, M., Rosi, M., Cioni, R., Cashman, K.V., Rossotti, A. and Aguilera, E., 2011. Physical volcanology of the post–twelfth-century activity at Cotopaxi volcano, Ecuador: Behavior of an andesitic central volcano.Geological Society of America Bulletin, 123(5-6), pp.1193-1215.	7	28	4.2
1768 (M)	Cotopaxi	Pistolesi, M., Rosi, M., Cioni, R., Cashman, K.V., Rossotti, A. and Aguilera, E., 2011. Physical volcanology of the post–twelfth-century activity at Cotopaxi volcano, Ecuador: Behavior of an andesitic central volcano.Geological Society of America Bulletin, 123(5-6), pp.1193-1215.	9	15	4.2
1768 (M)	Cotopaxi	Pistolesi, M., Rosi, M., Cioni, R., Cashman, K.V., Rossotti, A. and Aguilera, E., 2011. Physical volcanology of the post–twelfth-century activity at Cotopaxi volcano, Ecuador: Behavior of an andesitic central volcano.Geological Society of America Bulletin, 123(5-6), pp.1193-1215.	9	24	4.2
1768 (M)	Cotopaxi	Pistolesi, M., Rosi, M., Cioni, R., Cashman, K.V., Rossotti, A. and Aguilera, E., 2011. Physical volcanology of the post–twelfth-century activity at Cotopaxi volcano, Ecuador: Behavior of an andesitic central volcano.Geological Society of America Bulletin, 123(5-6), pp.1193-1215.	10	22	4.2
1768 (M)	Cotopaxi	Pistolesi, M., Rosi, M., Cioni, R., Cashman, K.V., Rossotti, A. and Aguilera, E., 2011. Physical volcanology of the post–twelfth-century activity at Cotopaxi volcano, Ecuador: Behavior of an andesitic central volcano.Geological Society of America Bulletin, 123(5-6), pp.1193-1215.	11	16	4.2
1768 (M)	Cotopaxi	Pistolesi, M., Rosi, M., Cioni, R., Cashman, K.V., Rossotti, A. and Aguilera, E., 2011. Physical volcanology of the post–twelfth-century activity at Cotopaxi volcano, Ecuador: Behavior of an andesitic central volcano.Geological Society of America Bulletin, 123(5-6), pp.1193-1215.	10	21	4.2
1768 (M)	Cotopaxi	Pistolesi, M., Rosi, M., Cioni, R., Cashman, K.V., Rossotti, A. and Aguilera, E., 2011. Physical volcanology of the post–twelfth-century activity at Cotopaxi volcano, Ecuador: Behavior of an andesitic central volcano.Geological Society of America Bulletin, 123(5-6), pp.1193-1215.	16	6	4.2
[truncated: 4,950 more rows]
